# Supplementary material for: Sec13 promotes oligodendrocyte differentiation and myelin repair through autocrine pleiotrophin signaling
Source: J Clin Invest. 2022 Apr 1;132(7):e155096. doi: 10.1172/JCI155096 (PMC8970680; doi:10.1172/JCI155096)
Supplement: Supplemental table 1 [file jci-132-155096-s077.xlsx]

## Sheet: Sheet1
Protein Symbols	Protein IDs	Majority protein IDs	Fasta headers	Number of proteins	Peptides	Score	OPC siScr group 1-1 LFQ intensity	OPC siScr group 1-2 LFQ intensity	OPC siScr group 2-1 LFQ intensity	OPC siScr group 2-2 LFQ intensity	OPC siScr group 3-1 LFQ intensity	OPC siScr group 3-2 LFQ intensity	iOL siScr group 1-1 LFQ intensity	iOL siScr group 1-2 LFQ intensity	iOL siScr group 2-1 LFQ intensity	iOL siScr group 2-2 LFQ intensity	iOL siScr group 3-1 LFQ intensity	iOL siScr group 3-2 LFQ intensity	iOL siSec13 group 1-1 LFQ intensity	iOL siSec13 group 1-2 LFQ intensity	iOL siSec13 group 2-1 LFQ intensity	iOL siSec13 group 2-2 LFQ intensity	iOL siSec13 group 3-1 LFQ intensity	iOL siSec13 group 3-2 LFQ intensity
Tjp1	tr|F1M4A0|F1M4A0_RAT;sp|A0A0G2K2P5|ZO1_RAT	tr|F1M4A0|F1M4A0_RAT;sp|A0A0G2K2P5|ZO1_RAT	tr|F1M4A0|F1M4A0_RAT Tight junction protein 1 (Predicted) OS=Rattus norvegicus OX=10116 GN=Tjp1 PE=1 SV=2;sp|A0A0G2K2P5|ZO1_RAT Tight junction protein ZO-1 OS=Rattus norvegicus OX=10116 GN=Tjp1 PE=1 SV=1	2	16	25.128	51993	50914	50396	47531	47908	48506	58615	68348	62741	66038	82477	68180	0	16824	24074	71323	69269	84231
Ola1	sp|A0JPJ7|OLA1_RAT	sp|A0JPJ7|OLA1_RAT	sp|A0JPJ7|OLA1_RAT Obg-like ATPase 1 OS=Rattus norvegicus OX=10116 GN=Ola1 PE=2 SV=1	1	7	31.84	32150	30977	41191	46500	46845	49307	74885	66237	61826	53788	59015	59057	31548	35692	36956	61278	64376	72381
Eif3j	sp|A0JPM9|EIF3J_RAT	sp|A0JPM9|EIF3J_RAT	sp|A0JPM9|EIF3J_RAT Eukaryotic translation initiation factor 3 subunit J OS=Rattus norvegicus OX=10116 GN=Eif3j PE=1 SV=1	1	6	49.157	108960	97013	108320	62849	62709	66539	93205	101670	111170	124220	112610	115820	13343	125840	118420	159870	156760	134090
Drap1	sp|A0JPP1|NC2A_RAT	sp|A0JPP1|NC2A_RAT	sp|A0JPP1|NC2A_RAT Dr1-associated corepressor OS=Rattus norvegicus OX=10116 GN=Drap1 PE=2 SV=1	1	3	4.3231	6893.6	5104.3	7062.9	10315	11604	7938.9	18297	14770	16142	15746	13535	14187	0	0	0	14633	16951	15853
Chid1	sp|A0JPQ9|CHID1_RAT;tr|A0A0G2JSR1|A0A0G2JSR1_RAT;tr|Q7TP14|Q7TP14_RAT	sp|A0JPQ9|CHID1_RAT;tr|A0A0G2JSR1|A0A0G2JSR1_RAT;tr|Q7TP14|Q7TP14_RAT	sp|A0JPQ9|CHID1_RAT Chitinase domain-containing protein 1 OS=Rattus norvegicus OX=10116 GN=Chid1 PE=2 SV=2;tr|A0A0G2JSR1|A0A0G2JSR1_RAT Chitinase domain-containing protein 1-like OS=Rattus norvegicus OX=10116 GN=LOC100911881 PE=1 SV=1;tr|Q7TP14|Q7TP14_RAT	3	2	3.1309	6494.8	3088.1	5157.9	0	0	0	6222.9	6104.7	6362.3	2823.7	0	7918.2	8810.1	0	0	8144.1	0	0
Rbfox2	sp|A1A5R1|RFOX2_RAT	sp|A1A5R1|RFOX2_RAT	sp|A1A5R1|RFOX2_RAT RNA binding protein fox-1 homolog 2 OS=Rattus norvegicus OX=10116 GN=Rbfox2 PE=2 SV=1	1	1	2.2473	0	0	3264.3	0	0	0	0	0	0	0	0	0	0	0	0	0	0	0
Arpc5l	sp|A1L108|ARP5L_RAT	sp|A1L108|ARP5L_RAT	sp|A1L108|ARP5L_RAT Actin-related protein 2/3 complex subunit 5-like protein OS=Rattus norvegicus OX=10116 GN=Arpc5l PE=1 SV=2	1	2	4.9118	45442	48985	34343	50701	35663	34424	30504	27309	0	47341	0	47721	0	19708	22098	31835	31980	28980
Tollip	sp|A2RUW1|TOLIP_RAT	sp|A2RUW1|TOLIP_RAT	sp|A2RUW1|TOLIP_RAT Toll-interacting protein OS=Rattus norvegicus OX=10116 GN=Tollip PE=1 SV=1	1	5	23.566	15177	13126	15826	18412	21683	20325	20629	27104	18580	27224	14943	19677	278780	70799	0	16553	22327	19525
Tiprl	sp|A2VCX1|TIPRL_RAT	sp|A2VCX1|TIPRL_RAT	sp|A2VCX1|TIPRL_RAT TIP41-like protein OS=Rattus norvegicus OX=10116 GN=Tiprl PE=1 SV=1	1	3	3.983	0	13655	11056	8847	0	10239	0	7160.3	0	8782.4	9033.1	9803.3	0	0	0	8669.9	0	0
LOC680322	tr|M0RDM4|M0RDM4_RAT;sp|A9UMV8|H2AJ_RAT;tr|G3V9C0|G3V9C0_RAT;tr|D3ZVK7|D3ZVK7_RAT;sp|Q4FZT6|H2A3_RAT;sp|P0C170|H2A1E_RAT;sp|P0C169|H2A1C_RAT;sp|P02262|H2A1_RAT;tr|Q6I8Q6|Q6I8Q6_RAT;tr|M0RCL5|M0RCL5_RAT;sp|Q64598|H2A1F_RAT;sp|Q00728|H2A4_RAT;tr|M0R6X5|M0R6X5_RAT	tr|M0RDM4|M0RDM4_RAT;sp|A9UMV8|H2AJ_RAT;tr|G3V9C0|G3V9C0_RAT;tr|D3ZVK7|D3ZVK7_RAT;sp|Q4FZT6|H2A3_RAT;sp|P0C170|H2A1E_RAT;sp|P0C169|H2A1C_RAT;sp|P02262|H2A1_RAT;tr|Q6I8Q6|Q6I8Q6_RAT;tr|M0RCL5|M0RCL5_RAT;sp|Q64598|H2A1F_RAT;sp|Q00728|H2A4_RAT	tr|M0RDM4|M0RDM4_RAT Histone H2A OS=Rattus norvegicus OX=10116 GN=LOC680322 PE=3 SV=1;sp|A9UMV8|H2AJ_RAT Histone H2A.J OS=Rattus norvegicus OX=10116 GN=H2afj PE=2 SV=1;tr|G3V9C0|G3V9C0_RAT Histone H2A OS=Rattus norvegicus OX=10116 GN=Hist1h2ac PE=3 SV=1;tr	13	6	323.31	1240200	1243800	1301700	3250100	3271900	3040700	5136300	4789600	5183900	2044600	1947100	1928900	1571900	1702700	1604000	1771500	1659600	1790800
Pfdn2	sp|B0BN18|PFD2_RAT	sp|B0BN18|PFD2_RAT	sp|B0BN18|PFD2_RAT Prefoldin subunit 2 OS=Rattus norvegicus OX=10116 GN=Pfdn2 PE=2 SV=1	1	5	173.08	182670	216800	189190	197330	195860	208460	246460	255710	249580	246360	223990	193670	79374	127940	121730	313400	311980	320830
Sugt1	sp|B0BN85|SGT1_RAT;tr|F1LMY6|F1LMY6_RAT	sp|B0BN85|SGT1_RAT	sp|B0BN85|SGT1_RAT Protein SGT1 homolog OS=Rattus norvegicus OX=10116 GN=Sugt1 PE=2 SV=1	2	6	20.228	38583	20821	42083	27247	29774	24055	31161	30793	32267	44991	43375	52787	0	0	0	48658	41852	38924
Psmd13	sp|B0BN93|PSD13_RAT	sp|B0BN93|PSD13_RAT	sp|B0BN93|PSD13_RAT 26S proteasome non-ATPase regulatory subunit 13 OS=Rattus norvegicus OX=10116 GN=Psmd13 PE=1 SV=1	1	10	18.193	53067	53696	71665	45682	58571	59598	70684	71521	71989	104270	79826	96444	26816	29511	32403	44779	47001	52200
Cotl1	sp|B0BNA5|COTL1_RAT	sp|B0BNA5|COTL1_RAT	sp|B0BNA5|COTL1_RAT Coactosin-like protein OS=Rattus norvegicus OX=10116 GN=Cotl1 PE=1 SV=1	1	8	100.25	202030	179640	192470	134140	153930	168660	107150	166590	114210	269540	334340	254790	47655	38749	61872	269150	241160	261240
Eif3i	sp|B0BNA7|EIF3I_RAT;tr|M0RCH0|M0RCH0_RAT	sp|B0BNA7|EIF3I_RAT;tr|M0RCH0|M0RCH0_RAT	sp|B0BNA7|EIF3I_RAT Eukaryotic translation initiation factor 3 subunit I OS=Rattus norvegicus OX=10116 GN=Eif3i PE=2 SV=1;tr|M0RCH0|M0RCH0_RAT Eukaryotic translation initiation factor 3 subunit I OS=Rattus norvegicus OX=10116 GN=EIF3I PE=3 SV=2	2	10	19.665	104070	87616	86005	79639	71215	72023	55794	57013	65257	78449	73654	83810	32943	40756	36386	69612	61038	54611
Polr2e	sp|B0BNE2|RPAB1_RAT;tr|A0A1W2Q690|A0A1W2Q690_RAT;tr|A0A1W2Q620|A0A1W2Q620_RAT	sp|B0BNE2|RPAB1_RAT;tr|A0A1W2Q690|A0A1W2Q690_RAT;tr|A0A1W2Q620|A0A1W2Q620_RAT	sp|B0BNE2|RPAB1_RAT DNA-directed RNA polymerases I, II, and III subunit RPABC1 OS=Rattus norvegicus OX=10116 GN=Polr2e PE=2 SV=1;tr|A0A1W2Q690|A0A1W2Q690_RAT DNA-directed RNA polymerases I, II, and III subunit RPABC1 OS=Rattus norvegicus OX=10116 GN=Polr2e	3	3	3.9311	0	0	8327	0	0	0	11302	10159	12262	12865	13658	12364	0	0	0	12353	8995.4	12866
Esd	sp|B0BNE5|ESTD_RAT	sp|B0BNE5|ESTD_RAT	sp|B0BNE5|ESTD_RAT S-formylglutathione hydrolase OS=Rattus norvegicus OX=10116 GN=Esd PE=2 SV=1	1	7	10.869	15634	0	15531	7908	8376.2	5078.8	10271	14271	0	22913	18146	17508	0	0	0	10326	13990	0
2020-09-08	tr|G3V9Z6|G3V9Z6_RAT;sp|B0BNF1|SEPT8_RAT;tr|A0A0G2K7G7|A0A0G2K7G7_RAT;tr|A0A0G2JVY6|A0A0G2JVY6_RAT	tr|G3V9Z6|G3V9Z6_RAT;sp|B0BNF1|SEPT8_RAT;tr|A0A0G2K7G7|A0A0G2K7G7_RAT;tr|A0A0G2JVY6|A0A0G2JVY6_RAT	tr|G3V9Z6|G3V9Z6_RAT Septin 8 (Predicted) OS=Rattus norvegicus OX=10116 GN=Sept8 PE=1 SV=1;sp|B0BNF1|SEPT8_RAT Septin-8 OS=Rattus norvegicus OX=10116 GN=Septin8 PE=1 SV=1;tr|A0A0G2K7G7|A0A0G2K7G7_RAT Septin-8 OS=Rattus norvegicus OX=10116 GN=Sept8 PE=1 SV=	4	6	6.4922	17115	0	22355	23101	0	20520	0	0	0	26656	0	24586	0	0	0	0	0	0
Naxe	sp|B0BNM1|NNRE_RAT	sp|B0BNM1|NNRE_RAT	sp|B0BNM1|NNRE_RAT NAD(P)H-hydrate epimerase OS=Rattus norvegicus OX=10116 GN=Naxe PE=2 SV=1	1	4	18.116	73728	73715	69733	75634	69459	79184	59262	53680	58438	80689	99804	80077	0	109770	0	141660	83087	81929
Bag1	tr|F1LRM5|F1LRM5_RAT;sp|B0K019|BAG1_RAT	tr|F1LRM5|F1LRM5_RAT;sp|B0K019|BAG1_RAT	tr|F1LRM5|F1LRM5_RAT BAG family molecular chaperone regulator 1 OS=Rattus norvegicus OX=10116 GN=Bag1 PE=1 SV=1;sp|B0K019|BAG1_RAT BAG family molecular chaperone regulator 1 OS=Rattus norvegicus OX=10116 GN=Bag1 PE=2 SV=1	2	4	9.7447	9148.9	11571	5593.6	0	5471.8	0	0	0	0	23272	25594	19219	0	0	0	6263.6	6067.5	0
Stk24	tr|H9KVF3|H9KVF3_RAT;sp|B0LT89|STK24_RAT	tr|H9KVF3|H9KVF3_RAT;sp|B0LT89|STK24_RAT	tr|H9KVF3|H9KVF3_RAT Serine/threonine-protein kinase 24 OS=Rattus norvegicus OX=10116 GN=Stk24 PE=1 SV=1;sp|B0LT89|STK24_RAT Serine/threonine-protein kinase 24 OS=Rattus norvegicus OX=10116 GN=Stk24 PE=2 SV=1	2	3	6.7264	7194.3	6303.3	5638.4	0	0	0	5613.4	0	5649.8	6735.8	10449	9432.8	0	0	0	5922.7	5457.2	5269.6
Flrt3	tr|A0A0H2UHD5|A0A0H2UHD5_RAT;sp|B1H234|FLRT3_RAT	tr|A0A0H2UHD5|A0A0H2UHD5_RAT;sp|B1H234|FLRT3_RAT	tr|A0A0H2UHD5|A0A0H2UHD5_RAT Leucine-rich repeat transmembrane protein FLRT3 OS=Rattus norvegicus OX=10116 GN=Flrt3 PE=4 SV=1;sp|B1H234|FLRT3_RAT Leucine-rich repeat transmembrane protein FLRT3 OS=Rattus norvegicus OX=10116 GN=Flrt3 PE=1 SV=1	2	5	9.1811	5651.7	7774.6	9206	0	10049	0	9948	5468.8	8227.9	11808	4718	6605.2	0	0	0	11536	3228.3	6016.3
Snx5	sp|B1H267|SNX5_RAT	sp|B1H267|SNX5_RAT	sp|B1H267|SNX5_RAT Sorting nexin-5 OS=Rattus norvegicus OX=10116 GN=Snx5 PE=1 SV=1	1	5	5.3106	11861	8505.7	16856	0	0	0	17850	19539	18813	17343	23095	13431	0	0	0	20681	21545	25586
Mcmbp	sp|B1H268|MCMBP_RAT	sp|B1H268|MCMBP_RAT	sp|B1H268|MCMBP_RAT Mini-chromosome maintenance complex-binding protein OS=Rattus norvegicus OX=10116 GN=Mcmbp PE=2 SV=1	1	2	2.4812	0	0	0	0	0	0	0	0	0	8935.6	0	0	0	0	0	0	0	0
Eif5b	tr|A0A0H2UHV4|A0A0H2UHV4_RAT;sp|B2GUV7|IF2P_RAT;tr|M0R7Z0|M0R7Z0_RAT	tr|A0A0H2UHV4|A0A0H2UHV4_RAT;sp|B2GUV7|IF2P_RAT;tr|M0R7Z0|M0R7Z0_RAT	tr|A0A0H2UHV4|A0A0H2UHV4_RAT Eukaryotic translation initiation factor 5B OS=Rattus norvegicus OX=10116 GN=Eif5b PE=1 SV=1;sp|B2GUV7|IF2P_RAT Eukaryotic translation initiation factor 5B OS=Rattus norvegicus OX=10116 GN=Eif5b PE=1 SV=1;tr|M0R7Z0|M0R7Z0_RAT U	3	4	8.2214	5776.2	11606	8553.2	0	0	0	0	9202.8	11518	12945	14263	10112	0	0	0	10299	13404	14696
Capza1	sp|B2GUZ5|CAZA1_RAT	sp|B2GUZ5|CAZA1_RAT	sp|B2GUZ5|CAZA1_RAT F-actin-capping protein subunit alpha-1 OS=Rattus norvegicus OX=10116 GN=Capza1 PE=1 SV=1	1	9	62.62	188630	185200	202670	124840	114270	112740	87561	83323	47130	110580	101990	103660	166260	223210	171650	124100	149680	113680
Oxct1	sp|B2GV06|SCOT1_RAT	sp|B2GV06|SCOT1_RAT	sp|B2GV06|SCOT1_RAT Succinyl-CoA:3-ketoacid coenzyme A transferase 1, mitochondrial OS=Rattus norvegicus OX=10116 GN=Oxct1 PE=1 SV=1	1	7	33.922	54113	58449	49368	52866	72281	61840	33267	39230	38851	24622	31996	26702	24335	21863	24675	23878	15500	14797
Washc1	sp|B2RYF7|WASH1_RAT;tr|A0A0G2K6R7|A0A0G2K6R7_RAT	sp|B2RYF7|WASH1_RAT;tr|A0A0G2K6R7|A0A0G2K6R7_RAT	sp|B2RYF7|WASH1_RAT WASH complex subunit 1 OS=Rattus norvegicus OX=10116 GN=Washc1 PE=2 SV=1;tr|A0A0G2K6R7|A0A0G2K6R7_RAT WASH complex subunit 1 OS=Rattus norvegicus OX=10116 GN=Washc1 PE=1 SV=1	2	2	2.5056	0	0	0	0	0	0	0	0	0	0	0	0	0	0	0	0	0	0
Otub1	sp|B2RYG6|OTUB1_RAT	sp|B2RYG6|OTUB1_RAT	sp|B2RYG6|OTUB1_RAT Ubiquitin thioesterase OTUB1 OS=Rattus norvegicus OX=10116 GN=Otub1 PE=1 SV=1	1	11	279.56	447270	451080	464770	312880	284120	275940	300520	303740	295770	472980	505020	497310	100660	101460	111170	435200	420390	464270
Trappc2l	sp|B2RYU6|TPC2L_RAT	sp|B2RYU6|TPC2L_RAT	sp|B2RYU6|TPC2L_RAT Trafficking protein particle complex subunit 2-like protein OS=Rattus norvegicus OX=10116 GN=Trappc2l PE=2 SV=1	1	2	4.6496	13126	0	0	0	0	0	15177	0	8710.1	0	0	8171.5	37928	14934	0	0	0	0
Fahd2	sp|B2RYW9|FAHD2_RAT	sp|B2RYW9|FAHD2_RAT	sp|B2RYW9|FAHD2_RAT Fumarylacetoacetate hydrolase domain-containing protein 2 OS=Rattus norvegicus OX=10116 GN=Fahd2 PE=1 SV=1	1	2	2.949	2055.9	0	0	0	0	0	0	0	0	4120.8	3921.2	3973.1	0	0	0	0	0	0
Reep5	sp|B2RZ37|REEP5_RAT	sp|B2RZ37|REEP5_RAT	sp|B2RZ37|REEP5_RAT Receptor expression-enhancing protein 5 OS=Rattus norvegicus OX=10116 GN=Reep5 PE=1 SV=1	1	2	3.1674	10808	13003	12766	14545	18590	15357	0	9929.8	9517	0	0	0	0	0	0	21488	0	9761.1
Vps29	sp|B2RZ78|VPS29_RAT;tr|A0A0G2JTS3|A0A0G2JTS3_RAT	sp|B2RZ78|VPS29_RAT;tr|A0A0G2JTS3|A0A0G2JTS3_RAT	sp|B2RZ78|VPS29_RAT Vacuolar protein sorting-associated protein 29 OS=Rattus norvegicus OX=10116 GN=Vps29 PE=1 SV=2;tr|A0A0G2JTS3|A0A0G2JTS3_RAT Vacuolar protein sorting-associated protein 29 OS=Rattus norvegicus OX=10116 GN=Vps29 PE=1 SV=1	2	8	48.735	88490	84739	74516	56557	57226	57962	63058	71752	71248	138470	149940	134600	0	15562	0	100830	93800	78709
2020-09-11	tr|A0A0G2JUL7|A0A0G2JUL7_RAT;sp|B3GNI6|SEP11_RAT	tr|A0A0G2JUL7|A0A0G2JUL7_RAT;sp|B3GNI6|SEP11_RAT	tr|A0A0G2JUL7|A0A0G2JUL7_RAT Septin 6 (Predicted), isoform CRA_b OS=Rattus norvegicus OX=10116 GN=Sept11 PE=1 SV=1;sp|B3GNI6|SEP11_RAT Septin-11 OS=Rattus norvegicus OX=10116 GN=Septin11 PE=1 SV=1	2	14	164.84	261730	278140	216850	320460	331970	302650	205900	178990	156950	205990	214170	180710	40624	44571	44169	213690	138060	200640
Hmgn5	tr|M0R5F8|M0R5F8_RAT;sp|B4F777|HMGN5_RAT	tr|M0R5F8|M0R5F8_RAT;sp|B4F777|HMGN5_RAT	tr|M0R5F8|M0R5F8_RAT High mobility group nucleosome-binding domain-containing protein 5 OS=Rattus norvegicus OX=10116 GN=Hmgn5 PE=4 SV=1;sp|B4F777|HMGN5_RAT High mobility group nucleosome-binding domain-containing protein 5 OS=Rattus norvegicus OX=10116 GN	2	3	4.7122	22997	26206	28570	0	0	0	0	0	0	23780	19499	20535	0	0	0	22752	22754	24623
Fam129b	sp|B4F7E8|NIBL1_RAT	sp|B4F7E8|NIBL1_RAT	sp|B4F7E8|NIBL1_RAT Niban-like protein 1 OS=Rattus norvegicus OX=10116 GN=Fam129b PE=1 SV=1	1	18	191.88	198010	171290	202120	245750	260350	265290	114150	119680	126190	183360	181120	175200	109710	94879	126420	133780	127500	140220
Vps28	tr|A0A0H2UHM0|A0A0H2UHM0_RAT;sp|B5DEN9|VPS28_RAT	tr|A0A0H2UHM0|A0A0H2UHM0_RAT;sp|B5DEN9|VPS28_RAT	tr|A0A0H2UHM0|A0A0H2UHM0_RAT Vacuolar protein sorting-associated protein 28 homolog OS=Rattus norvegicus OX=10116 GN=Vps28 PE=1 SV=1;sp|B5DEN9|VPS28_RAT Vacuolar protein sorting-associated protein 28 homolog OS=Rattus norvegicus OX=10116 GN=Vps28 PE=2 SV=1	2	4	6.6218	11618	3222	8471.3	0	0	0	0	0	0	13717	13453	0	0	0	0	0	0	11310
Cul3	tr|A0A0G2JSP3|A0A0G2JSP3_RAT;sp|B5DF89|CUL3_RAT	tr|A0A0G2JSP3|A0A0G2JSP3_RAT;sp|B5DF89|CUL3_RAT	tr|A0A0G2JSP3|A0A0G2JSP3_RAT Cullin-3 OS=Rattus norvegicus OX=10116 GN=Cul3 PE=1 SV=1;sp|B5DF89|CUL3_RAT Cullin-3 OS=Rattus norvegicus OX=10116 GN=Cul3 PE=1 SV=2	2	4	6.2837	0	8840.8	0	0	0	0	0	0	0	15115	18353	0	0	0	0	0	0	0
Elavl1	sp|B5DF91|ELAV1_RAT	sp|B5DF91|ELAV1_RAT	sp|B5DF91|ELAV1_RAT ELAV-like protein 1 OS=Rattus norvegicus OX=10116 GN=Elavl1 PE=1 SV=1	1	8	13.848	51786	48758	67155	71637	51680	58785	83496	123790	142240	187290	178810	205060	42177	27852	36399	123560	149570	120360
Eif3c	sp|B5DFC8|EIF3C_RAT	sp|B5DFC8|EIF3C_RAT	sp|B5DFC8|EIF3C_RAT Eukaryotic translation initiation factor 3 subunit C OS=Rattus norvegicus OX=10116 GN=Eif3c PE=1 SV=1	1	5	13.995	45941	47292	36379	35252	33871	33435	47704	43279	43355	50510	52635	51375	0	0	0	27810	29526	28769
Rras	sp|D3Z8L7|RRAS_RAT	sp|D3Z8L7|RRAS_RAT	sp|D3Z8L7|RRAS_RAT Ras-related protein R-Ras OS=Rattus norvegicus OX=10116 GN=Rras PE=1 SV=1	1	2	4.6526	7152.5	6877.8	6840.5	9766.6	0	0	8014	4242.3	9367.3	7285.2	9221.5	8473.8	0	0	0	10944	9947.6	12461
Hist1h1b	sp|D3ZBN0|H15_RAT	sp|D3ZBN0|H15_RAT	sp|D3ZBN0|H15_RAT Histone H1.5 OS=Rattus norvegicus OX=10116 GN=Hist1h1b PE=1 SV=1	1	4	5.6724	121990	89899	0	105710	0	111860	251030	0	338350	136140	183610	176680	0	0	0	146250	0	192100
Pgp	sp|D3ZDK7|PGP_RAT	sp|D3ZDK7|PGP_RAT	sp|D3ZDK7|PGP_RAT Glycerol-3-phosphate phosphatase OS=Rattus norvegicus OX=10116 GN=Pgp PE=1 SV=1	1	6	47.966	34706	51101	53061	23566	25860	38518	27937	24821	18201	65898	48437	53651	0	0	0	31591	33366	31485
Flnc	tr|A0A0H2UHR7|A0A0H2UHR7_RAT;sp|D3ZHA0|FLNC_RAT	tr|A0A0H2UHR7|A0A0H2UHR7_RAT;sp|D3ZHA0|FLNC_RAT	tr|A0A0H2UHR7|A0A0H2UHR7_RAT Filamin-C OS=Rattus norvegicus OX=10116 GN=Flnc PE=1 SV=1;sp|D3ZHA0|FLNC_RAT Filamin-C OS=Rattus norvegicus OX=10116 GN=Flnc PE=1 SV=1	2	56	191.35	342440	361290	354620	363510	345140	340100	284610	280770	260940	313480	307750	315290	90594	111320	186950	283990	295740	297750
Macf1	tr|M9MMM9|M9MMM9_RAT;tr|A0A0G2JU82|A0A0G2JU82_RAT;sp|D3ZHV2|MACF1_RAT;tr|A0A0G2JWA8|A0A0G2JWA8_RAT;tr|A0A0G2K9T4|A0A0G2K9T4_RAT	tr|M9MMM9|M9MMM9_RAT;tr|A0A0G2JU82|A0A0G2JU82_RAT;sp|D3ZHV2|MACF1_RAT;tr|A0A0G2JWA8|A0A0G2JWA8_RAT;tr|A0A0G2K9T4|A0A0G2K9T4_RAT	tr|M9MMM9|M9MMM9_RAT Microtubule-actin cross-linking factor 1 OS=Rattus norvegicus OX=10116 GN=Macf1 PE=1 SV=2;tr|A0A0G2JU82|A0A0G2JU82_RAT Microtubule-actin cross-linking factor 1 OS=Rattus norvegicus OX=10116 GN=Macf1 PE=1 SV=1;sp|D3ZHV2|MACF1_RAT Microt	5	8	8.8253	10643	11283	10097	0	0	0	10519	10865	9044	15873	21059	22983	0	0	0	7720.6	9138	11787
Rilpl1	tr|A0A0G2K2U5|A0A0G2K2U5_RAT;sp|D3ZUQ0|RIPL1_RAT	tr|A0A0G2K2U5|A0A0G2K2U5_RAT;sp|D3ZUQ0|RIPL1_RAT	tr|A0A0G2K2U5|A0A0G2K2U5_RAT RILP-like protein 1 OS=Rattus norvegicus OX=10116 GN=Rilpl1 PE=1 SV=1;sp|D3ZUQ0|RIPL1_RAT RILP-like protein 1 OS=Rattus norvegicus OX=10116 GN=Rilpl1 PE=1 SV=1	2	2	8.0621	8181.8	6807	0	5143.2	4929.1	0	0	0	0	0	10281	0	0	0	0	7055.9	0	0
Trappc2	tr|Q5BJL8|Q5BJL8_RAT;sp|D3ZVF4|TPPC2_RAT	tr|Q5BJL8|Q5BJL8_RAT;sp|D3ZVF4|TPPC2_RAT	tr|Q5BJL8|Q5BJL8_RAT RCG49712, isoform CRA_c OS=Rattus norvegicus OX=10116 GN=Trappc2 PE=2 SV=1;sp|D3ZVF4|TPPC2_RAT Trafficking protein particle complex subunit 2 OS=Rattus norvegicus OX=10116 GN=Trappc2 PE=3 SV=1	2	2	4.304	820.62	0	0	3163.6	2021	1465.7	0	7839	0	13768	15064	14156	7791	0	5012.8	6826.1	0	4034.6
Itpa	sp|D3ZW55|ITPA_RAT	sp|D3ZW55|ITPA_RAT	sp|D3ZW55|ITPA_RAT Inosine triphosphate pyrophosphatase OS=Rattus norvegicus OX=10116 GN=Itpa PE=3 SV=1	1	6	24.012	156870	161680	91096	69292	78809	61671	58469	74325	62358	121030	123920	122840	53294	29447	27886	110040	104460	96860
Fxn	tr|M0RAK4|M0RAK4_RAT;sp|D3ZYW7|FRDA_RAT;tr|A0A0A0MXX7|A0A0A0MXX7_RAT	tr|M0RAK4|M0RAK4_RAT;sp|D3ZYW7|FRDA_RAT;tr|A0A0A0MXX7|A0A0A0MXX7_RAT	tr|M0RAK4|M0RAK4_RAT Frataxin, mitochondrial OS=Rattus norvegicus OX=10116 GN=Fxn PE=1 SV=2;sp|D3ZYW7|FRDA_RAT Frataxin, mitochondrial OS=Rattus norvegicus OX=10116 GN=Fxn PE=1 SV=1;tr|A0A0A0MXX7|A0A0A0MXX7_RAT Frataxin, mitochondrial OS=Rattus norvegicus	3	3	9.4988	58973	35450	2312.5	48996	46948	50857	61548	65080	74111	59149	59856	59263	0	0	0	94834	95032	83169
Srgap2	tr|B5DEJ1|B5DEJ1_RAT;tr|A0A0G2JZ92|A0A0G2JZ92_RAT;sp|D4A208|SRGP2_RAT	tr|B5DEJ1|B5DEJ1_RAT;tr|A0A0G2JZ92|A0A0G2JZ92_RAT;sp|D4A208|SRGP2_RAT	tr|B5DEJ1|B5DEJ1_RAT SLIT-ROBO Rho GTPase-activating protein 2 OS=Rattus norvegicus OX=10116 GN=Srgap2 PE=1 SV=1;tr|A0A0G2JZ92|A0A0G2JZ92_RAT SLIT-ROBO Rho GTPase-activating protein 2 OS=Rattus norvegicus OX=10116 GN=Srgap2 PE=1 SV=1;sp|D4A208|SRGP2_RAT SL	3	5	7.8933	7139.1	11141	0	8395.5	0	0	16744	20391	18756	13445	16221	16165	0	0	0	15765	0	14148
Chordc1	sp|D4A4T9|CHRD1_RAT	sp|D4A4T9|CHRD1_RAT	sp|D4A4T9|CHRD1_RAT Cysteine and histidine-rich domain-containing protein 1 OS=Rattus norvegicus OX=10116 GN=Chordc1 PE=3 SV=1	1	1	3.1473	0	0	0	989.24	0	0	0	0	0	0	0	0	0	0	0	0	0	0
Tgm3	sp|D4A5U3|TGM3_RAT	sp|D4A5U3|TGM3_RAT	sp|D4A5U3|TGM3_RAT Protein-glutamine gamma-glutamyltransferase E OS=Rattus norvegicus OX=10116 GN=Tgm3 PE=3 SV=1	1	2	12.623	0	0	0	0	2895.3	0	0	1975.5	0	0	0	0	192000	233640	233370	0	0	0
Naxd	sp|D4AAT7|NNRD_RAT;tr|D3ZLK9|D3ZLK9_RAT	sp|D4AAT7|NNRD_RAT;tr|D3ZLK9|D3ZLK9_RAT	sp|D4AAT7|NNRD_RAT ATP-dependent (S)-NAD(P)H-hydrate dehydratase OS=Rattus norvegicus OX=10116 GN=Naxd PE=3 SV=1;tr|D3ZLK9|D3ZLK9_RAT ATP-dependent (S)-NAD(P)H-hydrate dehydratase OS=Rattus norvegicus OX=10116 GN=Naxd PE=1 SV=2	2	6	9.8336	27386	32046	21225	20108	21262	22234	23442	22423	22084	31391	28347	28518	0	0	0	26039	18828	23062
Copg2	sp|D4ABY2|COPG2_RAT;tr|A0A0H2UHV9|A0A0H2UHV9_RAT	sp|D4ABY2|COPG2_RAT;tr|A0A0H2UHV9|A0A0H2UHV9_RAT	sp|D4ABY2|COPG2_RAT Coatomer subunit gamma-2 OS=Rattus norvegicus OX=10116 GN=Copg2 PE=3 SV=2;tr|A0A0H2UHV9|A0A0H2UHV9_RAT Coatomer subunit gamma OS=Rattus norvegicus OX=10116 GN=Copg2 PE=1 SV=1	2	3	3.1556	4363.5	0	6379.7	0	0	0	0	0	0	3348.9	0	2758.1	0	0	0	0	0	0
Dchs1	sp|D4ACX8|PCD16_RAT	sp|D4ACX8|PCD16_RAT	sp|D4ACX8|PCD16_RAT Protocadherin-16 OS=Rattus norvegicus OX=10116 GN=Dchs1 PE=3 SV=2	1	4	4.472	4635.6	4655.3	5785.5	5361.1	0	0	3822.8	0	2408.6	5240.2	4772.2	0	0	0	0	0	0	0
Impdh2	sp|E9PU28|IMDH2_RAT	sp|E9PU28|IMDH2_RAT	sp|E9PU28|IMDH2_RAT Inosine-5-monophosphate dehydrogenase 2 OS=Rattus norvegicus OX=10116 GN=Impdh2 PE=1 SV=1	1	7	18.238	51352	47956	42068	41095	44084	36074	63138	51924	52425	71130	64726	72650	125150	42127	93258	63587	58286	56467
Fyn	tr|A0A0G2K2E3|A0A0G2K2E3_RAT;tr|Q6AXQ3|Q6AXQ3_RAT;tr|A0A0G2K2V7|A0A0G2K2V7_RAT;tr|A0A096MKC1|A0A096MKC1_RAT;sp|Q62844|FYN_RAT;sp|F1LM93|YES_RAT;tr|A0A096MKC5|A0A096MKC5_RAT;sp|Q01621|LCK_RAT;tr|A0A0H2UHH7|A0A0H2UHH7_RAT	tr|A0A0G2K2E3|A0A0G2K2E3_RAT;tr|Q6AXQ3|Q6AXQ3_RAT;tr|A0A0G2K2V7|A0A0G2K2V7_RAT;tr|A0A096MKC1|A0A096MKC1_RAT;sp|Q62844|FYN_RAT;sp|F1LM93|YES_RAT	tr|A0A0G2K2E3|A0A0G2K2E3_RAT Tyrosine-protein kinase OS=Rattus norvegicus OX=10116 GN=Fyn PE=1 SV=1;tr|Q6AXQ3|Q6AXQ3_RAT Tyrosine-protein kinase OS=Rattus norvegicus OX=10116 GN=Yes1 PE=1 SV=1;tr|A0A0G2K2V7|A0A0G2K2V7_RAT Tyrosine-protein kinase OS=Rattus	9	3	4.2547	30102	14319	0	14648	13864	16489	0	16465	17371	9849.1	0	0	0	0	0	0	10389	0
Psmd11	sp|F1LMZ8|PSD11_RAT;tr|A0A0G2JWX1|A0A0G2JWX1_RAT;tr|D3Z950|D3Z950_RAT	sp|F1LMZ8|PSD11_RAT;tr|A0A0G2JWX1|A0A0G2JWX1_RAT;tr|D3Z950|D3Z950_RAT	sp|F1LMZ8|PSD11_RAT 26S proteasome non-ATPase regulatory subunit 11 OS=Rattus norvegicus OX=10116 GN=Psmd11 PE=1 SV=2;tr|A0A0G2JWX1|A0A0G2JWX1_RAT 26S proteasome non-ATPase regulatory subunit 11 OS=Rattus norvegicus OX=10116 GN=Psmd11 PE=1 SV=1;tr|D3Z950|D	3	15	70.747	135590	141870	137360	167340	156200	157700	235790	221340	237290	233750	231330	220680	92855	83327	124900	179300	186000	179390
Ppm1g	tr|A0A0H2UHT5|A0A0H2UHT5_RAT;sp|F1LNI5|PPM1G_RAT	tr|A0A0H2UHT5|A0A0H2UHT5_RAT;sp|F1LNI5|PPM1G_RAT	tr|A0A0H2UHT5|A0A0H2UHT5_RAT Protein phosphatase 1G OS=Rattus norvegicus OX=10116 GN=Ppm1g PE=1 SV=1;sp|F1LNI5|PPM1G_RAT Protein phosphatase 1G OS=Rattus norvegicus OX=10116 GN=Ppm1g PE=1 SV=2	2	3	4.5661	18907	0	0	0	0	0	22809	0	23062	25813	0	25709	0	0	0	31891	26096	26450
Snrnp200	tr|M3ZCQ2|M3ZCQ2_RAT;sp|F1LNJ2|U520_RAT	tr|M3ZCQ2|M3ZCQ2_RAT;sp|F1LNJ2|U520_RAT	tr|M3ZCQ2|M3ZCQ2_RAT U5 small nuclear ribonucleoprotein 200 kDa helicase OS=Rattus norvegicus OX=10116 GN=Snrnp200 PE=1 SV=1;sp|F1LNJ2|U520_RAT U5 small nuclear ribonucleoprotein 200 kDa helicase OS=Rattus norvegicus OX=10116 GN=Snrnp200 PE=1 SV=1	2	7	11.884	9925.6	10645	11758	8964.4	10049	0	28777	28721	24558	22998	17593	18079	0	0	0	18893	20558	20262
Hnrnpl	sp|F1LQ48|HNRPL_RAT;tr|F2Z3R2|F2Z3R2_RAT;tr|F1M040|F1M040_RAT	sp|F1LQ48|HNRPL_RAT;tr|F2Z3R2|F2Z3R2_RAT	sp|F1LQ48|HNRPL_RAT Heterogeneous nuclear ribonucleoprotein L OS=Rattus norvegicus OX=10116 GN=Hnrnpl PE=1 SV=2;tr|F2Z3R2|F2Z3R2_RAT Heterogeneous nuclear ribonucleoprotein L OS=Rattus norvegicus OX=10116 GN=Hnrnpl PE=1 SV=1	3	13	139.56	1172200	1637900	1410000	818170	978040	937650	1077800	972670	1435400	1485000	1545300	1328500	1010500	1540500	361060	1108800	1301200	957800
Lima1	sp|F1LR10|LIMA1_RAT	sp|F1LR10|LIMA1_RAT	sp|F1LR10|LIMA1_RAT LIM domain and actin-binding protein 1 OS=Rattus norvegicus OX=10116 GN=Lima1 PE=1 SV=2	1	4	6.2315	10328	13337	25260	12860	0	11465	23815	22876	21922	12970	17282	20984	0	0	0	28380	20518	25567
Eps8	sp|F1M3L7|EPS8_RAT	sp|F1M3L7|EPS8_RAT	sp|F1M3L7|EPS8_RAT Epidermal growth factor receptor kinase substrate 8 OS=Rattus norvegicus OX=10116 GN=Eps8 PE=1 SV=2	1	4	5.3181	0	0	0	0	0	0	0	0	0	9525.7	12808	13301	0	0	0	0	7199.9	15827
Tpr	sp|F1MA98|TPR_RAT	sp|F1MA98|TPR_RAT	sp|F1MA98|TPR_RAT Nucleoprotein TPR OS=Rattus norvegicus OX=10116 GN=Tpr PE=1 SV=1	1	6	7.7854	8554.4	0	0	0	0	0	10068	8634.3	11125	15194	11713	13848	0	0	0	12185	10533	13732
Srsf6	sp|G3V6S8|SRSF6_RAT;tr|G3V798|G3V798_RAT	sp|G3V6S8|SRSF6_RAT;tr|G3V798|G3V798_RAT	sp|G3V6S8|SRSF6_RAT Serine/arginine-rich splicing factor 6 OS=Rattus norvegicus OX=10116 GN=Srsf6 PE=1 SV=1;tr|G3V798|G3V798_RAT Serine and arginine-rich-splicing factor 4 OS=Rattus norvegicus OX=10116 GN=Srsf4 PE=1 SV=1	2	4	5.099	18850	17465	21572	0	0	0	29044	24785	36434	18335	18947	17793	0	0	0	18574	0	18549
Setd3	sp|G3V6U9|SETD3_RAT;tr|D4A7S1|D4A7S1_RAT	sp|G3V6U9|SETD3_RAT;tr|D4A7S1|D4A7S1_RAT	sp|G3V6U9|SETD3_RAT Actin-histidine N-methyltransferase OS=Rattus norvegicus OX=10116 GN=Setd3 PE=1 SV=1;tr|D4A7S1|D4A7S1_RAT Histone-lysine N-methyltransferase setd3-like OS=Rattus norvegicus OX=10116 GN=LOC100910833 PE=4 SV=3	2	2	2.3728	3724.2	3689.7	3949.2	0	0	0	0	0	0	9955.7	0	5031.3	0	0	0	0	3450	3078.8
Stx12	tr|A0A0G2K4U8|A0A0G2K4U8_RAT;sp|G3V7P1|STX12_RAT;tr|A0A0G2JVB6|A0A0G2JVB6_RAT	tr|A0A0G2K4U8|A0A0G2K4U8_RAT;sp|G3V7P1|STX12_RAT;tr|A0A0G2JVB6|A0A0G2JVB6_RAT	tr|A0A0G2K4U8|A0A0G2K4U8_RAT Syntaxin-12 OS=Rattus norvegicus OX=10116 GN=Stx12 PE=1 SV=1;sp|G3V7P1|STX12_RAT Syntaxin-12 OS=Rattus norvegicus OX=10116 GN=Stx12 PE=1 SV=1;tr|A0A0G2JVB6|A0A0G2JVB6_RAT Syntaxin-12 OS=Rattus norvegicus OX=10116 GN=Stx12 PE=1	3	4	10.306	0	14049	14267	20395	18288	19254	22845	24223	28583	14018	14768	11388	14069	24588	18053	22112	21469	12765
Pdcd6	sp|G3V7W1|PDCD6_RAT	sp|G3V7W1|PDCD6_RAT	sp|G3V7W1|PDCD6_RAT Programmed cell death protein 6 OS=Rattus norvegicus OX=10116 GN=Pdcd6 PE=2 SV=1	1	4	14.448	32581	37866	41185	59718	62938	54463	56890	65589	58051	71599	73995	68296	79918	93269	89477	63108	57471	54514
Poglut1	sp|G3V9D0|PGLT1_RAT;tr|A0A140TAF7|A0A140TAF7_RAT	sp|G3V9D0|PGLT1_RAT;tr|A0A140TAF7|A0A140TAF7_RAT	sp|G3V9D0|PGLT1_RAT Protein O-glucosyltransferase 1 OS=Rattus norvegicus OX=10116 GN=Poglut1 PE=3 SV=1;tr|A0A140TAF7|A0A140TAF7_RAT Protein O-glucosyltransferase 1 OS=Rattus norvegicus OX=10116 GN=Poglut1 PE=1 SV=1	2	4	5.8112	0	6397.5	0	0	0	0	0	0	0	6683.8	9108.8	7956.2	0	0	0	0	5037.6	5295.2
Rcn3	sp|I6L9G5|RCN3_RAT;tr|A0A0G2K022|A0A0G2K022_RAT	sp|I6L9G5|RCN3_RAT;tr|A0A0G2K022|A0A0G2K022_RAT	sp|I6L9G5|RCN3_RAT Reticulocalbin-3 OS=Rattus norvegicus OX=10116 GN=Rcn3 PE=1 SV=1;tr|A0A0G2K022|A0A0G2K022_RAT Reticulocalbin-3 OS=Rattus norvegicus OX=10116 GN=Rcn3 PE=1 SV=1	2	9	34.685	117630	102680	108170	74466	89063	64297	25123	30074	17081	27852	45825	33583	30786	35011	32329	135600	159790	154350
Rab5a	sp|M0RC99|RAB5A_RAT	sp|M0RC99|RAB5A_RAT	sp|M0RC99|RAB5A_RAT Ras-related protein Rab-5A OS=Rattus norvegicus OX=10116 GN=Rab5a PE=2 SV=1	1	6	4.4954	11397	9970.7	7645	17168	7567.2	9123.4	13439	13553	15229	8734	9534.9	10034	0	0	0	17109	15088	13747
Ddah1	sp|O08557|DDAH1_RAT	sp|O08557|DDAH1_RAT	sp|O08557|DDAH1_RAT N(G),N(G)-dimethylarginine dimethylaminohydrolase 1 OS=Rattus norvegicus OX=10116 GN=Ddah1 PE=1 SV=3	1	15	85.031	559570	573450	543200	430800	440470	419660	381760	358050	369360	533010	562990	549630	172320	163340	166540	394580	380880	369010
Prpsap2	sp|O08618|KPRB_RAT;tr|Q6AZ40|Q6AZ40_RAT	sp|O08618|KPRB_RAT;tr|Q6AZ40|Q6AZ40_RAT	sp|O08618|KPRB_RAT Phosphoribosyl pyrophosphate synthase-associated protein 2 OS=Rattus norvegicus OX=10116 GN=Prpsap2 PE=1 SV=1;tr|Q6AZ40|Q6AZ40_RAT Phosphoribosyl pyrophosphate synthase-associated protein 2 OS=Rattus norvegicus OX=10116 GN=Prpsap2 PE=1 S	2	7	14.931	29845	30564	36392	23626	21446	24827	19669	22037	22695	39238	39105	33221	0	63858	0	17019	18205	17842
Sqstm1	sp|O08623|SQSTM_RAT	sp|O08623|SQSTM_RAT	sp|O08623|SQSTM_RAT Sequestosome-1 OS=Rattus norvegicus OX=10116 GN=Sqstm1 PE=1 SV=1	1	1	5.8588	0	0	0	0	0	7907.1	0	0	0	0	0	0	0	0	0	0	0	0
Trim28	sp|O08629|TIF1B_RAT	sp|O08629|TIF1B_RAT	sp|O08629|TIF1B_RAT Transcription intermediary factor 1-beta OS=Rattus norvegicus OX=10116 GN=Trim28 PE=1 SV=2	1	11	49.038	43383	42620	54320	97479	80731	81566	143850	119430	146770	73134	71471	75357	146990	169740	153120	146810	118470	137450
Phgdh	sp|O08651|SERA_RAT	sp|O08651|SERA_RAT	sp|O08651|SERA_RAT D-3-phosphoglycerate dehydrogenase OS=Rattus norvegicus OX=10116 GN=Phgdh PE=1 SV=3	1	10	25.921	71866	73229	77398	114140	104380	104520	106830	99374	105480	89277	92227	89252	48739	59062	56649	129290	128600	118670
Arl2	sp|O08697|ARL2_RAT;tr|G3V8V0|G3V8V0_RAT;tr|A0A1B0GWW8|A0A1B0GWW8_RAT	sp|O08697|ARL2_RAT;tr|G3V8V0|G3V8V0_RAT	sp|O08697|ARL2_RAT ADP-ribosylation factor-like protein 2 OS=Rattus norvegicus OX=10116 GN=Arl2 PE=1 SV=1;tr|G3V8V0|G3V8V0_RAT ADP-ribosylation factor-like protein 2 OS=Rattus norvegicus OX=10116 GN=Arl2 PE=1 SV=2	3	5	7.4949	18938	21725	14671	13901	0	13917	15209	14703	0	30880	28779	22995	0	0	17898	14133	15694	10096
Vps45	sp|O08700|VPS45_RAT	sp|O08700|VPS45_RAT	sp|O08700|VPS45_RAT Vacuolar protein sorting-associated protein 45 OS=Rattus norvegicus OX=10116 GN=Vps45 PE=1 SV=1	1	2	2.9726	0	0	0	0	0	0	0	0	0	0	0	3798.3	0	0	0	0	0	0
Gyg1	tr|A0A0G2JXP1|A0A0G2JXP1_RAT;sp|O08730|GLYG_RAT;tr|F8WFR6|F8WFR6_RAT	tr|A0A0G2JXP1|A0A0G2JXP1_RAT;sp|O08730|GLYG_RAT;tr|F8WFR6|F8WFR6_RAT	tr|A0A0G2JXP1|A0A0G2JXP1_RAT Glycogenin-1 OS=Rattus norvegicus OX=10116 GN=Gyg1 PE=1 SV=1;sp|O08730|GLYG_RAT Glycogenin-1 OS=Rattus norvegicus OX=10116 GN=Gyg1 PE=2 SV=4;tr|F8WFR6|F8WFR6_RAT Glycogenin-1 OS=Rattus norvegicus OX=10116 GN=Gyg1 PE=1 SV=1	3	2	34.242	57064	56616	41528	31315	39486	0	25259	23000	0	37213	50270	39015	0	9610.8	6314.1	0	41543	0
Igbp1	sp|O08836|IGBP1_RAT	sp|O08836|IGBP1_RAT	sp|O08836|IGBP1_RAT Immunoglobulin-binding protein 1 OS=Rattus norvegicus OX=10116 GN=Igbp1 PE=2 SV=2	1	2	3.5349	0	0	0	0	0	0	0	0	0	4542.2	0	4802.4	0	0	0	0	0	0
Cdc5l	sp|O08837|CDC5L_RAT	sp|O08837|CDC5L_RAT	sp|O08837|CDC5L_RAT Cell division cycle 5-like protein OS=Rattus norvegicus OX=10116 GN=Cdc5l PE=1 SV=2	1	7	8.6244	12712	15077	13601	0	0	8151.1	18711	19659	16926	20943	20945	13275	0	0	0	28938	25763	21717
LOC100910792	tr|A0A0G2K5Z4|A0A0G2K5Z4_RAT;tr|A0A0G2JX32|A0A0G2JX32_RAT;tr|F1LPP0|F1LPP0_RAT;sp|O08838|AMPH_RAT	tr|A0A0G2K5Z4|A0A0G2K5Z4_RAT;tr|A0A0G2JX32|A0A0G2JX32_RAT;tr|F1LPP0|F1LPP0_RAT;sp|O08838|AMPH_RAT	tr|A0A0G2K5Z4|A0A0G2K5Z4_RAT Uncharacterized protein OS=Rattus norvegicus OX=10116 GN=LOC100910792 PE=1 SV=1;tr|A0A0G2JX32|A0A0G2JX32_RAT Amphiphysin OS=Rattus norvegicus OX=10116 GN=Amph PE=1 SV=1;tr|F1LPP0|F1LPP0_RAT Amphiphysin OS=Rattus norvegicus OX=1	4	2	2.5332	0	0	0	0	0	0	0	0	0	0	0	0	0	0	0	0	0	0
Bin1	tr|Q5HZA7|Q5HZA7_RAT;tr|D4A4P1|D4A4P1_RAT;sp|O08839|BIN1_RAT;tr|F1LMX1|F1LMX1_RAT	tr|Q5HZA7|Q5HZA7_RAT;tr|D4A4P1|D4A4P1_RAT;sp|O08839|BIN1_RAT;tr|F1LMX1|F1LMX1_RAT	tr|Q5HZA7|Q5HZA7_RAT Bin1 protein OS=Rattus norvegicus OX=10116 GN=Bin1 PE=1 SV=1;tr|D4A4P1|D4A4P1_RAT Myc box-dependent-interacting protein 1 OS=Rattus norvegicus OX=10116 GN=Bin1 PE=1 SV=3;sp|O08839|BIN1_RAT Myc box-dependent-interacting protein 1 OS=Rat	4	8	55.215	90809	95174	97190	91803	104440	104040	144930	147030	137000	134030	106190	91218	154530	211310	161080	169180	159920	182790
Rnpep	tr|G3V6V1|G3V6V1_RAT;sp|O09175|AMPB_RAT	tr|G3V6V1|G3V6V1_RAT;sp|O09175|AMPB_RAT	tr|G3V6V1|G3V6V1_RAT Aminopeptidase B OS=Rattus norvegicus OX=10116 GN=Rnpep PE=1 SV=1;sp|O09175|AMPB_RAT Aminopeptidase B OS=Rattus norvegicus OX=10116 GN=Rnpep PE=1 SV=2	2	7	11.289	33605	30727	36301	26622	22497	21778	21130	21768	21190	48939	23863	27976	0	0	11449	6410	15911	17305
Gpd1	sp|O35077|GPDA_RAT	sp|O35077|GPDA_RAT	sp|O35077|GPDA_RAT Glycerol-3-phosphate dehydrogenase [NAD(+)], cytoplasmic OS=Rattus norvegicus OX=10116 GN=Gpd1 PE=1 SV=4	1	10	14.942	52331	78402	63605	0	28339	34308	16596	15467	11577	56102	65119	48115	43603	0	0	23662	22299	31407
Alcam	sp|O35112|CD166_RAT	sp|O35112|CD166_RAT	sp|O35112|CD166_RAT CD166 antigen OS=Rattus norvegicus OX=10116 GN=Alcam PE=1 SV=1	1	11	28.833	123770	148610	144210	246950	260950	215480	205950	181380	162870	89364	113890	117710	31410	21433	76494	146970	139190	129950
Copb2	sp|O35142|COPB2_RAT;tr|A0A0G2K0P9|A0A0G2K0P9_RAT	sp|O35142|COPB2_RAT	sp|O35142|COPB2_RAT Coatomer subunit beta OS=Rattus norvegicus OX=10116 GN=Copb2 PE=1 SV=3	2	12	23.262	74856	60299	86655	41311	47250	54762	44086	44788	61092	57867	61115	47150	521040	162010	129140	40850	37166	36677
Minpp1	sp|O35217|MINP1_RAT;tr|G3V7H2|G3V7H2_RAT;tr|M0R8T0|M0R8T0_RAT	sp|O35217|MINP1_RAT;tr|G3V7H2|G3V7H2_RAT;tr|M0R8T0|M0R8T0_RAT	sp|O35217|MINP1_RAT Multiple inositol polyphosphate phosphatase 1 OS=Rattus norvegicus OX=10116 GN=Minpp1 PE=1 SV=3;tr|G3V7H2|G3V7H2_RAT Multiple inositol polyphosphate phosphatase 1 OS=Rattus norvegicus OX=10116 GN=Minpp1 PE=3 SV=1;tr|M0R8T0|M0R8T0_RAT Si	3	6	34.136	19689	23648	21474	10004	11597	11286	15155	20539	21479	29910	30017	29095	0	0	0	20357	19621	18014
Prdx6	sp|O35244|PRDX6_RAT	sp|O35244|PRDX6_RAT	sp|O35244|PRDX6_RAT Peroxiredoxin-6 OS=Rattus norvegicus OX=10116 GN=Prdx6 PE=1 SV=3	1	17	323.31	1253000	1329200	1366400	1244700	1199900	1177000	872630	887060	904430	1224300	1216400	1192000	445780	493560	575010	1316000	1363600	1276300
Pafah1b3	sp|O35263|PA1B3_RAT	sp|O35263|PA1B3_RAT	sp|O35263|PA1B3_RAT Platelet-activating factor acetylhydrolase IB subunit gamma OS=Rattus norvegicus OX=10116 GN=Pafah1b3 PE=2 SV=1	1	6	10.528	42823	43982	45814	25653	27829	24290	34658	35712	37716	146500	144760	150550	0	0	7726.7	79422	50213	49454
Pafah1b2	sp|O35264|PA1B2_RAT	sp|O35264|PA1B2_RAT	sp|O35264|PA1B2_RAT Platelet-activating factor acetylhydrolase IB subunit beta OS=Rattus norvegicus OX=10116 GN=Pafah1b2 PE=1 SV=1	1	3	35.898	70759	83123	75631	62818	53621	63290	79713	81023	77269	89464	88352	91841	0	0	0	86743	91962	87925
Nrp2	sp|O35276|NRP2_RAT	sp|O35276|NRP2_RAT	sp|O35276|NRP2_RAT Neuropilin-2 OS=Rattus norvegicus OX=10116 GN=Nrp2 PE=2 SV=1	1	2	4.9607	2348.8	6822.5	6464.9	6290.4	13599	7240.6	1930.9	0	3090.4	0	2999.6	1777	0	0	0	3666.7	2430.7	3934.9
Dnm1l	sp|O35303|DNM1L_RAT	sp|O35303|DNM1L_RAT	sp|O35303|DNM1L_RAT Dynamin-1-like protein OS=Rattus norvegicus OX=10116 GN=Dnm1l PE=1 SV=1	1	7	18.091	10696	15656	17312	14462	14134	16746	25031	26836	28683	37273	26257	30568	16852	15363	14040	15871	15915	13495
Pdxk	sp|O35331|PDXK_RAT;tr|G3V647|G3V647_RAT;tr|D3Z8P5|D3Z8P5_RAT	sp|O35331|PDXK_RAT;tr|G3V647|G3V647_RAT;tr|D3Z8P5|D3Z8P5_RAT	sp|O35331|PDXK_RAT Pyridoxal kinase OS=Rattus norvegicus OX=10116 GN=Pdxk PE=1 SV=1;tr|G3V647|G3V647_RAT Pyridoxal kinase OS=Rattus norvegicus OX=10116 GN=Pdxk PE=1 SV=1;tr|D3Z8P5|D3Z8P5_RAT Uncharacterized protein OS=Rattus norvegicus OX=10116 GN=RGD15660	3	9	30.405	94410	93641	89189	48185	39881	43463	34265	35577	26431	75440	71908	80062	0	0	0	36975	29677	31441
Ptk2	sp|O35346|FAK1_RAT;tr|A0A0G2KAT5|A0A0G2KAT5_RAT	sp|O35346|FAK1_RAT;tr|A0A0G2KAT5|A0A0G2KAT5_RAT	sp|O35346|FAK1_RAT Focal adhesion kinase 1 OS=Rattus norvegicus OX=10116 GN=Ptk2 PE=1 SV=1;tr|A0A0G2KAT5|A0A0G2KAT5_RAT Focal adhesion kinase 1 OS=Rattus norvegicus OX=10116 GN=Ptk2 PE=1 SV=1	2	2	3.7673	0	0	0	0	0	0	0	0	0	0	0	0	0	0	0	0	0	0
Rab11b	sp|O35509|RB11B_RAT;tr|A0A0G2JZR4|A0A0G2JZR4_RAT;sp|P62494|RB11A_RAT;tr|B5DEP2|B5DEP2_RAT	sp|O35509|RB11B_RAT;tr|A0A0G2JZR4|A0A0G2JZR4_RAT;sp|P62494|RB11A_RAT	sp|O35509|RB11B_RAT Ras-related protein Rab-11B OS=Rattus norvegicus OX=10116 GN=Rab11b PE=1 SV=4;tr|A0A0G2JZR4|A0A0G2JZR4_RAT Ras-related protein Rab-11B OS=Rattus norvegicus OX=10116 GN=Rab11b PE=1 SV=1;sp|P62494|RB11A_RAT Ras-related protein Rab-11A OS=	4	12	86.926	147630	162620	223570	277340	262590	276080	315160	299880	307600	302110	289310	267670	116120	140170	131510	411390	414660	405060
Atic	sp|O35567|PUR9_RAT	sp|O35567|PUR9_RAT	sp|O35567|PUR9_RAT Bifunctional purine biosynthesis protein PURH OS=Rattus norvegicus OX=10116 GN=Atic PE=1 SV=2	1	26	323.31	538970	588720	585580	501590	477120	497490	372710	377600	362720	454470	426900	474960	145310	125820	127240	400450	401350	387310
Idi1	sp|O35760|IDI1_RAT;tr|A0A0H2UHN2|A0A0H2UHN2_RAT	sp|O35760|IDI1_RAT;tr|A0A0H2UHN2|A0A0H2UHN2_RAT	sp|O35760|IDI1_RAT Isopentenyl-diphosphate Delta-isomerase 1 OS=Rattus norvegicus OX=10116 GN=Idi1 PE=2 SV=2;tr|A0A0H2UHN2|A0A0H2UHN2_RAT Isopentenyl-diphosphate Delta-isomerase 1 OS=Rattus norvegicus OX=10116 GN=Idi1 PE=1 SV=1	2	11	115.77	426000	313470	386620	287180	294620	346130	255560	236780	244680	377020	386040	375960	55983	122300	67986	318590	332910	357010
Nptxr	tr|F1LSY2|F1LSY2_RAT;sp|O35764|NPTXR_RAT	tr|F1LSY2|F1LSY2_RAT;sp|O35764|NPTXR_RAT	tr|F1LSY2|F1LSY2_RAT Neuronal pentraxin receptor OS=Rattus norvegicus OX=10116 GN=Nptxr PE=1 SV=1;sp|O35764|NPTXR_RAT Neuronal pentraxin receptor OS=Rattus norvegicus OX=10116 GN=Nptxr PE=1 SV=1	2	3	13.996	27086	26991	28524	29520	32684	28683	24633	25350	24884	29259	27152	26459	0	0	0	13128	14100	15125
C1qbp	sp|O35796|C1QBP_RAT	sp|O35796|C1QBP_RAT	sp|O35796|C1QBP_RAT Complement component 1 Q subcomponent-binding protein, mitochondrial OS=Rattus norvegicus OX=10116 GN=C1qbp PE=1 SV=2	1	5	221.84	280500	277180	269100	311760	281320	281640	212260	176510	180440	153060	141210	147640	188200	201730	193130	265800	275790	263710
Stip1	sp|O35814|STIP1_RAT	sp|O35814|STIP1_RAT	sp|O35814|STIP1_RAT Stress-induced-phosphoprotein 1 OS=Rattus norvegicus OX=10116 GN=Stip1 PE=1 SV=1	1	23	87.994	289190	291070	297700	209020	178390	183270	358200	293380	288430	371160	361730	364870	105130	84832	56476	319160	325840	329280
Dnph1	sp|O35820|DNPH1_RAT	sp|O35820|DNPH1_RAT	sp|O35820|DNPH1_RAT 2-deoxynucleoside 5-phosphate N-hydrolase 1 OS=Rattus norvegicus OX=10116 GN=Dnph1 PE=1 SV=1	1	4	5.1553	40333	38738	49595	0	0	26983	45413	48051	44546	73590	87988	62955	0	17701	0	42763	55545	76537
Mybbp1a	sp|O35821|MBB1A_RAT	sp|O35821|MBB1A_RAT	sp|O35821|MBB1A_RAT Myb-binding protein 1A OS=Rattus norvegicus OX=10116 GN=Mybbp1a PE=1 SV=2	1	3	3.4183	0	4486.6	5428.8	0	0	0	17381	8487.1	9765	7293.8	7223.2	8436.1	0	0	0	8102.6	8339.7	6201.5
Coro7	tr|A0A0A0MXU2|A0A0A0MXU2_RAT;sp|O35828|CORO7_RAT;tr|A0A0G2K9F9|A0A0G2K9F9_RAT	tr|A0A0A0MXU2|A0A0A0MXU2_RAT;sp|O35828|CORO7_RAT;tr|A0A0G2K9F9|A0A0G2K9F9_RAT	tr|A0A0A0MXU2|A0A0A0MXU2_RAT Coronin OS=Rattus norvegicus OX=10116 GN=Coro7 PE=1 SV=2;sp|O35828|CORO7_RAT Coronin-7 OS=Rattus norvegicus OX=10116 GN=Coro7 PE=1 SV=2;tr|A0A0G2K9F9|A0A0G2K9F9_RAT Coronin OS=Rattus norvegicus OX=10116 GN=Coro7 PE=1 SV=1	3	3	3.7457	0	0	0	0	0	0	0	0	0	10509	0	0	0	0	0	0	0	14568
Afdn	tr|F1LT10|F1LT10_RAT;sp|O35889|AFAD_RAT	tr|F1LT10|F1LT10_RAT;sp|O35889|AFAD_RAT	tr|F1LT10|F1LT10_RAT Afadin OS=Rattus norvegicus OX=10116 GN=Afdn PE=1 SV=3;sp|O35889|AFAD_RAT Afadin OS=Rattus norvegicus OX=10116 GN=Afdn PE=1 SV=1	2	3	4.0794	8454.3	7640.3	8058.2	0	0	0	0	6953.6	7577.2	9748.2	9161	9112.5	0	0	0	0	0	0
Nsfl1c	sp|O35987|NSF1C_RAT;tr|A0A0G2K911|A0A0G2K911_RAT	sp|O35987|NSF1C_RAT;tr|A0A0G2K911|A0A0G2K911_RAT	sp|O35987|NSF1C_RAT NSFL1 cofactor p47 OS=Rattus norvegicus OX=10116 GN=Nsfl1c PE=1 SV=1;tr|A0A0G2K911|A0A0G2K911_RAT NSFL1 cofactor p47 OS=Rattus norvegicus OX=10116 GN=Nsfl1c PE=1 SV=1	2	16	323.31	313030	335340	359600	299600	252030	267240	349040	348750	269830	370170	377430	429530	6461.5	7015.5	15218	527500	538030	546560
Atp6ap1	tr|Q6IRF8|Q6IRF8_RAT;sp|O54715|VAS1_RAT	tr|Q6IRF8|Q6IRF8_RAT;sp|O54715|VAS1_RAT	tr|Q6IRF8|Q6IRF8_RAT ATPase, H+ transporting, lysosomal accessory protein 1 OS=Rattus norvegicus OX=10116 GN=Atp6ap1 PE=1 SV=1;sp|O54715|VAS1_RAT V-type proton ATPase subunit S1 OS=Rattus norvegicus OX=10116 GN=Atp6ap1 PE=2 SV=1	2	4	5.4064	11610	14221	12742	0	0	0	14105	14871	14101	22737	20149	29155	0	0	0	0	9361	10516
Smad2	tr|A0A0G2K0P2|A0A0G2K0P2_RAT;sp|P84025|SMAD3_RAT;tr|G3V603|G3V603_RAT;sp|O54835|SMAD9_RAT;sp|O70436|SMAD2_RAT	tr|A0A0G2K0P2|A0A0G2K0P2_RAT;sp|P84025|SMAD3_RAT;tr|G3V603|G3V603_RAT;sp|O54835|SMAD9_RAT;sp|O70436|SMAD2_RAT	tr|A0A0G2K0P2|A0A0G2K0P2_RAT Mothers against decapentaplegic homolog OS=Rattus norvegicus OX=10116 GN=Smad2 PE=1 SV=1;sp|P84025|SMAD3_RAT Mothers against decapentaplegic homolog 3 OS=Rattus norvegicus OX=10116 GN=Smad3 PE=1 SV=1;tr|G3V603|G3V603_RAT Mother	5	1	2.5004	0	0	2295.5	0	0	0	0	0	0	0	0	0	0	0	0	0	0	0
Sort1	sp|O54861|SORT_RAT	sp|O54861|SORT_RAT	sp|O54861|SORT_RAT Sortilin OS=Rattus norvegicus OX=10116 GN=Sort1 PE=1 SV=3	1	3	3.4295	0	0	0	0	0	0	0	0	0	0	7843	7297.9	0	0	0	7016.4	8267.7	0
Xpnpep1	sp|O54975|XPP1_RAT;tr|A0A0G2JV31|A0A0G2JV31_RAT	sp|O54975|XPP1_RAT;tr|A0A0G2JV31|A0A0G2JV31_RAT	sp|O54975|XPP1_RAT Xaa-Pro aminopeptidase 1 OS=Rattus norvegicus OX=10116 GN=Xpnpep1 PE=1 SV=1;tr|A0A0G2JV31|A0A0G2JV31_RAT X-prolyl aminopeptidase (Aminopeptidase P) 1, soluble, isoform CRA_a OS=Rattus norvegicus OX=10116 GN=Xpnpep1 PE=1 SV=1	2	12	116.24	171460	175830	172100	195890	192650	209660	152480	164170	134990	184590	178770	176100	108740	173980	168300	129870	140550	126450
Rnase4	sp|O55004|RNAS4_RAT	sp|O55004|RNAS4_RAT	sp|O55004|RNAS4_RAT Ribonuclease 4 OS=Rattus norvegicus OX=10116 GN=Rnase4 PE=1 SV=1	1	4	12.693	32413	30731	33992	29170	26477	29160	61714	57563	59381	36155	35507	30512	35977	57203	44992	51776	53987	70700
Picalm	tr|Q66WT9|Q66WT9_RAT;tr|Q66SY1|Q66SY1_RAT;tr|A0A0G2JUQ5|A0A0G2JUQ5_RAT;sp|O55012|PICAL_RAT;tr|Q498N4|Q498N4_RAT;tr|A0A0G2JTT2|A0A0G2JTT2_RAT;tr|A0A0G2K0B6|A0A0G2K0B6_RAT;sp|Q05140|AP180_RAT;tr|F1LRK0|F1LRK0_RAT	tr|Q66WT9|Q66WT9_RAT;tr|Q66SY1|Q66SY1_RAT;tr|A0A0G2JUQ5|A0A0G2JUQ5_RAT;sp|O55012|PICAL_RAT;tr|Q498N4|Q498N4_RAT;tr|A0A0G2JTT2|A0A0G2JTT2_RAT	tr|Q66WT9|Q66WT9_RAT Clathrin-assembly lymphoid myeloid leukemia protein OS=Rattus norvegicus OX=10116 GN=Picalm PE=1 SV=1;tr|Q66SY1|Q66SY1_RAT Clathrin-assembly lymphoid leukemia protein OS=Rattus norvegicus OX=10116 GN=Picalm PE=1 SV=1;tr|A0A0G2JUQ5|A0A0	9	7	66.366	26615	25897	12013	50917	43166	45714	39752	33374	39408	28815	31670	27850	11810	0	18152	25017	21328	26119
Dpp3	sp|O55096|DPP3_RAT	sp|O55096|DPP3_RAT	sp|O55096|DPP3_RAT Dipeptidyl peptidase 3 OS=Rattus norvegicus OX=10116 GN=Dpp3 PE=1 SV=2	1	18	159.17	304870	376140	314140	307010	252290	298050	138340	138170	131240	169830	198590	188290	130750	216500	260940	197090	229640	203490
Prep	tr|A0A0G2K1M8|A0A0G2K1M8_RAT;sp|O70196|PPCE_RAT	tr|A0A0G2K1M8|A0A0G2K1M8_RAT;sp|O70196|PPCE_RAT	tr|A0A0G2K1M8|A0A0G2K1M8_RAT Prolyl endopeptidase OS=Rattus norvegicus OX=10116 GN=Prep PE=1 SV=1;sp|O70196|PPCE_RAT Prolyl endopeptidase OS=Rattus norvegicus OX=10116 GN=Prep PE=1 SV=1	2	19	116.68	222760	235960	251010	205460	226620	187370	197890	186100	186980	244300	253570	215730	59337	58498	53508	126990	127900	138060
Ugdh	tr|G3V6C4|G3V6C4_RAT;sp|O70199|UGDH_RAT	tr|G3V6C4|G3V6C4_RAT;sp|O70199|UGDH_RAT	tr|G3V6C4|G3V6C4_RAT UDP-glucose 6-dehydrogenase OS=Rattus norvegicus OX=10116 GN=Ugdh PE=1 SV=1;sp|O70199|UGDH_RAT UDP-glucose 6-dehydrogenase OS=Rattus norvegicus OX=10116 GN=Ugdh PE=1 SV=1	2	4	13.931	6351.4	6650	6848.3	0	0	0	7610.2	0	7088.4	8975.9	11087	10084	0	0	0	0	0	8085.1
Stx7	sp|O70257|STX7_RAT;tr|M0R930|M0R930_RAT;tr|A0A0G2K6Y9|A0A0G2K6Y9_RAT	sp|O70257|STX7_RAT;tr|M0R930|M0R930_RAT;tr|A0A0G2K6Y9|A0A0G2K6Y9_RAT	sp|O70257|STX7_RAT Syntaxin-7 OS=Rattus norvegicus OX=10116 GN=Stx7 PE=1 SV=4;tr|M0R930|M0R930_RAT Syntaxin-7-like OS=Rattus norvegicus OX=10116 GN=LOC100910446 PE=3 SV=2;tr|A0A0G2K6Y9|A0A0G2K6Y9_RAT Syntaxin-7 OS=Rattus norvegicus OX=10116 GN=Stx7 PE=3 SV	3	5	19.449	32964	34393	33989	38112	35621	35311	58975	60595	52976	55728	60203	50378	0	0	11471	51633	41711	60795
Hsd17b10	tr|B0BMW2|B0BMW2_RAT;sp|O70351|HCD2_RAT	tr|B0BMW2|B0BMW2_RAT;sp|O70351|HCD2_RAT	tr|B0BMW2|B0BMW2_RAT 3-hydroxyacyl-CoA dehydrogenase type-2 OS=Rattus norvegicus OX=10116 GN=Hsd17b10 PE=1 SV=1;sp|O70351|HCD2_RAT 3-hydroxyacyl-CoA dehydrogenase type-2 OS=Rattus norvegicus OX=10116 GN=Hsd17b10 PE=1 SV=3	2	1	2.5716	0	0	0	0	0	1679.5	0	0	0	0	0	0	0	0	0	0	0	0
3 SV	tr|M0R4V3|M0R4V3_RAT;sp|O70377|SNP23_RAT	tr|M0R4V3|M0R4V3_RAT;sp|O70377|SNP23_RAT	tr|M0R4V3|M0R4V3_RAT Synaptosomal-associated protein OS=Rattus norvegicus OX=10116 PE=3 SV=2;sp|O70377|SNP23_RAT Synaptosomal-associated protein 23 OS=Rattus norvegicus OX=10116 GN=Snap23 PE=1 SV=1	2	2	3.6323	7305.2	6886.3	6883.3	0	0	0	0	0	0	0	10522	0	0	0	0	0	13023	0
Bud31	tr|A0A096MK58|A0A096MK58_RAT;tr|A0A096MK83|A0A096MK83_RAT;sp|O70454|BUD31_RAT	tr|A0A096MK58|A0A096MK58_RAT;tr|A0A096MK83|A0A096MK83_RAT;sp|O70454|BUD31_RAT	tr|A0A096MK58|A0A096MK58_RAT Protein BUD31 homolog (Fragment) OS=Rattus norvegicus OX=10116 GN=Bud31 PE=1 SV=1;tr|A0A096MK83|A0A096MK83_RAT Protein BUD31 homolog (Fragment) OS=Rattus norvegicus OX=10116 GN=Bud31 PE=1 SV=6;sp|O70454|BUD31_RAT Protein BUD31	3	2	2.2968	5123.3	2911.3	3274.4	0	0	0	5741.2	5127	0	10715	5153.2	7037.9	0	0	0	4257.5	5594.3	4253.3
Ppt2	sp|O70489|PPT2_RAT	sp|O70489|PPT2_RAT	sp|O70489|PPT2_RAT Lysosomal thioesterase PPT2 OS=Rattus norvegicus OX=10116 GN=Ppt2 PE=2 SV=1	1	2	2.6238	0	0	10621	0	0	0	0	0	0	0	19850	0	0	0	0	13979	0	19360
Lgals3bp	sp|O70513|LG3BP_RAT	sp|O70513|LG3BP_RAT	sp|O70513|LG3BP_RAT Galectin-3-binding protein OS=Rattus norvegicus OX=10116 GN=Lgals3bp PE=1 SV=2	1	2	4.485	0	0	3841.6	4983.9	4598.6	4663.3	0	0	5751.1	4598.6	4788.9	5027	0	0	0	6166.7	5961.3	6600.6
Dlk1	sp|O70534|DLK1_RAT	sp|O70534|DLK1_RAT	sp|O70534|DLK1_RAT Protein delta homolog 1 OS=Rattus norvegicus OX=10116 GN=Dlk1 PE=1 SV=1	1	2	2.6431	0	0	0	0	0	0	0	0	0	0	0	0	0	0	0	0	0	0
Sgta	sp|O70593|SGTA_RAT	sp|O70593|SGTA_RAT	sp|O70593|SGTA_RAT Small glutamine-rich tetratricopeptide repeat-containing protein alpha OS=Rattus norvegicus OX=10116 GN=Sgta PE=1 SV=1	1	9	16.526	45166	44830	45669	29537	32086	28445	70025	67510	63156	78246	75089	73348	0	0	0	87609	91890	88803
Epn1	sp|O88339|EPN1_RAT;tr|A0A140TAC3|A0A140TAC3_RAT	sp|O88339|EPN1_RAT;tr|A0A140TAC3|A0A140TAC3_RAT	sp|O88339|EPN1_RAT Epsin-1 OS=Rattus norvegicus OX=10116 GN=Epn1 PE=1 SV=1;tr|A0A140TAC3|A0A140TAC3_RAT Epsin-1 OS=Rattus norvegicus OX=10116 GN=Epn1 PE=1 SV=1	2	3	5.01	10111	9194.7	9843.6	10309	0	9883.5	8214.8	8397.8	5563.8	8158.3	7122.6	7542.1	0	0	9455.5	0	0	0
Pip4k2b	sp|O88377|PI42B_RAT;tr|F1LX22|F1LX22_RAT;sp|Q9R0I8|PI42A_RAT	sp|O88377|PI42B_RAT	sp|O88377|PI42B_RAT Phosphatidylinositol 5-phosphate 4-kinase type-2 beta OS=Rattus norvegicus OX=10116 GN=Pip4k2b PE=1 SV=1	3	4	5.4061	8803.6	5342.2	11089	6023.2	0	0	0	6595	4183	9410.8	12739	8338.2	0	0	0	0	6298.3	0
Hspa4	tr|F1LRV4|F1LRV4_RAT;sp|O88600|HSP74_RAT	tr|F1LRV4|F1LRV4_RAT;sp|O88600|HSP74_RAT	tr|F1LRV4|F1LRV4_RAT Heat shock 70 kDa protein 4 OS=Rattus norvegicus OX=10116 GN=Hspa4 PE=1 SV=1;sp|O88600|HSP74_RAT Heat shock 70 kDa protein 4 OS=Rattus norvegicus OX=10116 GN=Hspa4 PE=1 SV=1	2	38	323.31	1577800	1566000	1496200	1314100	1294800	1282300	805150	771940	823850	1025900	1018000	1007800	282810	326010	286890	726530	736380	695120
Arpc1b	sp|O88656|ARC1B_RAT	sp|O88656|ARC1B_RAT	sp|O88656|ARC1B_RAT Actin-related protein 2/3 complex subunit 1B OS=Rattus norvegicus OX=10116 GN=Arpc1b PE=1 SV=3	1	3	33.407	21094	57733	80279	47619	42510	54625	34281	41538	32495	41266	41868	38153	0	0	0	24759	28657	32522
Psmd1	tr|A0A0G2JTW5|A0A0G2JTW5_RAT;tr|G3V8B6|G3V8B6_RAT;sp|O88761|PSMD1_RAT	tr|A0A0G2JTW5|A0A0G2JTW5_RAT;tr|G3V8B6|G3V8B6_RAT;sp|O88761|PSMD1_RAT	tr|A0A0G2JTW5|A0A0G2JTW5_RAT 26S proteasome non-ATPase regulatory subunit 1 OS=Rattus norvegicus OX=10116 GN=Psmd1 PE=1 SV=1;tr|G3V8B6|G3V8B6_RAT 26S proteasome non-ATPase regulatory subunit 1 OS=Rattus norvegicus OX=10116 GN=Psmd1 PE=1 SV=1;sp|O88761|PSMD	3	8	19.472	39058	37408	38123	45108	35453	39314	48690	55618	50014	61409	53547	56083	0	20076	0	43036	43726	42950
Park7	sp|O88767|PARK7_RAT;tr|Q5BKC3|Q5BKC3_RAT	sp|O88767|PARK7_RAT;tr|Q5BKC3|Q5BKC3_RAT	sp|O88767|PARK7_RAT Protein/nucleic acid deglycase DJ-1 OS=Rattus norvegicus OX=10116 GN=Park7 PE=1 SV=1;tr|Q5BKC3|Q5BKC3_RAT Park7 protein OS=Rattus norvegicus OX=10116 GN=Park7 PE=1 SV=1	2	11	214.36	883470	920090	914250	933020	854390	869630	678910	654920	630570	1063800	1042700	1080300	159710	203050	203130	1146800	1140100	1207400
Emb	sp|O88775|EMB_RAT;tr|A0A0G2JWP4|A0A0G2JWP4_RAT;tr|A0A0G2JU92|A0A0G2JU92_RAT	sp|O88775|EMB_RAT;tr|A0A0G2JWP4|A0A0G2JWP4_RAT;tr|A0A0G2JU92|A0A0G2JU92_RAT	sp|O88775|EMB_RAT Embigin OS=Rattus norvegicus OX=10116 GN=Emb PE=1 SV=1;tr|A0A0G2JWP4|A0A0G2JWP4_RAT Embigin OS=Rattus norvegicus OX=10116 GN=Emb PE=1 SV=1;tr|A0A0G2JU92|A0A0G2JU92_RAT Embigin OS=Rattus norvegicus OX=10116 GN=Emb PE=1 SV=1	3	3	2.3273	10824	11462	11012	0	0	0	13483	15329	17407	14448	14412	13577	0	0	0	32712	32489	23746
Ptpn23	sp|O88902|PTN23_RAT;tr|F1M951|F1M951_RAT	sp|O88902|PTN23_RAT;tr|F1M951|F1M951_RAT	sp|O88902|PTN23_RAT Tyrosine-protein phosphatase non-receptor type 23 (Fragment) OS=Rattus norvegicus OX=10116 GN=Ptpn23 PE=1 SV=2;tr|F1M951|F1M951_RAT Tyrosine-protein phosphatase non-receptor type 23 OS=Rattus norvegicus OX=10116 GN=Ptpn23 PE=1 SV=1	2	2	5.1803	0	0	0	4791.1	0	0	6560.1	6388.6	6559	6235	6194.2	6042.9	0	0	0	5411	5369.8	5512
Mdh1	sp|O88989|MDHC_RAT	sp|O88989|MDHC_RAT	sp|O88989|MDHC_RAT Malate dehydrogenase, cytoplasmic OS=Rattus norvegicus OX=10116 GN=Mdh1 PE=1 SV=3	1	15	266.85	1394000	1442400	1426900	1402500	1544100	1383300	843930	865740	954120	1404700	1228500	1326600	209070	444260	256940	980990	1088200	1059100
Txnrd1	sp|O89049|TRXR1_RAT;tr|R9PXU4|R9PXU4_RAT;tr|A0A0G2JUN7|A0A0G2JUN7_RAT	sp|O89049|TRXR1_RAT;tr|R9PXU4|R9PXU4_RAT;tr|A0A0G2JUN7|A0A0G2JUN7_RAT	sp|O89049|TRXR1_RAT Thioredoxin reductase 1, cytoplasmic OS=Rattus norvegicus OX=10116 GN=Txnrd1 PE=1 SV=5;tr|R9PXU4|R9PXU4_RAT Thioredoxin reductase 1, cytoplasmic OS=Rattus norvegicus OX=10116 GN=Txnrd1 PE=3 SV=2;tr|A0A0G2JUN7|A0A0G2JUN7_RAT Thioredoxin	3	12	134.64	398820	383570	398100	402960	421260	425560	236790	220230	224220	304800	308380	256610	118190	110210	109520	228810	224780	226790
Cyb5a	sp|P00173|CYB5_RAT	sp|P00173|CYB5_RAT	sp|P00173|CYB5_RAT Cytochrome b5 OS=Rattus norvegicus OX=10116 GN=Cyb5a PE=1 SV=2	1	3	5.6641	8792	7404.5	6369.8	0	5347.7	0	5808.1	7007.6	0	0	3484	3438.6	0	0	0	13536	10758	8887
Por	sp|P00388|NCPR_RAT	sp|P00388|NCPR_RAT	sp|P00388|NCPR_RAT NADPH--cytochrome P450 reductase OS=Rattus norvegicus OX=10116 GN=Por PE=1 SV=3	1	4	5.3627	14852	12088	18167	11455	0	8390.4	10465	9152.5	13760	15405	14485	15376	7062.1	20247	0	25398	12881	18919
Got2	sp|P00507|AATM_RAT	sp|P00507|AATM_RAT	sp|P00507|AATM_RAT Aspartate aminotransferase, mitochondrial OS=Rattus norvegicus OX=10116 GN=Got2 PE=1 SV=2	1	15	181.09	504760	485780	501950	621830	594660	583330	388740	384280	377970	366250	345110	356470	409190	434800	419550	358180	359260	379580
Ckm	tr|A0A0G2JSP8|A0A0G2JSP8_RAT;sp|P00564|KCRM_RAT	tr|A0A0G2JSP8|A0A0G2JSP8_RAT;sp|P00564|KCRM_RAT	tr|A0A0G2JSP8|A0A0G2JSP8_RAT Creatine kinase M-type OS=Rattus norvegicus OX=10116 GN=Ckm PE=1 SV=1;sp|P00564|KCRM_RAT Creatine kinase M-type OS=Rattus norvegicus OX=10116 GN=Ckm PE=1 SV=2	2	4	4.9572	0	0	0	0	0	0	0	0	0	0	0	0	0	69439	0	0	0	0
Amy2a3	tr|G3V844|G3V844_RAT;tr|E9PSI7|E9PSI7_RAT;tr|A0A0G2K6T1|A0A0G2K6T1_RAT;sp|P00689|AMYP_RAT	tr|G3V844|G3V844_RAT;tr|E9PSI7|E9PSI7_RAT;tr|A0A0G2K6T1|A0A0G2K6T1_RAT;sp|P00689|AMYP_RAT	tr|G3V844|G3V844_RAT Alpha-amylase OS=Rattus norvegicus OX=10116 GN=Amy2a3 PE=3 SV=1;tr|E9PSI7|E9PSI7_RAT Alpha-amylase OS=Rattus norvegicus OX=10116 GN=LOC103689940 PE=3 SV=2;tr|A0A0G2K6T1|A0A0G2K6T1_RAT Alpha-amylase OS=Rattus norvegicus OX=10116 GN=Amy2	4	5	122.94	0	0	0	0	0	0	767400	791540	803470	0	0	0	0	0	0	0	0	0
Prss1	sp|P00762|TRY1_RAT	sp|P00762|TRY1_RAT	sp|P00762|TRY1_RAT Anionic trypsin-1 OS=Rattus norvegicus OX=10116 GN=Prss1 PE=1 SV=1	1	2	5.2219	0	0	0	19106	29728	10738	0	0	0	0	0	0	19065	0	0	0	0	0
Ctsh	tr|A0A0H2UHL6|A0A0H2UHL6_RAT;sp|P00786|CATH_RAT;tr|A0A0G2K8H6|A0A0G2K8H6_RAT	tr|A0A0H2UHL6|A0A0H2UHL6_RAT;sp|P00786|CATH_RAT;tr|A0A0G2K8H6|A0A0G2K8H6_RAT	tr|A0A0H2UHL6|A0A0H2UHL6_RAT Pro-cathepsin H OS=Rattus norvegicus OX=10116 GN=Ctsh PE=1 SV=1;sp|P00786|CATH_RAT Pro-cathepsin H OS=Rattus norvegicus OX=10116 GN=Ctsh PE=1 SV=1;tr|A0A0G2K8H6|A0A0G2K8H6_RAT Pro-cathepsin H OS=Rattus norvegicus OX=10116 GN=Ct	3	3	4.4722	0	11439	0	0	0	0	0	0	0	21003	30151	22182	0	0	0	19262	0	34628
Ctsb	tr|Q6IN22|Q6IN22_RAT;sp|P00787|CATB_RAT	tr|Q6IN22|Q6IN22_RAT;sp|P00787|CATB_RAT	tr|Q6IN22|Q6IN22_RAT Cathepsin B OS=Rattus norvegicus OX=10116 GN=Ctsb PE=1 SV=1;sp|P00787|CATB_RAT Cathepsin B OS=Rattus norvegicus OX=10116 GN=Ctsb PE=1 SV=2	2	12	144.98	229070	238410	228400	326280	331920	294590	219920	241460	225210	193840	189990	192680	88186	82544	95976	229490	216880	215890
C3	tr|M0RBJ7|M0RBJ7_RAT;tr|M0RBF1|M0RBF1_RAT;sp|P01026|CO3_RAT	tr|M0RBJ7|M0RBJ7_RAT;tr|M0RBF1|M0RBF1_RAT;sp|P01026|CO3_RAT	tr|M0RBJ7|M0RBJ7_RAT Complement C3 OS=Rattus norvegicus OX=10116 GN=C3 PE=1 SV=1;tr|M0RBF1|M0RBF1_RAT Complement C3 OS=Rattus norvegicus OX=10116 GN=C3 PE=1 SV=1;sp|P01026|CO3_RAT Complement C3 OS=Rattus norvegicus OX=10116 GN=C3 PE=1 SV=3	3	4	2.8274	5490	5209.7	6669.9	0	0	0	0	0	0	0	0	0	0	0	0	0	0	0
Cstb	sp|P01041|CYTB_RAT	sp|P01041|CYTB_RAT	sp|P01041|CYTB_RAT Cystatin-B OS=Rattus norvegicus OX=10116 GN=Cstb PE=1 SV=1	1	4	11.35	132210	116020	119090	90065	93336	44858	90755	106310	95896	347520	210890	213850	0	0	0	167680	170970	170390
Hba-a2	tr|A0A0G2JSV6|A0A0G2JSV6_RAT;sp|P01946|HBA_RAT	tr|A0A0G2JSV6|A0A0G2JSV6_RAT;sp|P01946|HBA_RAT	tr|A0A0G2JSV6|A0A0G2JSV6_RAT Globin c2 OS=Rattus norvegicus OX=10116 GN=Hba-a2 PE=1 SV=1;sp|P01946|HBA_RAT Hemoglobin subunit alpha-1/2 OS=Rattus norvegicus OX=10116 GN=Hba1 PE=1 SV=3	2	2	10.332	106410	0	0	0	0	0	0	0	0	0	0	0	0	0	0	0	0	0
Rplp2	sp|P02401|RLA2_RAT;tr|D4A4D5|D4A4D5_RAT;tr|D3ZN03|D3ZN03_RAT	sp|P02401|RLA2_RAT;tr|D4A4D5|D4A4D5_RAT;tr|D3ZN03|D3ZN03_RAT	sp|P02401|RLA2_RAT 60S acidic ribosomal protein P2 OS=Rattus norvegicus OX=10116 GN=Rplp2 PE=1 SV=2;tr|D4A4D5|D4A4D5_RAT Similar to 60S acidic ribosomal protein P2 OS=Rattus norvegicus OX=10116 GN=LOC498555 PE=3 SV=1;tr|D3ZN03|D3ZN03_RAT Ribosomal protein	3	5	179.97	610350	489290	585840	392880	427620	384300	930030	859410	891720	939400	685320	756310	677740	575500	538630	1282900	1300100	1233400
Col1a1	sp|P02454|CO1A1_RAT	sp|P02454|CO1A1_RAT	sp|P02454|CO1A1_RAT Collagen alpha-1(I) chain OS=Rattus norvegicus OX=10116 GN=Col1a1 PE=1 SV=5	1	4	8.8957	380690	280060	270130	32168	35972	53905	245160	247870	156220	14944	0	15324	54645	53917	47935	0	0	20768
NEWGENE_621351	tr|A0A0G2K5E8|A0A0G2K5E8_RAT;tr|F1LS40|F1LS40_RAT;tr|A0A0G2KAN1|A0A0G2KAN1_RAT;sp|P02466|CO1A2_RAT	tr|A0A0G2K5E8|A0A0G2K5E8_RAT;tr|F1LS40|F1LS40_RAT;tr|A0A0G2KAN1|A0A0G2KAN1_RAT;sp|P02466|CO1A2_RAT	tr|A0A0G2K5E8|A0A0G2K5E8_RAT Collagen, type I, alpha 2 OS=Rattus norvegicus OX=10116 GN=NEWGENE_621351 PE=1 SV=1;tr|F1LS40|F1LS40_RAT Collagen type I alpha 2 chain OS=Rattus norvegicus OX=10116 GN=Col1a2 PE=1 SV=3;tr|A0A0G2KAN1|A0A0G2KAN1_RAT Collagen, typ	4	3	4.2101	58435	98053	0	0	0	0	0	0	0	0	16183	0	0	0	0	0	0	0
Apoe	sp|P02650|APOE_RAT;tr|A0A0G2K151|A0A0G2K151_RAT	sp|P02650|APOE_RAT;tr|A0A0G2K151|A0A0G2K151_RAT	sp|P02650|APOE_RAT Apolipoprotein E OS=Rattus norvegicus OX=10116 GN=Apoe PE=1 SV=2;tr|A0A0G2K151|A0A0G2K151_RAT Apolipoprotein E OS=Rattus norvegicus OX=10116 GN=Apoe PE=1 SV=1	2	7	9.7128	7877.3	10908	11376	14017	9781.4	14942	65253	96371	58202	16888	47939	22900	0	0	0	18062	14630	15651
Rbp1	sp|P02696|RET1_RAT	sp|P02696|RET1_RAT	sp|P02696|RET1_RAT Retinol-binding protein 1 OS=Rattus norvegicus OX=10116 GN=Rbp1 PE=1 SV=2	1	3	4.7428	7671.9	0	0	0	0	0	0	0	6401.6	8930	11959	11982	0	12238	0	5761.8	0	0
Alb	tr|A0A0G2JSH5|A0A0G2JSH5_RAT;sp|P02770|ALBU_RAT	tr|A0A0G2JSH5|A0A0G2JSH5_RAT;sp|P02770|ALBU_RAT	tr|A0A0G2JSH5|A0A0G2JSH5_RAT Serum albumin OS=Rattus norvegicus OX=10116 GN=Alb PE=1 SV=1;sp|P02770|ALBU_RAT Serum albumin OS=Rattus norvegicus OX=10116 GN=Alb PE=1 SV=2	2	9	20.315	51884	53821	48949	15517	5197	11959	19487	17488	21819	13988	11171	12670	33444	35872	43781	6316.7	4612.7	5492
Ftl1	sp|P02793|FRIL1_RAT;tr|M0R6L9|M0R6L9_RAT;tr|F1M5T1|F1M5T1_RAT;tr|M0R597|M0R597_RAT;tr|M0RCS3|M0RCS3_RAT;tr|M0R5T8|M0R5T8_RAT;sp|Q7TP54|RIPR2_RAT;tr|D4ADM5|D4ADM5_RAT	sp|P02793|FRIL1_RAT;tr|M0R6L9|M0R6L9_RAT;tr|F1M5T1|F1M5T1_RAT;tr|M0R597|M0R597_RAT;tr|M0RCS3|M0RCS3_RAT;tr|M0R5T8|M0R5T8_RAT;sp|Q7TP54|RIPR2_RAT	sp|P02793|FRIL1_RAT Ferritin light chain 1 OS=Rattus norvegicus OX=10116 GN=Ftl1 PE=1 SV=3;tr|M0R6L9|M0R6L9_RAT Ferritin OS=Rattus norvegicus OX=10116 PE=3 SV=1;tr|F1M5T1|F1M5T1_RAT Ferritin OS=Rattus norvegicus OX=10116 GN=LOC100359668 PE=3 SV=2;tr|M0R597	8	6	70.633	129710	130280	129060	137330	130180	133780	110490	109440	114620	73343	95450	81398	68075	70791	70314	64730	66542	67347
Mt1	sp|P02803|MT1_RAT	sp|P02803|MT1_RAT	sp|P02803|MT1_RAT Metallothionein-1 OS=Rattus norvegicus OX=10116 GN=Mt1 PE=1 SV=1	1	2	3.0143	0	0	0	0	0	0	0	0	0	22133	24693	16237	0	0	0	0	0	18166
Gpx1	tr|M0RAM5|M0RAM5_RAT;sp|P04041|GPX1_RAT	tr|M0RAM5|M0RAM5_RAT;sp|P04041|GPX1_RAT	tr|M0RAM5|M0RAM5_RAT Glutathione peroxidase OS=Rattus norvegicus OX=10116 GN=Gpx1 PE=1 SV=1;sp|P04041|GPX1_RAT Glutathione peroxidase 1 OS=Rattus norvegicus OX=10116 GN=Gpx1 PE=1 SV=4	2	8	15.512	169630	166540	131940	107370	126870	121200	63553	47628	75019	150850	128070	148840	65332	83318	41924	121050	129370	137790
Cyb5b	sp|P04166|CYB5B_RAT	sp|P04166|CYB5B_RAT	sp|P04166|CYB5B_RAT Cytochrome b5 type B OS=Rattus norvegicus OX=10116 GN=Cyb5b PE=1 SV=2	1	1	2.103	0	0	1921.7	0	0	0	0	0	0	0	0	0	0	0	0	0	0	0
Oat	sp|P04182|OAT_RAT	sp|P04182|OAT_RAT	sp|P04182|OAT_RAT Ornithine aminotransferase, mitochondrial OS=Rattus norvegicus OX=10116 GN=Oat PE=1 SV=1	1	7	12.201	69044	67353	71548	64017	67415	70794	59387	41031	46532	55119	52216	51838	49279	49360	44306	42823	40907	40365
Hnrnpa1	tr|Q6P6G9|Q6P6G9_RAT;tr|Q5I0M7|Q5I0M7_RAT;sp|P04256|ROA1_RAT;tr|F1M2S4|F1M2S4_RAT;tr|A0A0G2K3G4|A0A0G2K3G4_RAT;tr|D4ACJ7|D4ACJ7_RAT;tr|F1M6C7|F1M6C7_RAT	tr|Q6P6G9|Q6P6G9_RAT;tr|Q5I0M7|Q5I0M7_RAT;sp|P04256|ROA1_RAT	tr|Q6P6G9|Q6P6G9_RAT Heterogeneous nuclear ribonucleoprotein A1 OS=Rattus norvegicus OX=10116 GN=Hnrnpa1 PE=1 SV=1;tr|Q5I0M7|Q5I0M7_RAT Heterogeneous nuclear ribonucleoprotein A1 OS=Rattus norvegicus OX=10116 GN=Hnrnpa1 PE=1 SV=1;sp|P04256|ROA1_RAT Heterog	7	15	323.31	662070	642060	608510	746580	754790	646990	515590	498830	510520	406530	357370	397050	73348	73495	84964	423500	429730	418330
Mt1m	tr|D3ZHV3|D3ZHV3_RAT;sp|P04355|MT2_RAT	tr|D3ZHV3|D3ZHV3_RAT;sp|P04355|MT2_RAT	tr|D3ZHV3|D3ZHV3_RAT Metallothionein OS=Rattus norvegicus OX=10116 GN=Mt1m PE=3 SV=1;sp|P04355|MT2_RAT Metallothionein-2 OS=Rattus norvegicus OX=10116 GN=Mt2 PE=1 SV=1	2	2	96.924	151380	159490	127030	200870	203620	201900	250610	255790	258290	467770	479050	473450	70363	73676	80023	550660	557290	560230
Ptms	sp|P04550|PTMS_RAT	sp|P04550|PTMS_RAT	sp|P04550|PTMS_RAT Parathymosin OS=Rattus norvegicus OX=10116 GN=Ptms PE=1 SV=2	1	4	121.82	864940	835140	802480	623070	635550	696000	570770	618970	566890	466510	467830	453890	285470	263850	255340	780290	810240	758080
S100b	sp|P04631|S100B_RAT	sp|P04631|S100B_RAT	sp|P04631|S100B_RAT Protein S100-B OS=Rattus norvegicus OX=10116 GN=S100b PE=1 SV=2	1	2	21.592	21964	13964	24533	0	15049	19036	24690	23487	23651	23753	23593	24658	0	0	0	29364	34822	34593
Mdh2	sp|P04636|MDHM_RAT	sp|P04636|MDHM_RAT	sp|P04636|MDHM_RAT Malate dehydrogenase, mitochondrial OS=Rattus norvegicus OX=10116 GN=Mdh2 PE=1 SV=2	1	17	323.31	1514600	1572300	1527500	1840800	1791700	1659200	1546100	1574500	1511100	1155500	1078800	1050100	1673700	1669200	1651300	1217200	1229600	1235100
Ldha	sp|P04642|LDHA_RAT;tr|H9N9H4|H9N9H4_RAT;tr|Q6AYX2|Q6AYX2_RAT;sp|P19629|LDHC_RAT	sp|P04642|LDHA_RAT	sp|P04642|LDHA_RAT L-lactate dehydrogenase A chain OS=Rattus norvegicus OX=10116 GN=Ldha PE=1 SV=1	4	20	323.31	5911500	5901600	6218400	8666800	8430100	8552800	4792900	4959400	4754800	7382300	7405000	6884300	2256000	2493300	2444800	6322400	6430500	6472300
Rps17	tr|A0A0H2UHQ8|A0A0H2UHQ8_RAT;tr|D3ZFA8|D3ZFA8_RAT;sp|P04644|RS17_RAT;tr|D3ZKG6|D3ZKG6_RAT;tr|D3ZHU9|D3ZHU9_RAT;tr|M0R8M8|M0R8M8_RAT;tr|F1M5B1|F1M5B1_RAT;tr|D3ZM01|D3ZM01_RAT	tr|A0A0H2UHQ8|A0A0H2UHQ8_RAT;tr|D3ZFA8|D3ZFA8_RAT;sp|P04644|RS17_RAT;tr|D3ZKG6|D3ZKG6_RAT;tr|D3ZHU9|D3ZHU9_RAT	tr|A0A0H2UHQ8|A0A0H2UHQ8_RAT 40S ribosomal protein S17 OS=Rattus norvegicus OX=10116 GN=Rps17 PE=3 SV=1;tr|D3ZFA8|D3ZFA8_RAT 40S ribosomal protein S17-like OS=Rattus norvegicus OX=10116 GN=LOC100362366 PE=3 SV=1;sp|P04644|RS17_RAT 40S ribosomal protein S17	8	5	194.11	54261	58473	51231	85560	85581	95306	162230	168320	166590	121270	109780	105820	41994	51502	38219	131540	118840	152880
3 SV	tr|D4A771|D4A771_RAT;tr|D3ZZN4|D3ZZN4_RAT;sp|P04646|RL35A_RAT;tr|F1M0T2|F1M0T2_RAT;tr|A0A096P6M4|A0A096P6M4_RAT	tr|D4A771|D4A771_RAT;tr|D3ZZN4|D3ZZN4_RAT;sp|P04646|RL35A_RAT;tr|F1M0T2|F1M0T2_RAT;tr|A0A096P6M4|A0A096P6M4_RAT	tr|D4A771|D4A771_RAT Uncharacterized protein OS=Rattus norvegicus OX=10116 PE=3 SV=1;tr|D3ZZN4|D3ZZN4_RAT Uncharacterized protein OS=Rattus norvegicus OX=10116 PE=3 SV=1;sp|P04646|RL35A_RAT 60S ribosomal protein L35a OS=Rattus norvegicus OX=10116 GN=Rpl35a	5	3	4.1857	27020	27746	29697	48513	48188	43474	104840	83828	100950	64641	78409	77160	37734	40171	40252	115820	88078	86372
Tpm1	sp|P04692|TPM1_RAT;tr|A0A0G2K7F7|A0A0G2K7F7_RAT;tr|A0A0G2JX64|A0A0G2JX64_RAT;tr|Q91XN6|Q91XN6_RAT	sp|P04692|TPM1_RAT;tr|A0A0G2K7F7|A0A0G2K7F7_RAT;tr|A0A0G2JX64|A0A0G2JX64_RAT;tr|Q91XN6|Q91XN6_RAT	sp|P04692|TPM1_RAT Tropomyosin alpha-1 chain OS=Rattus norvegicus OX=10116 GN=Tpm1 PE=1 SV=3;tr|A0A0G2K7F7|A0A0G2K7F7_RAT Tropomyosin alpha-1 chain OS=Rattus norvegicus OX=10116 GN=Tpm1 PE=1 SV=1;tr|A0A0G2JX64|A0A0G2JX64_RAT Tropomyosin 1, alpha, isoform C	4	11	19.626	87336	66735	81708	57012	71340	65506	55004	62965	47024	76597	79985	64616	0	0	0	21121	31609	30672
Cat	sp|P04762|CATA_RAT	sp|P04762|CATA_RAT	sp|P04762|CATA_RAT Catalase OS=Rattus norvegicus OX=10116 GN=Cat PE=1 SV=3	1	14	110.9	76315	70579	78460	78889	79635	80335	63266	61851	49465	31784	32701	35842	2073000	1731100	1909000	55840	53440	49985
3 SV	tr|M0R5J4|M0R5J4_RAT;sp|P04764|ENOA_RAT;tr|A0A0G2K4Y2|A0A0G2K4Y2_RAT;tr|F1M9V3|F1M9V3_RAT	tr|M0R5J4|M0R5J4_RAT;sp|P04764|ENOA_RAT	tr|M0R5J4|M0R5J4_RAT Uncharacterized protein OS=Rattus norvegicus OX=10116 PE=3 SV=1;sp|P04764|ENOA_RAT Alpha-enolase OS=Rattus norvegicus OX=10116 GN=Eno1 PE=1 SV=4	4	26	323.31	11683000	11266000	11519000	14907000	14647000	15055000	9511900	9043900	8900000	10400000	10263000	10377000	4029200	4317300	4193000	9910000	9789100	9617100
P4hb	sp|P04785|PDIA1_RAT	sp|P04785|PDIA1_RAT	sp|P04785|PDIA1_RAT Protein disulfide-isomerase OS=Rattus norvegicus OX=10116 GN=P4hb PE=1 SV=2	1	25	323.31	1878700	1794600	1830900	1594300	1649900	1594900	994400	996530	1012700	1159100	1119000	1164500	628390	647720	718990	1335700	1424700	1487700
Gapdh	sp|P04797|G3P_RAT;tr|M0R590|M0R590_RAT;tr|M0R660|M0R660_RAT;tr|D3ZGY4|D3ZGY4_RAT;tr|E9PTN6|E9PTN6_RAT;tr|A0A0G2K8S2|A0A0G2K8S2_RAT;tr|E9PTV9|E9PTV9_RAT;tr|A0A0G2K7M1|A0A0G2K7M1_RAT;tr|F1LUI2|F1LUI2_RAT;tr|B1WBQ8|B1WBQ8_RAT;sp|Q9ESV6|G3PT_RAT;tr|D3ZQT0|D3ZQT0_RAT;tr|F1M2N4|F1M2N4_RAT;tr|F1LUV3|F1LUV3_RAT;tr|D3ZWV2|D3ZWV2_RAT;tr|F1M4G6|F1M4G6_RAT;tr|D3ZME3|D3ZME3_RAT;tr|Q498M9|Q498M9_RAT;tr|D3ZEN2|…	sp|P04797|G3P_RAT;tr|M0R590|M0R590_RAT;tr|M0R660|M0R660_RAT;tr|D3ZGY4|D3ZGY4_RAT;tr|E9PTN6|E9PTN6_RAT	sp|P04797|G3P_RAT Glyceraldehyde-3-phosphate dehydrogenase OS=Rattus norvegicus OX=10116 GN=Gapdh PE=1 SV=3;tr|M0R590|M0R590_RAT Glyceraldehyde-3-phosphate dehydrogenase OS=Rattus norvegicus OX=10116 GN=LOC108351137 PE=3 SV=1;tr|M0R660|M0R660_RAT Glycerald	23	14	232.79	845820	719410	876220	1210900	1213800	1149300	1496600	1419300	1401100	734060	655170	669140	1884300	1937800	1993300	1139000	1247100	1302700
Gnai2	sp|P04897|GNAI2_RAT;tr|Q5EEY3|Q5EEY3_RAT;sp|P10824|GNAI1_RAT;tr|D3ZSS5|D3ZSS5_RAT;sp|P29348|GNAT3_RAT;tr|A0A0G2JWA1|A0A0G2JWA1_RAT	sp|P04897|GNAI2_RAT	sp|P04897|GNAI2_RAT Guanine nucleotide-binding protein G(i) subunit alpha-2 OS=Rattus norvegicus OX=10116 GN=Gnai2 PE=1 SV=3	6	12	166.4	195950	180370	189840	232060	228520	235640	217660	219810	228420	224170	212790	220740	223780	235090	235770	198360	198980	202990
Gstm1	sp|P04905|GSTM1_RAT;tr|G3V983|G3V983_RAT;tr|G3V8H3|G3V8H3_RAT;tr|B0BN47|B0BN47_RAT	sp|P04905|GSTM1_RAT;tr|G3V983|G3V983_RAT	sp|P04905|GSTM1_RAT Glutathione S-transferase Mu 1 OS=Rattus norvegicus OX=10116 GN=Gstm1 PE=1 SV=2;tr|G3V983|G3V983_RAT Glutathione S-transferase Mu 1 OS=Rattus norvegicus OX=10116 GN=Gstm1 PE=1 SV=2	4	12	61.471	196440	252390	253410	171840	201520	149030	220190	190540	202770	348160	327640	294960	80544	36011	48983	235910	234990	208070
Gstp1	sp|P04906|GSTP1_RAT;tr|D4A8S2|D4A8S2_RAT;tr|A0A0G2K4Q5|A0A0G2K4Q5_RAT;tr|Q7TP35|Q7TP35_RAT	sp|P04906|GSTP1_RAT	sp|P04906|GSTP1_RAT Glutathione S-transferase P OS=Rattus norvegicus OX=10116 GN=Gstp1 PE=1 SV=2	4	11	323.31	1979200	1892100	1879000	1477700	1347300	1517300	1561200	1348200	1390800	2464200	2321100	2667800	832260	622420	656220	1611000	1542600	1699400
Fn1	sp|P04937|FINC_RAT;tr|A0A096P6L8|A0A096P6L8_RAT;tr|F1LST1|F1LST1_RAT	sp|P04937|FINC_RAT;tr|A0A096P6L8|A0A096P6L8_RAT;tr|F1LST1|F1LST1_RAT	sp|P04937|FINC_RAT Fibronectin OS=Rattus norvegicus OX=10116 GN=Fn1 PE=1 SV=2;tr|A0A096P6L8|A0A096P6L8_RAT Fibronectin OS=Rattus norvegicus OX=10116 GN=Fn1 PE=1 SV=2;tr|F1LST1|F1LST1_RAT Fibronectin OS=Rattus norvegicus OX=10116 GN=Fn1 PE=1 SV=3	3	19	116.13	138230	142370	153990	224250	219030	214230	174400	139320	158080	70285	79327	74085	60349	30759	55528	72991	78712	70413
Pcna	sp|P04961|PCNA_RAT	sp|P04961|PCNA_RAT	sp|P04961|PCNA_RAT Proliferating cell nuclear antigen OS=Rattus norvegicus OX=10116 GN=Pcna PE=1 SV=1	1	12	323.31	673270	681620	657890	553530	496310	491800	477840	508760	508330	811800	867550	770940	231160	217600	165560	675040	644420	671470
Aldoa	sp|P05065|ALDOA_RAT;tr|Q66HT1|Q66HT1_RAT;sp|P00884|ALDOB_RAT	sp|P05065|ALDOA_RAT	sp|P05065|ALDOA_RAT Fructose-bisphosphate aldolase A OS=Rattus norvegicus OX=10116 GN=Aldoa PE=1 SV=2	3	21	323.31	2733500	2897800	2943300	2643800	2685800	2417900	1981800	1932200	1914600	2489800	2479000	2468000	1172300	1092400	1029900	2136300	2380000	2175300
Eef2	sp|P05197|EF2_RAT	sp|P05197|EF2_RAT	sp|P05197|EF2_RAT Elongation factor 2 OS=Rattus norvegicus OX=10116 GN=Eef2 PE=1 SV=4	1	35	323.31	2047700	2014400	2018600	1467600	1369400	1424300	1289600	1302500	1305900	1735300	1709200	1590000	1047200	948790	961550	944160	913080	974690
Fdps	tr|F1LND7|F1LND7_RAT;sp|P05369|FPPS_RAT;tr|A0A0G2JXT3|A0A0G2JXT3_RAT;tr|Q7TPK0|Q7TPK0_RAT	tr|F1LND7|F1LND7_RAT;sp|P05369|FPPS_RAT;tr|A0A0G2JXT3|A0A0G2JXT3_RAT;tr|Q7TPK0|Q7TPK0_RAT	tr|F1LND7|F1LND7_RAT Farnesyl pyrophosphate synthase OS=Rattus norvegicus OX=10116 GN=Fdps PE=1 SV=3;sp|P05369|FPPS_RAT Farnesyl pyrophosphate synthase OS=Rattus norvegicus OX=10116 GN=Fdps PE=2 SV=2;tr|A0A0G2JXT3|A0A0G2JXT3_RAT Farnesyl pyrophosphate synt	4	17	247.34	1333200	1295500	1310800	800470	762960	746700	530380	527590	522320	794780	857820	830360	196150	260040	276770	828620	797020	757990
G6pdx	sp|P05370|G6PD_RAT	sp|P05370|G6PD_RAT	sp|P05370|G6PD_RAT Glucose-6-phosphate 1-dehydrogenase OS=Rattus norvegicus OX=10116 GN=G6pdx PE=1 SV=3	1	20	63.726	347880	373020	394360	466400	391280	379970	246830	315070	283290	420530	453080	472090	69639	190420	122860	465550	457370	452050
Clu	sp|P05371|CLUS_RAT;tr|G3V836|G3V836_RAT;tr|A0A0G2KB42|A0A0G2KB42_RAT	sp|P05371|CLUS_RAT;tr|G3V836|G3V836_RAT;tr|A0A0G2KB42|A0A0G2KB42_RAT	sp|P05371|CLUS_RAT Clusterin OS=Rattus norvegicus OX=10116 GN=Clu PE=1 SV=2;tr|G3V836|G3V836_RAT Clusterin OS=Rattus norvegicus OX=10116 GN=Clu PE=1 SV=1;tr|A0A0G2KB42|A0A0G2KB42_RAT Clusterin OS=Rattus norvegicus OX=10116 GN=Clu PE=1 SV=1	3	2	3.4506	0	0	0	0	0	0	0	0	0	0	48577	0	0	0	0	0	0	0
Serpina3c	tr|A0A0G2JSK1|A0A0G2JSK1_RAT;sp|P05545|SPA3K_RAT;sp|P09005|SPI21_RAT;tr|F1M8F5|F1M8F5_RAT;sp|Q63556|SPA3M_RAT;tr|A0A0G2JXK5|A0A0G2JXK5_RAT;sp|P05544|SPA3L_RAT;tr|F1LR92|F1LR92_RAT	tr|A0A0G2JSK1|A0A0G2JSK1_RAT;sp|P05545|SPA3K_RAT;sp|P09005|SPI21_RAT;tr|F1M8F5|F1M8F5_RAT;sp|Q63556|SPA3M_RAT;tr|A0A0G2JXK5|A0A0G2JXK5_RAT;sp|P05544|SPA3L_RAT;tr|F1LR92|F1LR92_RAT	tr|A0A0G2JSK1|A0A0G2JSK1_RAT RCG20603 OS=Rattus norvegicus OX=10116 GN=Serpina3c PE=3 SV=1;sp|P05545|SPA3K_RAT Serine protease inhibitor A3K OS=Rattus norvegicus OX=10116 GN=Serpina3k PE=1 SV=3;sp|P09005|SPI21_RAT Serine protease inhibitor 2.1 (Fragment) O	8	2	3.2508	128940	123490	106660	0	0	0	0	0	0	0	0	0	0	0	0	0	0	0
Hk1	sp|P05708|HXK1_RAT;tr|M0R3X7|M0R3X7_RAT	sp|P05708|HXK1_RAT	sp|P05708|HXK1_RAT Hexokinase-1 OS=Rattus norvegicus OX=10116 GN=Hk1 PE=1 SV=4	2	26	90.099	337000	364330	376780	338520	356770	367540	167930	158770	145890	366700	377890	285760	21216	29729	16341	138020	124020	115290
Rps21	tr|A0A0G2JXC3|A0A0G2JXC3_RAT;sp|P05765|RS21_RAT;tr|D3ZSE0|D3ZSE0_RAT;tr|D3ZRI8|D3ZRI8_RAT	tr|A0A0G2JXC3|A0A0G2JXC3_RAT;sp|P05765|RS21_RAT;tr|D3ZSE0|D3ZSE0_RAT	tr|A0A0G2JXC3|A0A0G2JXC3_RAT 40S ribosomal protein S21 OS=Rattus norvegicus OX=10116 GN=Rps21 PE=1 SV=1;sp|P05765|RS21_RAT 40S ribosomal protein S21 OS=Rattus norvegicus OX=10116 GN=Rps21 PE=1 SV=1;tr|D3ZSE0|D3ZSE0_RAT 40S ribosomal protein S21 OS=Rattus n	4	4	148.96	205730	203390	164500	195980	199170	216860	228640	240380	234460	256680	234760	277660	120490	100450	138060	365350	426270	440220
S100a4	sp|P05942|S10A4_RAT	sp|P05942|S10A4_RAT	sp|P05942|S10A4_RAT Protein S100-A4 OS=Rattus norvegicus OX=10116 GN=S100a4 PE=2 SV=1	1	5	33.296	392030	446070	354950	277750	285530	294460	300910	355080	351520	572260	468120	423860	86809	73033	92995	321390	320980	316380
S100a10	sp|P05943|S10AA_RAT	sp|P05943|S10AA_RAT	sp|P05943|S10AA_RAT Protein S100-A10 OS=Rattus norvegicus OX=10116 GN=S100a10 PE=1 SV=2	1	3	4.009	0	0	0	0	0	0	0	0	0	0	0	0	0	0	0	0	0	0
S100a6	sp|P05964|S10A6_RAT	sp|P05964|S10A6_RAT	sp|P05964|S10A6_RAT Protein S100-A6 OS=Rattus norvegicus OX=10116 GN=S100a6 PE=1 SV=3	1	3	82.314	126480	126510	111730	0	76281	84385	136410	130110	153560	158090	154910	142700	84706	101060	81379	121600	110990	123140
Nqo1	sp|P05982|NQO1_RAT	sp|P05982|NQO1_RAT	sp|P05982|NQO1_RAT NAD(P)H dehydrogenase [quinone] 1 OS=Rattus norvegicus OX=10116 GN=Nqo1 PE=1 SV=4	1	11	115.15	336660	334410	349060	394370	443400	415580	342430	340780	331460	424750	425740	440860	324850	273470	301390	566170	555460	545990
Alad	sp|P06214|HEM2_RAT	sp|P06214|HEM2_RAT	sp|P06214|HEM2_RAT Delta-aminolevulinic acid dehydratase OS=Rattus norvegicus OX=10116 GN=Alad PE=1 SV=1	1	6	48.788	77941	82193	72835	70785	71760	72971	45856	45713	49725	79872	87274	81881	111600	108350	124870	68519	63757	61194
A2m	sp|P06238|A2MG_RAT	sp|P06238|A2MG_RAT	sp|P06238|A2MG_RAT Alpha-2-macroglobulin OS=Rattus norvegicus OX=10116 GN=A2m PE=2 SV=2	1	3	3.9336	4586.8	4601.7	4428.6	0	0	0	11978	9952	24666	0	4231.7	6972.9	0	0	0	0	0	0
Ptma	sp|P06302|PTMA_RAT;tr|F1M034|F1M034_RAT	sp|P06302|PTMA_RAT	sp|P06302|PTMA_RAT Prothymosin alpha OS=Rattus norvegicus OX=10116 GN=Ptma PE=1 SV=2	2	8	323.31	797070	870850	735970	881810	945530	864240	715950	624150	731990	794970	716170	786480	328290	327910	341340	1011300	1012500	968360
Atp1a1	sp|P06685|AT1A1_RAT;sp|P06686|AT1A2_RAT;sp|P06687|AT1A3_RAT;sp|Q64541|AT1A4_RAT	sp|P06685|AT1A1_RAT	sp|P06685|AT1A1_RAT Sodium/potassium-transporting ATPase subunit alpha-1 OS=Rattus norvegicus OX=10116 GN=Atp1a1 PE=1 SV=1	4	18	68.659	189070	195060	194590	148000	145370	131130	211710	188470	196440	153060	168950	151630	93595	65056	75158	110230	93288	112690
Hspa5	sp|P06761|BIP_RAT	sp|P06761|BIP_RAT	sp|P06761|BIP_RAT Endoplasmic reticulum chaperone BiP OS=Rattus norvegicus OX=10116 GN=Hspa5 PE=1 SV=1	1	26	323.31	2078500	2062800	2136600	1680800	1665000	1566400	1056400	1070500	1067400	992900	976470	980870	1634400	1769400	1637900	1065500	1010900	1103800
Hmox1	sp|P06762|HMOX1_RAT	sp|P06762|HMOX1_RAT	sp|P06762|HMOX1_RAT Heme oxygenase 1 OS=Rattus norvegicus OX=10116 GN=Hmox1 PE=1 SV=1	1	6	9.3532	13757	0	10929	0	0	0	15931	0	16276	13281	0	12215	52556	20382	26778	24780	28646	23553
Anxa1	sp|P07150|ANXA1_RAT	sp|P07150|ANXA1_RAT	sp|P07150|ANXA1_RAT Annexin A1 OS=Rattus norvegicus OX=10116 GN=Anxa1 PE=1 SV=2	1	13	143.12	108780	117180	106860	117170	121080	113070	317190	290240	255790	102060	100090	83628	847390	503650	566420	171690	202260	205080
B2m	sp|P07151|B2MG_RAT	sp|P07151|B2MG_RAT	sp|P07151|B2MG_RAT Beta-2-microglobulin OS=Rattus norvegicus OX=10116 GN=B2m PE=1 SV=1	1	2	14.514	58201	60040	41925	14226	73943	74795	121650	164650	172410	68130	29715	94959	38597	39375	44010	112450	104800	85279
Rpn1	sp|P07153|RPN1_RAT;tr|Q6P7A7|Q6P7A7_RAT	sp|P07153|RPN1_RAT;tr|Q6P7A7|Q6P7A7_RAT	sp|P07153|RPN1_RAT Dolichyl-diphosphooligosaccharide--protein glycosyltransferase subunit 1 OS=Rattus norvegicus OX=10116 GN=Rpn1 PE=2 SV=1;tr|Q6P7A7|Q6P7A7_RAT Dolichyl-diphosphooligosaccharide--protein glycosyltransferase subunit 1 OS=Rattus norvegicus O	2	4	6.5644	27605	0	0	0	0	0	0	0	0	0	0	0	77759	0	96733	27437	22891	11462
Ctsl	sp|P07154|CATL1_RAT	sp|P07154|CATL1_RAT	sp|P07154|CATL1_RAT Cathepsin L1 OS=Rattus norvegicus OX=10116 GN=Ctsl PE=1 SV=2	1	4	78.025	71024	64403	66785	50797	54504	58406	57332	55663	56762	67199	58747	54588	36000	20263	22204	61472	63260	62452
Calb1	sp|P07171|CALB1_RAT	sp|P07171|CALB1_RAT	sp|P07171|CALB1_RAT Calbindin OS=Rattus norvegicus OX=10116 GN=Calb1 PE=1 SV=2	1	5	7.7433	92477	0	99313	43450	45630	0	70501	60523	0	108620	111630	123100	19990	17894	36947	36399	43250	30232
Eno2	sp|P07323|ENOG_RAT	sp|P07323|ENOG_RAT	sp|P07323|ENOG_RAT Gamma-enolase OS=Rattus norvegicus OX=10116 GN=Eno2 PE=1 SV=2	1	15	180.7	350900	354040	347210	278300	264720	296230	151190	158650	135420	230880	288450	265590	62820	46280	39929	185650	191920	185680
Ckb	sp|P07335|KCRB_RAT	sp|P07335|KCRB_RAT	sp|P07335|KCRB_RAT Creatine kinase B-type OS=Rattus norvegicus OX=10116 GN=Ckb PE=1 SV=2	1	22	323.31	19886000	18746000	18172000	22114000	22830000	24244000	13010000	13614000	13193000	11448000	12498000	11429000	6344100	5502000	5766200	15389000	15931000	14665000
Atp1b1	sp|P07340|AT1B1_RAT;tr|A0A096MJI9|A0A096MJI9_RAT	sp|P07340|AT1B1_RAT;tr|A0A096MJI9|A0A096MJI9_RAT	sp|P07340|AT1B1_RAT Sodium/potassium-transporting ATPase subunit beta-1 OS=Rattus norvegicus OX=10116 GN=Atp1b1 PE=1 SV=1;tr|A0A096MJI9|A0A096MJI9_RAT Sodium/potassium-transporting ATPase subunit beta (Fragment) OS=Rattus norvegicus OX=10116 GN=Atp1b1 PE=1	2	4	22.438	58430	49269	38162	95544	85745	96467	105930	104040	116120	107490	109960	105330	52936	15467	48280	169160	96177	141920
Fabp3	sp|P07483|FABPH_RAT	sp|P07483|FABPH_RAT	sp|P07483|FABPH_RAT Fatty acid-binding protein, heart OS=Rattus norvegicus OX=10116 GN=Fabp3 PE=1 SV=2	1	5	8.3543	29253	24940	13341	11379	22720	24450	24394	25925	25362	39948	29203	31602	0	0	12255	53434	49570	42071
Sod1	sp|P07632|SODC_RAT	sp|P07632|SODC_RAT	sp|P07632|SODC_RAT Superoxide dismutase [Cu-Zn] OS=Rattus norvegicus OX=10116 GN=Sod1 PE=1 SV=2	1	8	256.99	2144500	2224800	1980500	2952100	2834400	2751900	2047700	2036100	2067200	1496300	1482900	1420300	690480	676540	734460	2810800	2428100	2404000
Npy	sp|P07808|NPY_RAT	sp|P07808|NPY_RAT	sp|P07808|NPY_RAT Pro-neuropeptide Y OS=Rattus norvegicus OX=10116 GN=Npy PE=1 SV=1	1	1	2.5945	0	0	0	1164.5	0	0	0	0	0	0	0	0	0	0	0	0	0	0
Arg1	sp|P07824|ARGI1_RAT	sp|P07824|ARGI1_RAT	sp|P07824|ARGI1_RAT Arginase-1 OS=Rattus norvegicus OX=10116 GN=Arg1 PE=1 SV=2	1	3	20.789	0	0	3573.5	24676	0	61363	0	32794	30584	0	0	0	2860400	2012900	2411800	34307	0	0
Acaa1b	sp|P07871|THIKB_RAT;sp|P21775|THIKA_RAT;tr|F1LPD6|F1LPD6_RAT	sp|P07871|THIKB_RAT;sp|P21775|THIKA_RAT;tr|F1LPD6|F1LPD6_RAT	sp|P07871|THIKB_RAT 3-ketoacyl-CoA thiolase B, peroxisomal OS=Rattus norvegicus OX=10116 GN=Acaa1b PE=1 SV=2;sp|P21775|THIKA_RAT 3-ketoacyl-CoA thiolase A, peroxisomal OS=Rattus norvegicus OX=10116 GN=Acaa1a PE=1 SV=2;tr|F1LPD6|F1LPD6_RAT 3-ketoacyl-CoA th	3	5	9.6444	40590	23324	44190	42187	25943	35165	13837	16902	24804	16739	19396	2597.6	0	0	12210	25227	17889	22906
Acox1	tr|F1M609|F1M609_RAT;tr|F1LQC1|F1LQC1_RAT;sp|P07872|ACOX1_RAT	tr|F1M609|F1M609_RAT;tr|F1LQC1|F1LQC1_RAT;sp|P07872|ACOX1_RAT	tr|F1M609|F1M609_RAT Acyl-coenzyme A oxidase OS=Rattus norvegicus OX=10116 GN=Acox1 PE=1 SV=3;tr|F1LQC1|F1LQC1_RAT Acyl-coenzyme A oxidase OS=Rattus norvegicus OX=10116 GN=Acox1 PE=1 SV=3;sp|P07872|ACOX1_RAT Peroxisomal acyl-coenzyme A oxidase 1 OS=Rattus	3	3	5.7933	17323	17208	21535	12600	12301	15418	0	8396.7	9338	18534	18747	20503	0	5700.2	0	11752	9348.4	12850
Sod2	sp|P07895|SODM_RAT	sp|P07895|SODM_RAT	sp|P07895|SODM_RAT Superoxide dismutase [Mn], mitochondrial OS=Rattus norvegicus OX=10116 GN=Sod2 PE=1 SV=2	1	4	48.634	108390	111940	117710	149470	171690	182400	116490	123510	102560	127170	110600	132410	0	179480	0	114670	112280	120500
Gap43	sp|P07936|NEUM_RAT	sp|P07936|NEUM_RAT	sp|P07936|NEUM_RAT Neuromodulin OS=Rattus norvegicus OX=10116 GN=Gap43 PE=1 SV=1	1	13	277.67	643390	629860	553730	659540	603260	608590	406450	408240	438580	320050	279390	273630	46332	54035	56375	286690	272060	299080
Akr1b1	sp|P07943|ALDR_RAT	sp|P07943|ALDR_RAT	sp|P07943|ALDR_RAT Aldo-keto reductase family 1 member B1 OS=Rattus norvegicus OX=10116 GN=Akr1b1 PE=1 SV=3	1	16	190.5	680180	692150	678110	601010	572840	598610	410440	414180	416860	883720	950530	835250	132090	103600	194220	671590	697720	684670
Gstm3	sp|P08009|GSTM4_RAT;tr|A0A0G2K4U2|A0A0G2K4U2_RAT	sp|P08009|GSTM4_RAT;tr|A0A0G2K4U2|A0A0G2K4U2_RAT	sp|P08009|GSTM4_RAT Glutathione S-transferase Yb-3 OS=Rattus norvegicus OX=10116 GN=Gstm3 PE=1 SV=2;tr|A0A0G2K4U2|A0A0G2K4U2_RAT Glutathione S-transferase, mu 7 OS=Rattus norvegicus OX=10116 GN=Gstm7 PE=1 SV=1	2	5	2.1897	0	0	360.42	0	0	0	0	0	0	0	0	0	0	0	0	0	0	0
Clta	tr|A0A0G2JYW3|A0A0G2JYW3_RAT;sp|P08081|CLCA_RAT	tr|A0A0G2JYW3|A0A0G2JYW3_RAT;sp|P08081|CLCA_RAT	tr|A0A0G2JYW3|A0A0G2JYW3_RAT Clathrin light chain OS=Rattus norvegicus OX=10116 GN=Clta PE=1 SV=1;sp|P08081|CLCA_RAT Clathrin light chain A OS=Rattus norvegicus OX=10116 GN=Clta PE=1 SV=1	2	5	13.987	357430	353820	369340	301080	291680	286580	172130	177710	180670	291770	263890	251670	100640	109690	0	279980	306090	261250
Cltb	sp|P08082|CLCB_RAT	sp|P08082|CLCB_RAT	sp|P08082|CLCB_RAT Clathrin light chain B OS=Rattus norvegicus OX=10116 GN=Cltb PE=1 SV=1	1	5	7.9392	47579	53315	46205	32546	49964	41190	27298	28783	28747	50161	71204	70163	0	0	0	58195	50856	72515
Camk2b	tr|G3V9G3|G3V9G3_RAT;sp|P08413|KCC2B_RAT;tr|F1LNI8|F1LNI8_RAT;tr|F1LUE2|F1LUE2_RAT;sp|P11730|KCC2G_RAT;tr|F1LZG4|F1LZG4_RAT;tr|A0A0G2JUV8|A0A0G2JUV8_RAT;sp|P11275|KCC2A_RAT;tr|F1M3F8|F1M3F8_RAT	tr|G3V9G3|G3V9G3_RAT;sp|P08413|KCC2B_RAT;tr|F1LNI8|F1LNI8_RAT;tr|F1LUE2|F1LUE2_RAT;sp|P11730|KCC2G_RAT	tr|G3V9G3|G3V9G3_RAT Calcium/calmodulin-dependent protein kinase II, beta, isoform CRA_a OS=Rattus norvegicus OX=10116 GN=Camk2b PE=1 SV=1;sp|P08413|KCC2B_RAT Calcium/calmodulin-dependent protein kinase type II subunit beta OS=Rattus norvegicus OX=10116 GN	9	4	7.0475	35428	24032	36036	0	0	0	28392	25357	18461	30698	24822	22553	0	0	0	0	17011	10658
App	tr|Q6P6Q5|Q6P6Q5_RAT;sp|P08592|A4_RAT	tr|Q6P6Q5|Q6P6Q5_RAT;sp|P08592|A4_RAT	tr|Q6P6Q5|Q6P6Q5_RAT Amyloid-beta A4 protein OS=Rattus norvegicus OX=10116 GN=App PE=1 SV=1;sp|P08592|A4_RAT Amyloid-beta A4 protein OS=Rattus norvegicus OX=10116 GN=App PE=1 SV=2	2	14	81.937	133930	136380	147530	136700	139410	134530	231420	242010	255680	134740	126980	133250	24710	0	36185	120120	129250	152560
Lgals3	tr|A0A0G2JXB1|A0A0G2JXB1_RAT;sp|P08699|LEG3_RAT;tr|A0A0G2JXN6|A0A0G2JXN6_RAT	tr|A0A0G2JXB1|A0A0G2JXB1_RAT;sp|P08699|LEG3_RAT;tr|A0A0G2JXN6|A0A0G2JXN6_RAT	tr|A0A0G2JXB1|A0A0G2JXB1_RAT Galectin OS=Rattus norvegicus OX=10116 GN=Lgals3 PE=1 SV=1;sp|P08699|LEG3_RAT Galectin-3 OS=Rattus norvegicus OX=10116 GN=Lgals3 PE=1 SV=4;tr|A0A0G2JXN6|A0A0G2JXN6_RAT Galectin OS=Rattus norvegicus OX=10116 GN=Lgals3 PE=1 SV=1	3	5	323.31	230270	230880	227030	287960	315140	275690	172580	190200	170170	292470	340630	296350	91536	90309	95781	201920	207590	194980
Gnai3	sp|P08753|GNAI3_RAT	sp|P08753|GNAI3_RAT	sp|P08753|GNAI3_RAT Guanine nucleotide-binding protein G(i) subunit alpha OS=Rattus norvegicus OX=10116 GN=Gnai3 PE=1 SV=3	1	6	5.3754	23470	23116	23275	20614	15261	19424	13602	11688	0	14176	14067	15061	0	0	0	15009	15057	16305
Aldoc	sp|P09117|ALDOC_RAT;tr|A0A0G2K3Q6|A0A0G2K3Q6_RAT;tr|A0A0G2QC57|A0A0G2QC57_RAT	sp|P09117|ALDOC_RAT;tr|A0A0G2K3Q6|A0A0G2K3Q6_RAT	sp|P09117|ALDOC_RAT Fructose-bisphosphate aldolase C OS=Rattus norvegicus OX=10116 GN=Aldoc PE=1 SV=3;tr|A0A0G2K3Q6|A0A0G2K3Q6_RAT Fructose-bisphosphate aldolase OS=Rattus norvegicus OX=10116 GN=Aldoc PE=1 SV=1	3	21	275.05	398020	409000	425170	314330	293550	288800	323290	330190	288930	351600	408380	424960	44765	49430	72366	206870	216400	250990
Prps2	sp|P09330|PRPS2_RAT;tr|A0A0G2JVA5|A0A0G2JVA5_RAT	sp|P09330|PRPS2_RAT	sp|P09330|PRPS2_RAT Ribose-phosphate pyrophosphokinase 2 OS=Rattus norvegicus OX=10116 GN=Prps2 PE=1 SV=3	2	6	6.6567	15140	17592	12353	13660	13500	12786	8273.9	5804.2	6755.5	16535	6767.6	14462	0	0	0	13102	11901	12089
Prkar1a	sp|P09456|KAP0_RAT	sp|P09456|KAP0_RAT	sp|P09456|KAP0_RAT cAMP-dependent protein kinase type I-alpha regulatory subunit OS=Rattus norvegicus OX=10116 GN=Prkar1a PE=1 SV=2	1	3	5.6007	18998	22118	24364	14948	14635	12777	8649.9	10137	9913.6	15739	17901	19733	0	0	0	14425	14907	14418
Tpm4	sp|P09495|TPM4_RAT;tr|A0A0G2K2G8|A0A0G2K2G8_RAT	sp|P09495|TPM4_RAT;tr|A0A0G2K2G8|A0A0G2K2G8_RAT	sp|P09495|TPM4_RAT Tropomyosin alpha-4 chain OS=Rattus norvegicus OX=10116 GN=Tpm4 PE=1 SV=3;tr|A0A0G2K2G8|A0A0G2K2G8_RAT Tropomyosin alpha-4 chain OS=Rattus norvegicus OX=10116 GN=Tpm4 PE=1 SV=1	2	20	309.96	925740	915300	802320	732910	714250	728220	622570	626970	613570	1003000	1008500	922720	225730	222520	218040	748140	710690	742640
Rab7a	sp|P09527|RAB7A_RAT;tr|A0A0G2K930|A0A0G2K930_RAT	sp|P09527|RAB7A_RAT;tr|A0A0G2K930|A0A0G2K930_RAT	sp|P09527|RAB7A_RAT Ras-related protein Rab-7a OS=Rattus norvegicus OX=10116 GN=Rab7a PE=1 SV=2;tr|A0A0G2K930|A0A0G2K930_RAT Ras-related protein Rab-7a OS=Rattus norvegicus OX=10116 GN=Rab7a PE=1 SV=1	2	11	85.323	151090	157120	157650	257120	243120	239710	248430	277050	233100	242050	303670	255750	125800	117450	166240	223010	213970	225790
Glul	sp|P09606|GLNA_RAT	sp|P09606|GLNA_RAT	sp|P09606|GLNA_RAT Glutamine synthetase OS=Rattus norvegicus OX=10116 GN=Glul PE=1 SV=3	1	5	12.323	40920	21109	34379	17393	22688	21998	23908	25581	20643	58943	73750	39046	16501	12135	12663	25617	10646	22853
Rpl5	sp|P09895|RL5_RAT;tr|D3ZHP8|D3ZHP8_RAT	sp|P09895|RL5_RAT;tr|D3ZHP8|D3ZHP8_RAT	sp|P09895|RL5_RAT 60S ribosomal protein L5 OS=Rattus norvegicus OX=10116 GN=Rpl5 PE=1 SV=3;tr|D3ZHP8|D3ZHP8_RAT Uncharacterized protein OS=Rattus norvegicus OX=10116 PE=1 SV=1	2	10	43.87	162230	194020	170980	104780	110360	95618	193240	227540	192160	209820	194670	213640	86111	96533	42906	122860	110490	138900
Vps25	sp|P0C0A1|VPS25_RAT	sp|P0C0A1|VPS25_RAT	sp|P0C0A1|VPS25_RAT Vacuolar protein-sorting-associated protein 25 OS=Rattus norvegicus OX=10116 GN=Vps25 PE=1 SV=1	1	3	3.8159	10203	0	9553.9	0	0	0	0	9680	9920	14212	19330	13859	0	0	0	0	11364	0
Vps36	tr|B1H248|B1H248_RAT;sp|P0C0A2|VPS36_RAT	tr|B1H248|B1H248_RAT;sp|P0C0A2|VPS36_RAT	tr|B1H248|B1H248_RAT Vacuolar protein-sorting-associated protein 36 OS=Rattus norvegicus OX=10116 GN=Vps36 PE=1 SV=1;sp|P0C0A2|VPS36_RAT Vacuolar protein-sorting-associated protein 36 OS=Rattus norvegicus OX=10116 GN=Vps36 PE=1 SV=1	2	3	4.5267	10314	8147.1	8533.2	0	0	11278	0	0	5744.3	13273	13310	12983	0	0	0	0	9264.4	10412
H2afz	tr|A0A0A0MXW3|A0A0A0MXW3_RAT;tr|D4AEC0|D4AEC0_RAT;sp|P0C0S7|H2AZ_RAT	tr|A0A0A0MXW3|A0A0A0MXW3_RAT;tr|D4AEC0|D4AEC0_RAT;sp|P0C0S7|H2AZ_RAT	tr|A0A0A0MXW3|A0A0A0MXW3_RAT Histone H2A OS=Rattus norvegicus OX=10116 GN=H2afz PE=3 SV=1;tr|D4AEC0|D4AEC0_RAT Histone H2A OS=Rattus norvegicus OX=10116 GN=H2afv PE=3 SV=1;sp|P0C0S7|H2AZ_RAT Histone H2A.Z OS=Rattus norvegicus OX=10116 GN=H2afz PE=1 SV=2	3	5	68.68	21595	23870	30167	88441	79191	75073	111740	62934	141380	57486	46118	47648	79706	237000	96064	48658	58971	50618
Manf	sp|P0C5H9|MANF_RAT	sp|P0C5H9|MANF_RAT	sp|P0C5H9|MANF_RAT Mesencephalic astrocyte-derived neurotrophic factor OS=Rattus norvegicus OX=10116 GN=Manf PE=1 SV=1	1	6	52.353	189990	198820	180790	115650	88016	122990	118060	106790	117380	198510	195010	192440	29478	31548	10076	160050	170540	160790
Map1s	tr|A0A0H2UHQ3|A0A0H2UHQ3_RAT;sp|P0C5W1|MAP1S_RAT	tr|A0A0H2UHQ3|A0A0H2UHQ3_RAT;sp|P0C5W1|MAP1S_RAT	tr|A0A0H2UHQ3|A0A0H2UHQ3_RAT Microtubule-associated protein 1S OS=Rattus norvegicus OX=10116 GN=Map1s PE=1 SV=1;sp|P0C5W1|MAP1S_RAT Microtubule-associated protein 1S OS=Rattus norvegicus OX=10116 GN=Map1s PE=1 SV=1	2	4	6.7834	10180	13505	12668	0	0	0	18022	15830	17719	15655	17696	17751	0	0	0	10649	12819	10552
Ylpm1	tr|F1LQJ1|F1LQJ1_RAT;sp|P0CB49|YLPM1_RAT;tr|A0A0G2K678|A0A0G2K678_RAT;tr|A0A0G2JYQ3|A0A0G2JYQ3_RAT	tr|F1LQJ1|F1LQJ1_RAT;sp|P0CB49|YLPM1_RAT;tr|A0A0G2K678|A0A0G2K678_RAT;tr|A0A0G2JYQ3|A0A0G2JYQ3_RAT	tr|F1LQJ1|F1LQJ1_RAT YLP motif-containing protein 1 OS=Rattus norvegicus OX=10116 GN=Ylpm1 PE=1 SV=3;sp|P0CB49|YLPM1_RAT YLP motif-containing protein 1 OS=Rattus norvegicus OX=10116 GN=Ylpm1 PE=1 SV=1;tr|A0A0G2K678|A0A0G2K678_RAT YLP motif-containing prote	4	2	2.2507	0	0	0	0	0	0	0	5781.8	0	6944.9	7866.4	7009.3	0	0	0	0	0	0
Hist2h2ac	tr|D4ACV3|D4ACV3_RAT;sp|P0CC09|H2A2A_RAT	tr|D4ACV3|D4ACV3_RAT;sp|P0CC09|H2A2A_RAT	tr|D4ACV3|D4ACV3_RAT Histone H2A OS=Rattus norvegicus OX=10116 GN=Hist2h2ac PE=3 SV=2;sp|P0CC09|H2A2A_RAT Histone H2A type 2-A OS=Rattus norvegicus OX=10116 GN=Hist2h2aa3 PE=1 SV=1	2	5	197.48	200690	223990	142570	231970	393080	334460	301800	303570	152170	133540	126130	144640	682910	849250	611070	165570	191100	207020
Lrrc4b	sp|P0CC10|LRC4B_RAT	sp|P0CC10|LRC4B_RAT	sp|P0CC10|LRC4B_RAT Leucine-rich repeat-containing protein 4B OS=Rattus norvegicus OX=10116 GN=Lrrc4b PE=1 SV=1	1	6	19.604	48132	50053	37035	98815	85114	90704	80974	81169	60853	40479	46683	31137	20085	22566	0	32849	30455	35595
Uba52	sp|P62986|RL40_RAT;sp|P62982|RS27A_RAT;sp|P0CG51|UBB_RAT;tr|F1LML2|F1LML2_RAT;sp|Q63429|UBC_RAT;tr|F1LU69|F1LU69_RAT;tr|F1M927|F1M927_RAT	sp|P62986|RL40_RAT;sp|P62982|RS27A_RAT;sp|P0CG51|UBB_RAT;tr|F1LML2|F1LML2_RAT;sp|Q63429|UBC_RAT;tr|F1LU69|F1LU69_RAT	sp|P62986|RL40_RAT Ubiquitin-60S ribosomal protein L40 OS=Rattus norvegicus OX=10116 GN=Uba52 PE=1 SV=2;sp|P62982|RS27A_RAT Ubiquitin-40S ribosomal protein S27a OS=Rattus norvegicus OX=10116 GN=Rps27a PE=1 SV=2;sp|P0CG51|UBB_RAT Polyubiquitin-B OS=Rattus n	7	6	250.27	7256600	7071200	7270100	8073900	7494700	7151900	10315000	9636200	10348000	8710200	7995200	7763000	11783000	9712300	9939800	11781000	11815000	11091000
Hspa1b	sp|P0DMW1|HS71B_RAT;sp|P0DMW0|HS71A_RAT	sp|P0DMW1|HS71B_RAT;sp|P0DMW0|HS71A_RAT	sp|P0DMW1|HS71B_RAT Heat shock 70 kDa protein 1B OS=Rattus norvegicus OX=10116 GN=Hspa1b PE=2 SV=1;sp|P0DMW0|HS71A_RAT Heat shock 70 kDa protein 1A OS=Rattus norvegicus OX=10116 GN=Hspa1a PE=2 SV=1	2	9	10.475	32280	46994	32915	19304	18067	19166	77816	39731	74136	25222	19308	20918	46239	63506	88095	12415	11408	13586
Calm3	sp|P0DP31|CALM3_RAT;sp|P0DP30|CALM2_RAT;sp|P0DP29|CALM1_RAT;tr|D4ABV5|D4ABV5_RAT;sp|Q5U206|CALL3_RAT;tr|M0RCJ6|M0RCJ6_RAT;tr|Q304F3|Q304F3_RAT	sp|P0DP31|CALM3_RAT;sp|P0DP30|CALM2_RAT;sp|P0DP29|CALM1_RAT;tr|D4ABV5|D4ABV5_RAT	sp|P0DP31|CALM3_RAT Calmodulin-3 OS=Rattus norvegicus OX=10116 GN=Calm3 PE=1 SV=1;sp|P0DP30|CALM2_RAT Calmodulin-2 OS=Rattus norvegicus OX=10116 GN=Calm2 PE=1 SV=1;sp|P0DP29|CALM1_RAT Calmodulin-1 OS=Rattus norvegicus OX=10116 GN=Calm1 PE=1 SV=1;tr|D4ABV5|	7	9	323.31	2737500	3047800	3149000	2677500	2724600	2848200	2411900	2264500	2233500	1864500	1848900	1640300	2035000	1824000	2371500	2557000	2805200	2684900
Ppia	sp|P10111|PPIA_RAT;tr|A0A0G2K1P0|A0A0G2K1P0_RAT;tr|A0A0G2K2E4|A0A0G2K2E4_RAT;tr|M0RCZ9|M0RCZ9_RAT	sp|P10111|PPIA_RAT;tr|A0A0G2K1P0|A0A0G2K1P0_RAT;tr|A0A0G2K2E4|A0A0G2K2E4_RAT	sp|P10111|PPIA_RAT Peptidyl-prolyl cis-trans isomerase A OS=Rattus norvegicus OX=10116 GN=Ppia PE=1 SV=2;tr|A0A0G2K1P0|A0A0G2K1P0_RAT Peptidyl-prolyl cis-trans isomerase OS=Rattus norvegicus OX=10116 GN=Ppia PE=1 SV=1;tr|A0A0G2K2E4|A0A0G2K2E4_RAT Peptidyl-	4	11	323.31	3401700	3589700	3608800	3529400	3462700	3411300	2950500	2780700	2596300	3354500	3267200	3528900	809080	688660	816250	4065900	4372800	4674600
Scg2	sp|P10362|SCG2_RAT;tr|G3V7X2|G3V7X2_RAT	sp|P10362|SCG2_RAT;tr|G3V7X2|G3V7X2_RAT	sp|P10362|SCG2_RAT Secretogranin-2 OS=Rattus norvegicus OX=10116 GN=Scg2 PE=1 SV=1;tr|G3V7X2|G3V7X2_RAT Scg2 protein OS=Rattus norvegicus OX=10116 GN=Scg2 PE=1 SV=2	2	9	32.171	57389	60008	59891	15356	30434	36439	37737	27014	29129	42443	46505	57136	0	0	0	8288.2	13812	10278
Atp5f1b	tr|G3V6D3|G3V6D3_RAT;sp|P10719|ATPB_RAT	tr|G3V6D3|G3V6D3_RAT;sp|P10719|ATPB_RAT	tr|G3V6D3|G3V6D3_RAT ATP synthase subunit beta OS=Rattus norvegicus OX=10116 GN=Atp5f1b PE=1 SV=1;sp|P10719|ATPB_RAT ATP synthase subunit beta, mitochondrial OS=Rattus norvegicus OX=10116 GN=Atp5f1b PE=1 SV=2	2	16	315.16	659710	672580	681000	701470	677560	697560	392990	372910	363910	282830	264500	276840	427980	498880	468600	263900	277950	274900
Ahcy	sp|P10760|SAHH_RAT	sp|P10760|SAHH_RAT	sp|P10760|SAHH_RAT Adenosylhomocysteinase OS=Rattus norvegicus OX=10116 GN=Ahcy PE=1 SV=3	1	16	62.615	373070	330750	332840	294100	260400	277750	289050	291910	286160	406290	448330	350280	552820	556900	585580	264170	262940	256990
Glud1	sp|P10860|DHE3_RAT	sp|P10860|DHE3_RAT	sp|P10860|DHE3_RAT Glutamate dehydrogenase 1, mitochondrial OS=Rattus norvegicus OX=10116 GN=Glud1 PE=1 SV=2	1	17	60.413	252020	277080	261110	225120	252230	243550	143360	141880	147350	116670	104590	90785	257730	243240	224650	122500	125620	141280
Gamt	tr|G3V960|G3V960_RAT;sp|P10868|GAMT_RAT	tr|G3V960|G3V960_RAT;sp|P10868|GAMT_RAT	tr|G3V960|G3V960_RAT Guanidinoacetate N-methyltransferase OS=Rattus norvegicus OX=10116 GN=Gamt PE=1 SV=1;sp|P10868|GAMT_RAT Guanidinoacetate N-methyltransferase OS=Rattus norvegicus OX=10116 GN=Gamt PE=1 SV=2	2	3	14.708	4973.9	2221.7	6245.1	9739	9296.5	8115.7	11435	11665	11924	20934	21458	34151	0	0	0	11719	13516	14001
Psap	sp|P10960|SAP_RAT;tr|F7EPE0|F7EPE0_RAT	sp|P10960|SAP_RAT;tr|F7EPE0|F7EPE0_RAT	sp|P10960|SAP_RAT Prosaposin OS=Rattus norvegicus OX=10116 GN=Psap PE=1 SV=1;tr|F7EPE0|F7EPE0_RAT Prosaposin OS=Rattus norvegicus OX=10116 GN=Psap PE=1 SV=2	2	14	230.49	2076800	2111100	2032500	2504000	2495200	2550100	3345000	3352900	3189200	2781500	2872000	2822500	776890	651630	688180	1721600	1794300	1942300
Dbi	sp|P11030|ACBP_RAT;tr|Q6TXF3|Q6TXF3_RAT	sp|P11030|ACBP_RAT;tr|Q6TXF3|Q6TXF3_RAT	sp|P11030|ACBP_RAT Acyl-CoA-binding protein OS=Rattus norvegicus OX=10116 GN=Dbi PE=1 SV=3;tr|Q6TXF3|Q6TXF3_RAT Acyl-CoA-binding protein OS=Rattus norvegicus OX=10116 GN=Dbi PE=1 SV=1	2	8	116.5	1345000	1274500	1271900	876980	1083400	879550	1508800	1414900	1355500	2587500	2513800	2462000	563510	583890	573470	1506100	1468900	1498900
Txn	sp|P11232|THIO_RAT;tr|R4GNK3|R4GNK3_RAT	sp|P11232|THIO_RAT;tr|R4GNK3|R4GNK3_RAT	sp|P11232|THIO_RAT Thioredoxin OS=Rattus norvegicus OX=10116 GN=Txn PE=1 SV=2;tr|R4GNK3|R4GNK3_RAT Thioredoxin OS=Rattus norvegicus OX=10116 GN=Txn1 PE=1 SV=1	2	9	323.31	2869400	2499500	3122500	2365400	1950600	2060900	1998800	1984200	1910800	3888900	3932700	3940100	897940	854400	987870	4472700	4411800	4272600
Cox5a	sp|P11240|COX5A_RAT	sp|P11240|COX5A_RAT	sp|P11240|COX5A_RAT Cytochrome c oxidase subunit 5A, mitochondrial OS=Rattus norvegicus OX=10116 GN=Cox5a PE=1 SV=1	1	3	4.4504	16199	21866	20331	0	0	0	12208	0	11421	23991	15275	18457	0	0	0	27794	0	18400
Rpl34	tr|F1LQ14|F1LQ14_RAT;tr|D4A4W9|D4A4W9_RAT;tr|B2RZD4|B2RZD4_RAT;sp|P11250|RL34_RAT	tr|F1LQ14|F1LQ14_RAT;tr|D4A4W9|D4A4W9_RAT;tr|B2RZD4|B2RZD4_RAT;sp|P11250|RL34_RAT	tr|F1LQ14|F1LQ14_RAT 60S ribosomal protein L34 OS=Rattus norvegicus OX=10116 GN=Rpl34 PE=4 SV=1;tr|D4A4W9|D4A4W9_RAT Uncharacterized protein OS=Rattus norvegicus OX=10116 PE=4 SV=1;tr|B2RZD4|B2RZD4_RAT 60S ribosomal protein L34 OS=Rattus norvegicus OX=1011	4	3	5.1754	36351	37025	35912	43428	45129	43575	86762	88984	98547	68485	71515	69833	0	49585	55873	76418	75835	86723
Qdpr	sp|P11348|DHPR_RAT	sp|P11348|DHPR_RAT	sp|P11348|DHPR_RAT Dihydropteridine reductase OS=Rattus norvegicus OX=10116 GN=Qdpr PE=1 SV=1	1	7	72.86	82258	65249	61633	41641	56132	52125	37281	41543	34054	102120	108400	90878	57769	112040	55616	76240	91472	101980
Atp2b1	sp|P11505|AT2B1_RAT;sp|Q64542|AT2B4_RAT;tr|A0A0G2K9Q6|A0A0G2K9Q6_RAT;sp|Q64568|AT2B3_RAT;tr|D4A8B3|D4A8B3_RAT;sp|P11506|AT2B2_RAT	sp|P11505|AT2B1_RAT	sp|P11505|AT2B1_RAT Plasma membrane calcium-transporting ATPase 1 OS=Rattus norvegicus OX=10116 GN=Atp2b1 PE=1 SV=3	6	11	19.316	64478	62605	61604	32913	38425	36100	47106	42579	45336	36070	35685	35359	0	20483	15962	17085	19799	17186
Atp2a2	sp|P11507|AT2A2_RAT;sp|Q64578|AT2A1_RAT	sp|P11507|AT2A2_RAT;sp|Q64578|AT2A1_RAT	sp|P11507|AT2A2_RAT Sarcoplasmic/endoplasmic reticulum calcium ATPase 2 OS=Rattus norvegicus OX=10116 GN=Atp2a2 PE=1 SV=1;sp|Q64578|AT2A1_RAT Sarcoplasmic/endoplasmic reticulum calcium ATPase 1 OS=Rattus norvegicus OX=10116 GN=Atp2a1 PE=1 SV=1	2	2	2.5613	0	0	0	0	0	0	0	0	0	0	0	0	0	0	0	0	8688.1	0
1 SV	sp|P11517|HBB2_RAT;tr|A0A0G2JSW3|A0A0G2JSW3_RAT;sp|P02091|HBB1_RAT;tr|A0A0G2JTW9|A0A0G2JTW9_RAT;tr|Q62669|Q62669_RAT	sp|P11517|HBB2_RAT;tr|A0A0G2JSW3|A0A0G2JSW3_RAT;sp|P02091|HBB1_RAT;tr|A0A0G2JTW9|A0A0G2JTW9_RAT	sp|P11517|HBB2_RAT Hemoglobin subunit beta-2 OS=Rattus norvegicus OX=10116 PE=1 SV=2;tr|A0A0G2JSW3|A0A0G2JSW3_RAT Globin a4 OS=Rattus norvegicus OX=10116 GN=Hbb PE=1 SV=1;sp|P02091|HBB1_RAT Hemoglobin subunit beta-1 OS=Rattus norvegicus OX=10116 GN=Hbb PE=	5	5	2.9108	59389	0	0	37065	0	0	0	0	0	0	0	0	0	87257	0	0	0	0
Pdia3	sp|P11598|PDIA3_RAT;tr|A0A0H2UHM5|A0A0H2UHM5_RAT	sp|P11598|PDIA3_RAT;tr|A0A0H2UHM5|A0A0H2UHM5_RAT	sp|P11598|PDIA3_RAT Protein disulfide-isomerase A3 OS=Rattus norvegicus OX=10116 GN=Pdia3 PE=1 SV=2;tr|A0A0H2UHM5|A0A0H2UHM5_RAT Protein disulfide-isomerase OS=Rattus norvegicus OX=10116 GN=Pdia3 PE=1 SV=1	2	23	323.31	2986300	3054600	3106300	2804500	2772600	2799000	1871500	1884800	1887200	2190600	2203900	2146300	1538700	1591300	1585700	2376800	2426100	2386100
Lgals1	sp|P11762|LEG1_RAT	sp|P11762|LEG1_RAT	sp|P11762|LEG1_RAT Galectin-1 OS=Rattus norvegicus OX=10116 GN=Lgals1 PE=1 SV=2	1	11	323.31	1855700	1908100	1989100	1535000	1458600	1468200	1560000	1579200	1574500	2112500	1938400	2177700	338210	372300	442040	2079100	2526100	2231400
Aldh2	tr|F1LN88|F1LN88_RAT;sp|P11884|ALDH2_RAT	tr|F1LN88|F1LN88_RAT;sp|P11884|ALDH2_RAT	tr|F1LN88|F1LN88_RAT Aldehyde dehydrogenase, mitochondrial OS=Rattus norvegicus OX=10116 GN=Aldh2 PE=1 SV=2;sp|P11884|ALDH2_RAT Aldehyde dehydrogenase, mitochondrial OS=Rattus norvegicus OX=10116 GN=Aldh2 PE=1 SV=1	2	5	8.0765	40481	54634	37436	26352	17450	26016	11675	15555	15827	20787	26577	29240	0	29439	26756	19502	24326	19647
Scp2	tr|F1LQ55|F1LQ55_RAT;sp|P11915|NLTP_RAT;tr|A0A0G2KAC1|A0A0G2KAC1_RAT;tr|Q6QI48|Q6QI48_RAT	tr|F1LQ55|F1LQ55_RAT;sp|P11915|NLTP_RAT;tr|A0A0G2KAC1|A0A0G2KAC1_RAT;tr|Q6QI48|Q6QI48_RAT	tr|F1LQ55|F1LQ55_RAT Non-specific lipid-transfer protein OS=Rattus norvegicus OX=10116 GN=Scp2 PE=1 SV=3;sp|P11915|NLTP_RAT Non-specific lipid-transfer protein OS=Rattus norvegicus OX=10116 GN=Scp2 PE=1 SV=3;tr|A0A0G2KAC1|A0A0G2KAC1_RAT Non-specific lipid-	4	2	3.5423	0	0	0	0	0	0	0	0	0	7530.6	8787.7	8077.1	0	0	0	9787.4	8587.6	9133.7
Pkm	sp|P11980|KPYM_RAT;tr|A0A0H2UI07|A0A0H2UI07_RAT;sp|P12928|KPYR_RAT	sp|P11980|KPYM_RAT	sp|P11980|KPYM_RAT Pyruvate kinase PKM OS=Rattus norvegicus OX=10116 GN=Pkm PE=1 SV=3	3	28	323.31	2267300	2252000	2267100	1877100	1875900	1838800	1399700	1390000	1395000	1818700	1861000	1749100	971250	1241400	1141800	1793300	1790200	1755600
Rpl18	sp|P12001|RL18_RAT;tr|A0A0H2UHS7|A0A0H2UHS7_RAT	sp|P12001|RL18_RAT;tr|A0A0H2UHS7|A0A0H2UHS7_RAT	sp|P12001|RL18_RAT 60S ribosomal protein L18 OS=Rattus norvegicus OX=10116 GN=Rpl18 PE=1 SV=2;tr|A0A0H2UHS7|A0A0H2UHS7_RAT 60S ribosomal protein L18 OS=Rattus norvegicus OX=10116 GN=Rpl18 PE=1 SV=1	2	4	65.011	89180	84005	44987	219230	210900	208350	241260	233220	240950	191230	137260	176400	187870	167560	202910	211940	154310	204280
Ivd	sp|P12007|IVD_RAT	sp|P12007|IVD_RAT	sp|P12007|IVD_RAT Isovaleryl-CoA dehydrogenase, mitochondrial OS=Rattus norvegicus OX=10116 GN=Ivd PE=1 SV=2	1	2	2.8766	0	7514.1	0	0	0	0	0	3666.4	0	0	8617.1	0	0	0	0	7258.1	0	0
Cox5b	sp|P12075|COX5B_RAT	sp|P12075|COX5B_RAT	sp|P12075|COX5B_RAT Cytochrome c oxidase subunit 5B, mitochondrial OS=Rattus norvegicus OX=10116 GN=Cox5b PE=1 SV=2	1	2	2.0514	0	0	0	0	0	0	0	0	0	0	0	0	0	0	0	0	0	0
Tf	sp|P12346|TRFE_RAT;tr|A0A0G2QC06|A0A0G2QC06_RAT	sp|P12346|TRFE_RAT;tr|A0A0G2QC06|A0A0G2QC06_RAT	sp|P12346|TRFE_RAT Serotransferrin OS=Rattus norvegicus OX=10116 GN=Tf PE=1 SV=3;tr|A0A0G2QC06|A0A0G2QC06_RAT Serotransferrin OS=Rattus norvegicus OX=10116 GN=Tf PE=1 SV=1	2	11	50.139	368690	193850	185600	135280	113800	158100	270860	167660	297450	112280	123250	47649	61830	87756	73920	180950	179880	180500
Prkar2a	sp|P12368|KAP2_RAT;tr|A0A0G2K405|A0A0G2K405_RAT	sp|P12368|KAP2_RAT;tr|A0A0G2K405|A0A0G2K405_RAT	sp|P12368|KAP2_RAT cAMP-dependent protein kinase type II-alpha regulatory subunit OS=Rattus norvegicus OX=10116 GN=Prkar2a PE=1 SV=4;tr|A0A0G2K405|A0A0G2K405_RAT cAMP-dependent protein kinase type II-alpha regulatory subunit OS=Rattus norvegicus OX=10116 G	2	4	11.637	13942	13674	15762	14868	18337	18441	26757	24617	22566	20753	15613	32796	0	0	0	23860	29141	24268
Prkar2b	sp|P12369|KAP3_RAT;tr|Q4KLG5|Q4KLG5_RAT;tr|A0A0G2K5G0|A0A0G2K5G0_RAT	sp|P12369|KAP3_RAT;tr|Q4KLG5|Q4KLG5_RAT;tr|A0A0G2K5G0|A0A0G2K5G0_RAT	sp|P12369|KAP3_RAT cAMP-dependent protein kinase type II-beta regulatory subunit OS=Rattus norvegicus OX=10116 GN=Prkar2b PE=1 SV=3;tr|Q4KLG5|Q4KLG5_RAT Protein kinase, cAMP dependent regulatory, type II beta OS=Rattus norvegicus OX=10116 GN=Prkar2b PE=2 S	3	3	2.6043	0	0	0	0	0	0	0	3215.2	0	4917.6	5165.3	3475.8	0	0	0	0	0	2660.7
Adh5	sp|P12711|ADHX_RAT;tr|Q7TQ90|Q7TQ90_RAT;tr|G3V7J9|G3V7J9_RAT;sp|P41682|ADH7_RAT	sp|P12711|ADHX_RAT;tr|Q7TQ90|Q7TQ90_RAT	sp|P12711|ADHX_RAT Alcohol dehydrogenase class-3 OS=Rattus norvegicus OX=10116 GN=Adh5 PE=1 SV=2;tr|Q7TQ90|Q7TQ90_RAT Ac1002 OS=Rattus norvegicus OX=10116 GN=Adh4 PE=1 SV=1	4	10	58.108	263710	259630	275460	229570	243110	232080	159080	143070	166700	224100	200530	197380	63504	107990	94957	164880	180200	184140
Fasn	sp|P12785|FAS_RAT	sp|P12785|FAS_RAT	sp|P12785|FAS_RAT Fatty acid synthase OS=Rattus norvegicus OX=10116 GN=Fasn PE=1 SV=3	1	62	275.75	908180	953030	1043200	710170	718790	724700	585960	578690	544410	815510	855030	846320	239630	199530	178790	407880	422580	418680
Igfbp2	sp|P12843|IBP2_RAT	sp|P12843|IBP2_RAT	sp|P12843|IBP2_RAT Insulin-like growth factor-binding protein 2 OS=Rattus norvegicus OX=10116 GN=Igfbp2 PE=1 SV=3	1	14	167.4	439970	395230	401880	781640	753580	763360	958660	970410	881600	557130	583350	610790	39701	76124	88088	631210	623740	618940
Npm1	sp|P13084|NPM_RAT;tr|D3ZXI2|D3ZXI2_RAT;tr|D3ZP59|D3ZP59_RAT;tr|F7FKF2|F7FKF2_RAT	sp|P13084|NPM_RAT;tr|D3ZXI2|D3ZXI2_RAT	sp|P13084|NPM_RAT Nucleophosmin OS=Rattus norvegicus OX=10116 GN=Npm1 PE=1 SV=1;tr|D3ZXI2|D3ZXI2_RAT Uncharacterized protein OS=Rattus norvegicus OX=10116 PE=4 SV=2	4	6	189.44	303160	241470	312530	244130	274080	314320	332340	380380	353510	227580	230940	211870	202210	222300	234230	278040	285630	260590
Suclg1	sp|P13086|SUCA_RAT;tr|A0A0H2UHE1|A0A0H2UHE1_RAT	sp|P13086|SUCA_RAT;tr|A0A0H2UHE1|A0A0H2UHE1_RAT	sp|P13086|SUCA_RAT Succinate--CoA ligase [ADP/GDP-forming] subunit alpha, mitochondrial OS=Rattus norvegicus OX=10116 GN=Suclg1 PE=2 SV=2;tr|A0A0H2UHE1|A0A0H2UHE1_RAT Succinate--CoA ligase [ADP/GDP-forming] subunit alpha, mitochondrial OS=Rattus norvegicus	2	2	2.9608	0	0	0	0	0	0	0	0	0	0	0	6511.7	0	0	0	0	0	0
Fgf2	sp|P13109|FGF2_RAT	sp|P13109|FGF2_RAT	sp|P13109|FGF2_RAT Fibroblast growth factor 2 OS=Rattus norvegicus OX=10116 GN=Fgf2 PE=1 SV=1	1	3	4.6291	33042	34573	20269	32644	30518	25894	12151	13844	12629	13154	14149	10297	0	0	0	17717	18556	11178
Got1	sp|P13221|AATC_RAT	sp|P13221|AATC_RAT	sp|P13221|AATC_RAT Aspartate aminotransferase, cytoplasmic OS=Rattus norvegicus OX=10116 GN=Got1 PE=1 SV=3	1	13	168.75	275450	342390	335490	354130	335460	337450	200500	225200	198650	267350	269700	298370	60225	59785	4872.3	266220	272560	275630
Cnp	sp|P13233|CN37_RAT	sp|P13233|CN37_RAT	sp|P13233|CN37_RAT 2,3-cyclic-nucleotide 3-phosphodiesterase OS=Rattus norvegicus OX=10116 GN=Cnp PE=1 SV=2	1	6	8.1773	25219	24191	35217	25493	31883	31639	29371	31433	32860	28024	31689	25621	0	0	0	19410	21164	23013
Ncl	sp|P13383|NUCL_RAT;tr|Q5U328|Q5U328_RAT	sp|P13383|NUCL_RAT;tr|Q5U328|Q5U328_RAT	sp|P13383|NUCL_RAT Nucleolin OS=Rattus norvegicus OX=10116 GN=Ncl PE=1 SV=3;tr|Q5U328|Q5U328_RAT Nucleolin OS=Rattus norvegicus OX=10116 GN=Ncl PE=1 SV=1	2	22	59.624	397430	358270	402150	592080	576220	524300	735630	756150	714970	674990	701970	655570	190350	226070	267150	889160	935410	940110
LOC100911847	tr|Q6PDV6|Q6PDV6_RAT;sp|P13471|RS14_RAT;tr|F1MA00|F1MA00_RAT;tr|D4A290|D4A290_RAT	tr|Q6PDV6|Q6PDV6_RAT;sp|P13471|RS14_RAT	tr|Q6PDV6|Q6PDV6_RAT 40S ribosomal protein S14 OS=Rattus norvegicus OX=10116 GN=LOC100911847 PE=1 SV=1;sp|P13471|RS14_RAT 40S ribosomal protein S14 OS=Rattus norvegicus OX=10116 GN=Rps14 PE=2 SV=3	4	5	60.999	104890	109280	107830	238010	178940	170780	317060	285870	326620	247940	264910	251150	128260	151140	143030	81679	200660	320920
Stmn1	sp|P13668|STMN1_RAT;tr|A0A096MK73|A0A096MK73_RAT;sp|P63043|STMN4_RAT;tr|Q568Y8|Q568Y8_RAT	sp|P13668|STMN1_RAT;tr|A0A096MK73|A0A096MK73_RAT	sp|P13668|STMN1_RAT Stathmin OS=Rattus norvegicus OX=10116 GN=Stmn1 PE=1 SV=2;tr|A0A096MK73|A0A096MK73_RAT Stathmin (Fragment) OS=Rattus norvegicus OX=10116 GN=Stmn1 PE=1 SV=1	4	9	65.344	945860	1017500	1006800	973960	926720	841450	1105400	1083600	1090400	1031100	1314100	1277000	280630	283650	264870	583300	475520	627980
Apeh	tr|G3V9E4|G3V9E4_RAT;sp|P13676|ACPH_RAT	tr|G3V9E4|G3V9E4_RAT;sp|P13676|ACPH_RAT	tr|G3V9E4|G3V9E4_RAT Acylamino-acid-releasing enzyme OS=Rattus norvegicus OX=10116 GN=Apeh PE=1 SV=1;sp|P13676|ACPH_RAT Acylamino-acid-releasing enzyme OS=Rattus norvegicus OX=10116 GN=Apeh PE=1 SV=1	2	7	29.895	78358	81591	75075	59782	59045	61727	28761	36361	37187	41244	38324	30072	135560	111100	109070	32626	26574	28513
Me1	sp|P13697|MAOX_RAT;tr|A0A0G2K1S6|A0A0G2K1S6_RAT;tr|F1LQQ1|F1LQQ1_RAT	sp|P13697|MAOX_RAT;tr|A0A0G2K1S6|A0A0G2K1S6_RAT;tr|F1LQQ1|F1LQQ1_RAT	sp|P13697|MAOX_RAT NADP-dependent malic enzyme OS=Rattus norvegicus OX=10116 GN=Me1 PE=1 SV=2;tr|A0A0G2K1S6|A0A0G2K1S6_RAT Malic enzyme OS=Rattus norvegicus OX=10116 GN=Me1 PE=1 SV=1;tr|F1LQQ1|F1LQQ1_RAT Malic enzyme OS=Rattus norvegicus OX=10116 GN=Me1 PE	3	16	137.69	223390	246600	276050	309120	258360	319440	148030	182730	167730	220890	187150	196080	251240	266340	52395	186550	190210	196800
Rlc-a	sp|P13832|MRLCA_RAT;tr|B0BMS8|B0BMS8_RAT;sp|Q64122|MYL9_RAT	sp|P13832|MRLCA_RAT;tr|B0BMS8|B0BMS8_RAT	sp|P13832|MRLCA_RAT Myosin regulatory light chain RLC-A OS=Rattus norvegicus OX=10116 GN=Rlc-a PE=2 SV=2;tr|B0BMS8|B0BMS8_RAT Myl9 protein OS=Rattus norvegicus OX=10116 GN=Myl9 PE=1 SV=1	3	7	31.785	0	0	8386.6	0	0	0	0	0	0	0	0	0	0	0	0	0	0	0
Prnp	sp|P13852|PRIO_RAT	sp|P13852|PRIO_RAT	sp|P13852|PRIO_RAT Major prion protein OS=Rattus norvegicus OX=10116 GN=Prnp PE=1 SV=2	1	4	28.208	44220	51659	50135	110380	104030	100130	118170	127230	117800	70360	50156	48877	0	119230	118520	107590	125680	117670
Cxcl1	tr|G3V6C6|G3V6C6_RAT;sp|P14095|GROA_RAT	tr|G3V6C6|G3V6C6_RAT;sp|P14095|GROA_RAT	tr|G3V6C6|G3V6C6_RAT C-X-C motif chemokine OS=Rattus norvegicus OX=10116 GN=Cxcl1 PE=3 SV=1;sp|P14095|GROA_RAT Growth-regulated alpha protein OS=Rattus norvegicus OX=10116 GN=Cxcl1 PE=1 SV=2	2	3	16.658	33574	31947	32596	31012	28412	22023	84091	82245	86059	74108	77769	67282	24935	40101	34663	64512	61817	59565
Fh	sp|P14408|FUMH_RAT	sp|P14408|FUMH_RAT	sp|P14408|FUMH_RAT Fumarate hydratase, mitochondrial OS=Rattus norvegicus OX=10116 GN=Fh PE=1 SV=2	1	8	70.533	147470	139820	139930	142660	149470	137010	107420	115470	114090	110690	95665	114750	62104	53379	66508	86427	95924	85879
Lamp1	sp|P14562|LAMP1_RAT;tr|A0A0U1RRS9|A0A0U1RRS9_RAT	sp|P14562|LAMP1_RAT	sp|P14562|LAMP1_RAT Lysosome-associated membrane glycoprotein 1 OS=Rattus norvegicus OX=10116 GN=Lamp1 PE=1 SV=1	2	7	86.783	263030	253360	249510	349500	324990	326830	327630	348130	357760	223850	249350	233820	151790	163590	208220	520090	541090	556310
Echs1	sp|P14604|ECHM_RAT	sp|P14604|ECHM_RAT	sp|P14604|ECHM_RAT Enoyl-CoA hydratase, mitochondrial OS=Rattus norvegicus OX=10116 GN=Echs1 PE=1 SV=1	1	3	3.4421	6589.1	5827.3	0	0	0	0	0	0	0	0	0	0	0	0	0	0	0	0
Hspa2	sp|P14659|HSP72_RAT;tr|A0A0G2JUT0|A0A0G2JUT0_RAT	sp|P14659|HSP72_RAT;tr|A0A0G2JUT0|A0A0G2JUT0_RAT	sp|P14659|HSP72_RAT Heat shock-related 70 kDa protein 2 OS=Rattus norvegicus OX=10116 GN=Hspa2 PE=1 SV=2;tr|A0A0G2JUT0|A0A0G2JUT0_RAT Heat shock-related 70 kDa protein 2 OS=Rattus norvegicus OX=10116 GN=Hspa2 PE=1 SV=1	2	16	12.122	25727	17868	33844	24751	11672	28763	30439	30708	26601	47960	58133	39718	0	0	98605	23141	19250	18884
Anxa5	tr|Q66HH8|Q66HH8_RAT;sp|P14668|ANXA5_RAT	tr|Q66HH8|Q66HH8_RAT;sp|P14668|ANXA5_RAT	tr|Q66HH8|Q66HH8_RAT Annexin OS=Rattus norvegicus OX=10116 GN=Anxa5 PE=1 SV=1;sp|P14668|ANXA5_RAT Annexin A5 OS=Rattus norvegicus OX=10116 GN=Anxa5 PE=1 SV=3	2	10	47.38	90420	86882	93993	84733	90071	87369	119890	94889	104980	87218	84984	93692	140480	122740	133360	107180	109060	106420
Cst3	sp|P14841|CYTC_RAT	sp|P14841|CYTC_RAT	sp|P14841|CYTC_RAT Cystatin-C OS=Rattus norvegicus OX=10116 GN=Cst3 PE=1 SV=2	1	6	323.31	1223200	1129900	1128100	1774600	1644800	1780600	3489800	3947100	3891500	1951500	1379300	2021800	342090	358960	366490	1541700	1718000	1712100
Ccl2	sp|P14844|CCL2_RAT	sp|P14844|CCL2_RAT	sp|P14844|CCL2_RAT C-C motif chemokine 2 OS=Rattus norvegicus OX=10116 GN=Ccl2 PE=2 SV=1	1	4	6.2043	55129	37429	52586	58651	59206	60295	44520	45586	48147	48146	41648	45050	12626	0	0	152990	69392	81793
Gsta4	sp|P14942|GSTA4_RAT;tr|A0A0G2K8Q5|A0A0G2K8Q5_RAT;tr|F7F2H5|F7F2H5_RAT;tr|A0A0G2JTB1|A0A0G2JTB1_RAT;sp|P46418|GSTA5_RAT;sp|P04904|GSTA3_RAT;tr|Q4FZZ3|Q4FZZ3_RAT;tr|D3ZD94|D3ZD94_RAT;sp|P04903|GSTA2_RAT;sp|P00502|GSTA1_RAT	sp|P14942|GSTA4_RAT	sp|P14942|GSTA4_RAT Glutathione S-transferase alpha-4 OS=Rattus norvegicus OX=10116 GN=Gsta4 PE=1 SV=2	10	6	8.1918	157470	162280	122510	169490	135290	164180	197640	125050	187800	206210	128240	164030	93428	77035	72652	162430	186090	160360
Cpe	sp|P15087|CBPE_RAT	sp|P15087|CBPE_RAT	sp|P15087|CBPE_RAT Carboxypeptidase E OS=Rattus norvegicus OX=10116 GN=Cpe PE=1 SV=1	1	11	80.543	218450	226100	237740	237500	270850	277300	331610	294840	294730	166600	167150	179110	114000	114020	120960	113740	118240	113300
Dars	sp|P15178|SYDC_RAT	sp|P15178|SYDC_RAT	sp|P15178|SYDC_RAT Aspartate--tRNA ligase, cytoplasmic OS=Rattus norvegicus OX=10116 GN=Dars PE=1 SV=1	1	17	58.675	135110	111470	118680	110010	107250	95676	94155	95562	79548	123050	111810	100100	59062	63517	43593	113850	112150	100870
Map1b	sp|P15205|MAP1B_RAT	sp|P15205|MAP1B_RAT	sp|P15205|MAP1B_RAT Microtubule-associated protein 1B OS=Rattus norvegicus OX=10116 GN=Map1b PE=1 SV=3	1	42	323.31	477510	469920	504120	423960	414500	423050	522230	540590	516370	616500	585430	627370	123590	326450	247580	844860	995460	983520
Igfbp3	sp|P15473|IBP3_RAT;tr|A0A0G2K4Q9|A0A0G2K4Q9_RAT	sp|P15473|IBP3_RAT;tr|A0A0G2K4Q9|A0A0G2K4Q9_RAT	sp|P15473|IBP3_RAT Insulin-like growth factor-binding protein 3 OS=Rattus norvegicus OX=10116 GN=Igfbp3 PE=1 SV=2;tr|A0A0G2K4Q9|A0A0G2K4Q9_RAT Insulin-like growth factor-binding protein 3 OS=Rattus norvegicus OX=10116 GN=Igfbp3 PE=1 SV=1	2	12	116.21	346120	332080	339080	405500	396330	422590	945820	925530	946600	611070	649690	628090	179300	174750	186310	1184000	1216300	1158500
Acadl	sp|P15650|ACADL_RAT	sp|P15650|ACADL_RAT	sp|P15650|ACADL_RAT Long-chain specific acyl-CoA dehydrogenase, mitochondrial OS=Rattus norvegicus OX=10116 GN=Acadl PE=1 SV=1	1	8	13.816	36599	38416	46395	45778	0	34392	20853	17756	0	15186	14263	15613	0	14121	0	19435	15543	12839
Camk2d	sp|P15791|KCC2D_RAT	sp|P15791|KCC2D_RAT	sp|P15791|KCC2D_RAT Calcium/calmodulin-dependent protein kinase type II subunit delta OS=Rattus norvegicus OX=10116 GN=Camk2d PE=1 SV=1	1	3	2.3866	0	0	6507.2	0	0	0	0	0	0	0	0	0	0	0	0	0	0	0
Hist1h1e	sp|P15865|H14_RAT;sp|P06349|H1T_RAT;sp|D4A3K5|H11_RAT	sp|P15865|H14_RAT	sp|P15865|H14_RAT Histone H1.4 OS=Rattus norvegicus OX=10116 GN=Hist1h1e PE=1 SV=3	3	5	11.94	430480	362360	354550	333150	386260	412700	1171800	1192900	1105500	614320	620830	627950	101650	127000	112420	688220	691880	688890
Atp5f1a	tr|F1LP05|F1LP05_RAT;sp|P15999|ATPA_RAT	tr|F1LP05|F1LP05_RAT;sp|P15999|ATPA_RAT	tr|F1LP05|F1LP05_RAT ATP synthase subunit alpha OS=Rattus norvegicus OX=10116 GN=Atp5f1a PE=1 SV=1;sp|P15999|ATPA_RAT ATP synthase subunit alpha, mitochondrial OS=Rattus norvegicus OX=10116 GN=Atp5f1a PE=1 SV=2	2	16	65.171	286060	275930	284600	284390	250450	248990	121940	127160	140780	138180	145220	138710	133470	110150	124410	139890	141180	145700
1 SV	sp|P16391|HA12_RAT;tr|Q6MFZ8|Q6MFZ8_RAT;tr|M0R642|M0R642_RAT;tr|Q4G002|Q4G002_RAT;tr|A0A0G2K8A4|A0A0G2K8A4_RAT;tr|F7EWE4|F7EWE4_RAT;tr|Q4FZX6|Q4FZX6_RAT;tr|Q6MG34|Q6MG34_RAT;tr|A0A0G2KAJ0|A0A0G2KAJ0_RAT;tr|F1MAQ9|F1MAQ9_RAT;tr|E9PTZ9|E9PTZ9_RAT;tr|A0A0G2K0R1|A0A0G2K0R1_RAT;tr|A0A0G2K8R6|A0A0G2K8R6_RAT;tr|E9PTZ7|E9PTZ7_RAT;tr|F1LQF2|F1LQF2_RAT;tr|D3ZKH0|D3ZKH0_RAT;tr|F1M115|F1M115_RAT;tr|A0A0U1RRS…	sp|P16391|HA12_RAT;tr|Q6MFZ8|Q6MFZ8_RAT;tr|M0R642|M0R642_RAT;tr|Q4G002|Q4G002_RAT;tr|A0A0G2K8A4|A0A0G2K8A4_RAT;tr|F7EWE4|F7EWE4_RAT;tr|Q4FZX6|Q4FZX6_RAT;tr|Q6MG34|Q6MG34_RAT	sp|P16391|HA12_RAT RT1 class I histocompatibility antigen, AA alpha chain OS=Rattus norvegicus OX=10116 PE=1 SV=2;tr|Q6MFZ8|Q6MFZ8_RAT RCG41803, isoform CRA_a OS=Rattus norvegicus OX=10116 GN=RT1-N2 PE=3 SV=1;tr|M0R642|M0R642_RAT RT1 class I, locus T24, ge	29	4	30.254	36780	81317	101770	39463	62033	22934	106900	88103	87811	36387	54589	65988	24130	36277	19102	89489	174020	167880
Pitpna	sp|P16446|PIPNA_RAT;tr|R9PXS4|R9PXS4_RAT	sp|P16446|PIPNA_RAT;tr|R9PXS4|R9PXS4_RAT	sp|P16446|PIPNA_RAT Phosphatidylinositol transfer protein alpha isoform OS=Rattus norvegicus OX=10116 GN=Pitpna PE=1 SV=2;tr|R9PXS4|R9PXS4_RAT Phosphatidylinositol transfer protein alpha isoform OS=Rattus norvegicus OX=10116 GN=Pitpna PE=1 SV=1	2	8	89.61	163980	144280	157610	123310	136060	125750	66046	72026	76967	162970	171030	189820	149830	65285	60117	164850	163300	149540
Pgk1	sp|P16617|PGK1_RAT;tr|M0R6Y8|M0R6Y8_RAT;tr|Q5XIV1|Q5XIV1_RAT;tr|A0A096MJL6|A0A096MJL6_RAT	sp|P16617|PGK1_RAT	sp|P16617|PGK1_RAT Phosphoglycerate kinase 1 OS=Rattus norvegicus OX=10116 GN=Pgk1 PE=1 SV=2	4	23	323.31	2522900	2470800	2534800	2542400	2515300	2507100	1719300	1723500	1730700	1814500	1844700	1777400	670780	679990	636760	1460700	1512600	1517400
Acly	tr|G3V9G4|G3V9G4_RAT;tr|A0A0G2K5E7|A0A0G2K5E7_RAT;sp|P16638|ACLY_RAT;tr|G3V888|G3V888_RAT	tr|G3V9G4|G3V9G4_RAT;tr|A0A0G2K5E7|A0A0G2K5E7_RAT;sp|P16638|ACLY_RAT;tr|G3V888|G3V888_RAT	tr|G3V9G4|G3V9G4_RAT ATP-citrate synthase OS=Rattus norvegicus OX=10116 GN=Acly PE=1 SV=1;tr|A0A0G2K5E7|A0A0G2K5E7_RAT ATP-citrate synthase OS=Rattus norvegicus OX=10116 GN=Acly PE=1 SV=1;sp|P16638|ACLY_RAT ATP-citrate synthase OS=Rattus norvegicus OX=1011	4	36	257.75	464140	441320	469310	429890	404150	364950	286820	312790	309380	466520	503540	468850	45911	28697	61356	263780	239300	252050
Sparc	sp|P16975|SPRC_RAT	sp|P16975|SPRC_RAT	sp|P16975|SPRC_RAT SPARC OS=Rattus norvegicus OX=10116 GN=Sparc PE=1 SV=4	1	11	323.31	1412500	1395700	1340500	1479300	1442400	1527200	3035700	2928400	2751300	1197500	1124800	1302500	440170	560000	425790	1566300	1687600	1577500
Lamp2	sp|P17046|LAMP2_RAT	sp|P17046|LAMP2_RAT	sp|P17046|LAMP2_RAT Lysosome-associated membrane glycoprotein 2 OS=Rattus norvegicus OX=10116 GN=Lamp2 PE=1 SV=3	1	5	51.802	111210	114390	92320	180020	174020	131510	143530	154550	118650	76294	95088	82642	24649	30257	22442	192570	143420	135400
LOC100362339	tr|D4A6G6|D4A6G6_RAT;sp|P17074|RS19_RAT;tr|A0A0H2UI38|A0A0H2UI38_RAT;tr|F1M8C7|F1M8C7_RAT;tr|F1M764|F1M764_RAT;tr|D3ZGN8|D3ZGN8_RAT;tr|F1LYF3|F1LYF3_RAT;tr|D3ZUD7|D3ZUD7_RAT;tr|D3ZSH6|D3ZSH6_RAT	tr|D4A6G6|D4A6G6_RAT;sp|P17074|RS19_RAT;tr|A0A0H2UI38|A0A0H2UI38_RAT;tr|F1M8C7|F1M8C7_RAT;tr|F1M764|F1M764_RAT;tr|D3ZGN8|D3ZGN8_RAT;tr|F1LYF3|F1LYF3_RAT;tr|D3ZUD7|D3ZUD7_RAT	tr|D4A6G6|D4A6G6_RAT Ribosomal protein S19-like OS=Rattus norvegicus OX=10116 GN=LOC100362339 PE=4 SV=1;sp|P17074|RS19_RAT 40S ribosomal protein S19 OS=Rattus norvegicus OX=10116 GN=Rps19 PE=2 SV=3;tr|A0A0H2UI38|A0A0H2UI38_RAT Ribosomal protein S19-like2 O	9	7	31.23	163620	161450	161750	218650	218310	218850	519470	478630	512780	341690	347860	343620	217830	225660	226490	534100	579780	570110
LOC103692829	tr|A0A0G2JXD0|A0A0G2JXD0_RAT;sp|P17077|RL9_RAT;tr|F1M7A9|F1M7A9_RAT;tr|M0RBD4|M0RBD4_RAT;tr|M0R5Y8|M0R5Y8_RAT;tr|M0R6B4|M0R6B4_RAT;tr|A0A0G2JX41|A0A0G2JX41_RAT	tr|A0A0G2JXD0|A0A0G2JXD0_RAT;sp|P17077|RL9_RAT;tr|F1M7A9|F1M7A9_RAT;tr|M0RBD4|M0RBD4_RAT;tr|M0R5Y8|M0R5Y8_RAT;tr|M0R6B4|M0R6B4_RAT	tr|A0A0G2JXD0|A0A0G2JXD0_RAT 60S ribosomal protein L9 pseudogene OS=Rattus norvegicus OX=10116 GN=LOC103692829 PE=4 SV=1;sp|P17077|RL9_RAT 60S ribosomal protein L9 OS=Rattus norvegicus OX=10116 GN=Rpl9 PE=1 SV=1;tr|F1M7A9|F1M7A9_RAT Uncharacterized protein	7	6	46.914	33658	44077	32651	45912	64068	68044	75470	81062	65469	59209	56227	46608	0	0	0	90085	97645	103740
Rpl35	sp|P17078|RL35_RAT;tr|A0A0G2JY60|A0A0G2JY60_RAT;tr|F1M6G3|F1M6G3_RAT;tr|D3ZN79|D3ZN79_RAT;tr|D3ZTG8|D3ZTG8_RAT;tr|D3Z942|D3Z942_RAT	sp|P17078|RL35_RAT;tr|A0A0G2JY60|A0A0G2JY60_RAT;tr|F1M6G3|F1M6G3_RAT;tr|D3ZN79|D3ZN79_RAT;tr|D3ZTG8|D3ZTG8_RAT;tr|D3Z942|D3Z942_RAT	sp|P17078|RL35_RAT 60S ribosomal protein L35 OS=Rattus norvegicus OX=10116 GN=Rpl35 PE=1 SV=3;tr|A0A0G2JY60|A0A0G2JY60_RAT Uncharacterized protein OS=Rattus norvegicus OX=10116 PE=4 SV=1;tr|F1M6G3|F1M6G3_RAT Uncharacterized protein OS=Rattus norvegicus OX=	6	2	5.5964	41384	42265	41222	69444	65884	64850	0	0	0	140440	140200	139230	0	0	0	71282	70481	68269
Snrpn	sp|P63164|RSMN_RAT;sp|P17136|RSMB_RAT;tr|Q5XII7|Q5XII7_RAT	sp|P63164|RSMN_RAT;sp|P17136|RSMB_RAT;tr|Q5XII7|Q5XII7_RAT	sp|P63164|RSMN_RAT Small nuclear ribonucleoprotein-associated protein N OS=Rattus norvegicus OX=10116 GN=Snrpn PE=2 SV=1;sp|P17136|RSMB_RAT Small nuclear ribonucleoprotein-associated protein B OS=Rattus norvegicus OX=10116 GN=Snrpb PE=2 SV=2;tr|Q5XII7|Q5XI	3	4	8.812	81163	78737	99554	67954	75522	65986	129250	117940	121060	163110	159540	127470	64365	77654	69083	80064	71616	69001
Fuca1	tr|A0A0G2JSJ8|A0A0G2JSJ8_RAT;sp|P17164|FUCO_RAT	tr|A0A0G2JSJ8|A0A0G2JSJ8_RAT;sp|P17164|FUCO_RAT	tr|A0A0G2JSJ8|A0A0G2JSJ8_RAT Alpha-L-fucosidase OS=Rattus norvegicus OX=10116 GN=Fuca1 PE=1 SV=1;sp|P17164|FUCO_RAT Tissue alpha-L-fucosidase OS=Rattus norvegicus OX=10116 GN=Fuca1 PE=1 SV=1	2	3	5.6153	38421	38958	40859	28526	28982	0	27734	16624	28608	0	0	18342	20257	0	25968	28932	21936	26599
Psma2	sp|P17220|PSA2_RAT	sp|P17220|PSA2_RAT	sp|P17220|PSA2_RAT Proteasome subunit alpha type-2 OS=Rattus norvegicus OX=10116 GN=Psma2 PE=1 SV=3	1	10	283.5	786120	868710	809850	1120000	1025600	974160	643360	674610	653490	577350	539080	587700	1565600	1619700	1537700	875890	865330	843750
Hmgcs1	sp|P17425|HMCS1_RAT;tr|Q68G44|Q68G44_RAT;sp|P22791|HMCS2_RAT	sp|P17425|HMCS1_RAT	sp|P17425|HMCS1_RAT Hydroxymethylglutaryl-CoA synthase, cytoplasmic OS=Rattus norvegicus OX=10116 GN=Hmgcs1 PE=1 SV=1	3	15	71.539	370500	251650	325430	262900	248700	274410	266000	242400	260600	415100	431880	368290	134560	162220	160750	264280	284310	241750
Rpl28	tr|Q642E2|Q642E2_RAT;tr|D3ZJD3|D3ZJD3_RAT;sp|P17702|RL28_RAT;tr|D3ZEI0|D3ZEI0_RAT;tr|A0A0G2K8E0|A0A0G2K8E0_RAT;tr|Q6TUD7|Q6TUD7_RAT	tr|Q642E2|Q642E2_RAT;tr|D3ZJD3|D3ZJD3_RAT;sp|P17702|RL28_RAT;tr|D3ZEI0|D3ZEI0_RAT;tr|A0A0G2K8E0|A0A0G2K8E0_RAT	tr|Q642E2|Q642E2_RAT 60S ribosomal protein L28 OS=Rattus norvegicus OX=10116 GN=Rpl28 PE=2 SV=1;tr|D3ZJD3|D3ZJD3_RAT Uncharacterized protein OS=Rattus norvegicus OX=10116 PE=4 SV=1;sp|P17702|RL28_RAT 60S ribosomal protein L28 OS=Rattus norvegicus OX=10116	6	4	11.562	37874	17826	28682	47283	47568	43000	98656	105060	97641	71964	69251	69294	53447	58232	59719	88496	85318	89049
Gsk3b	sp|P18266|GSK3B_RAT;tr|A0A0G2JSH4|A0A0G2JSH4_RAT;tr|A0A0G2KB98|A0A0G2KB98_RAT	sp|P18266|GSK3B_RAT;tr|A0A0G2JSH4|A0A0G2JSH4_RAT;tr|A0A0G2KB98|A0A0G2KB98_RAT	sp|P18266|GSK3B_RAT Glycogen synthase kinase-3 beta OS=Rattus norvegicus OX=10116 GN=Gsk3b PE=1 SV=1;tr|A0A0G2JSH4|A0A0G2JSH4_RAT Glycogen synthase kinase 3 beta, isoform CRA_b OS=Rattus norvegicus OX=10116 GN=Gsk3b PE=1 SV=1;tr|A0A0G2KB98|A0A0G2KB98_RAT G	3	3	3.4482	0	8432.1	0	0	0	0	0	0	0	0	10182	10190	0	0	0	0	0	0
Csde1	sp|P18395|CSDE1_RAT	sp|P18395|CSDE1_RAT	sp|P18395|CSDE1_RAT Cold shock domain-containing protein E1 OS=Rattus norvegicus OX=10116 GN=Csde1 PE=2 SV=1	1	2	3.1875	0	0	0	0	0	0	0	0	0	0	6494.7	0	0	0	0	0	0	4816.5
Calr	sp|P18418|CALR_RAT;tr|F1M5A1|F1M5A1_RAT;tr|D3ZYM6|D3ZYM6_RAT	sp|P18418|CALR_RAT	sp|P18418|CALR_RAT Calreticulin OS=Rattus norvegicus OX=10116 GN=Calr PE=1 SV=1	3	19	155.68	2663300	2531300	2720500	3026000	2841700	2729300	1495500	1453000	1463500	1603900	1657300	1575900	2041400	2024700	2121600	2589500	2435600	2618400
Psma1	sp|P18420|PSA1_RAT	sp|P18420|PSA1_RAT	sp|P18420|PSA1_RAT Proteasome subunit alpha type-1 OS=Rattus norvegicus OX=10116 GN=Psma1 PE=1 SV=2	1	15	78.581	667760	637730	641470	561050	604560	602940	497130	448800	490470	644540	648000	618640	1088000	917250	1120300	425240	426040	436190
Psma3	sp|P18422|PSA3_RAT	sp|P18422|PSA3_RAT	sp|P18422|PSA3_RAT Proteasome subunit alpha type-3 OS=Rattus norvegicus OX=10116 GN=Psma3 PE=1 SV=3	1	11	216.7	773630	835150	769440	860600	836200	846340	520680	520430	503370	631940	706410	720440	1528000	1615900	1427000	710910	739240	673930
RGD1562402	tr|A0A0G2K7W6|A0A0G2K7W6_RAT;sp|P18445|RL27A_RAT;tr|D3ZI60|D3ZI60_RAT;tr|D3ZG03|D3ZG03_RAT;tr|D3ZF07|D3ZF07_RAT	tr|A0A0G2K7W6|A0A0G2K7W6_RAT;sp|P18445|RL27A_RAT;tr|D3ZI60|D3ZI60_RAT;tr|D3ZG03|D3ZG03_RAT;tr|D3ZF07|D3ZF07_RAT	tr|A0A0G2K7W6|A0A0G2K7W6_RAT Similar to 60S ribosomal protein L27a OS=Rattus norvegicus OX=10116 GN=RGD1562402 PE=3 SV=1;sp|P18445|RL27A_RAT 60S ribosomal protein L27a OS=Rattus norvegicus OX=10116 GN=Rpl27a PE=1 SV=3;tr|D3ZI60|D3ZI60_RAT 60S ribosomal pro	5	2	2.5545	24360	21991	22651	27031	24641	25123	55011	40408	43692	34592	36037	33058	0	0	0	34027	35078	33358
Ap2a2	tr|Q66HM2|Q66HM2_RAT;sp|P18484|AP2A2_RAT;tr|A0A0G2K943|A0A0G2K943_RAT	tr|Q66HM2|Q66HM2_RAT;sp|P18484|AP2A2_RAT;tr|A0A0G2K943|A0A0G2K943_RAT	tr|Q66HM2|Q66HM2_RAT AP-2 complex subunit alpha OS=Rattus norvegicus OX=10116 GN=Ap2a2 PE=1 SV=1;sp|P18484|AP2A2_RAT AP-2 complex subunit alpha-2 OS=Rattus norvegicus OX=10116 GN=Ap2a2 PE=1 SV=3;tr|A0A0G2K943|A0A0G2K943_RAT AP-2 complex subunit alpha OS=Ra	3	13	11.955	24072	22980	22980	23120	24938	25920	28354	23269	22625	36503	35083	32371	0	0	0	0	0	15628
Gale	tr|A0A0G2JW36|A0A0G2JW36_RAT;sp|P18645|GALE_RAT;tr|Q4QRB0|Q4QRB0_RAT	tr|A0A0G2JW36|A0A0G2JW36_RAT;sp|P18645|GALE_RAT;tr|Q4QRB0|Q4QRB0_RAT	tr|A0A0G2JW36|A0A0G2JW36_RAT UDP-glucose 4-epimerase OS=Rattus norvegicus OX=10116 GN=Gale PE=1 SV=1;sp|P18645|GALE_RAT UDP-glucose 4-epimerase OS=Rattus norvegicus OX=10116 GN=Gale PE=2 SV=1;tr|Q4QRB0|Q4QRB0_RAT Galactose-4-epimerase, UDP, isoform CRA_a O	3	4	6.9127	13034	13799	13922	8599.7	11600	11700	8463.2	0	9514.3	8807.7	8999.6	20561	0	0	0	11623	11230	10684
Myl12b	tr|A0A0G2JSW0|A0A0G2JSW0_RAT;sp|P18666|ML12B_RAT	tr|A0A0G2JSW0|A0A0G2JSW0_RAT;sp|P18666|ML12B_RAT	tr|A0A0G2JSW0|A0A0G2JSW0_RAT Myosin regulatory light chain 12B OS=Rattus norvegicus OX=10116 GN=Myl12b PE=4 SV=1;sp|P18666|ML12B_RAT Myosin regulatory light chain 12B OS=Rattus norvegicus OX=10116 GN=Myl12b PE=1 SV=3	2	7	90.156	311570	286810	268640	210150	206450	185020	287370	258840	273280	267660	246460	289700	189720	197990	221760	270740	276920	268250
LOC103691744	tr|Q9EQS4|Q9EQS4_RAT;tr|A0A0G2K3C5|A0A0G2K3C5_RAT;sp|P18757|CGL_RAT;tr|A0A0G2K5G2|A0A0G2K5G2_RAT	tr|Q9EQS4|Q9EQS4_RAT;tr|A0A0G2K3C5|A0A0G2K3C5_RAT;sp|P18757|CGL_RAT;tr|A0A0G2K5G2|A0A0G2K5G2_RAT	tr|Q9EQS4|Q9EQS4_RAT Cystathionase (Cystathionine gamma-lyase) OS=Rattus norvegicus OX=10116 GN=LOC103691744 PE=1 SV=2;tr|A0A0G2K3C5|A0A0G2K3C5_RAT Cystathionine gamma-lyase OS=Rattus norvegicus OX=10116 GN=Cth PE=1 SV=1;sp|P18757|CGL_RAT Cystathionine gam	4	8	16.707	89497	80511	101630	80801	93924	88121	52731	57579	59113	100050	92545	93452	0	36130	0	68224	73683	75929
Fth1	tr|Q66HI5|Q66HI5_RAT;sp|P19132|FRIH_RAT	tr|Q66HI5|Q66HI5_RAT;sp|P19132|FRIH_RAT	tr|Q66HI5|Q66HI5_RAT Ferritin OS=Rattus norvegicus OX=10116 GN=Fth1 PE=1 SV=2;sp|P19132|FRIH_RAT Ferritin heavy chain OS=Rattus norvegicus OX=10116 GN=Fth1 PE=1 SV=3	2	5	11.208	114310	116130	120060	91168	87590	89245	70061	76355	62529	87959	86799	82571	43382	52473	35851	77608	73400	63602
Csnk2a1	sp|P19139|CSK21_RAT	sp|P19139|CSK21_RAT	sp|P19139|CSK21_RAT Casein kinase II subunit alpha OS=Rattus norvegicus OX=10116 GN=Csnk2a1 PE=1 SV=2	1	6	13.182	26846	30703	25378	26309	25949	21058	34876	41534	35663	27779	33202	34492	0	0	0	35486	35274	30577
Ndufv2	sp|P19234|NDUV2_RAT	sp|P19234|NDUV2_RAT	sp|P19234|NDUV2_RAT NADH dehydrogenase [ubiquinone] flavoprotein 2, mitochondrial OS=Rattus norvegicus OX=10116 GN=Ndufv2 PE=1 SV=2	1	2	4.5338	12558	46513	19874	0	0	0	0	0	0	0	0	0	0	0	0	0	0	0
Mapt	tr|A0JN25|A0JN25_RAT;tr|D3ZKD9|D3ZKD9_RAT;tr|D4A1Q2|D4A1Q2_RAT;tr|F1LST4|F1LST4_RAT;sp|P19332|TAU_RAT	tr|A0JN25|A0JN25_RAT;tr|D3ZKD9|D3ZKD9_RAT;tr|D4A1Q2|D4A1Q2_RAT;tr|F1LST4|F1LST4_RAT;sp|P19332|TAU_RAT	tr|A0JN25|A0JN25_RAT Microtubule-associated protein OS=Rattus norvegicus OX=10116 GN=Mapt PE=1 SV=1;tr|D3ZKD9|D3ZKD9_RAT Microtubule-associated protein OS=Rattus norvegicus OX=10116 GN=Mapt PE=1 SV=2;tr|D4A1Q2|D4A1Q2_RAT Microtubule-associated protein OS=R	5	6	9.6489	25340	22696	21400	32363	28794	28958	45834	42287	44560	33421	26147	25868	0	0	0	18979	17043	19700
Hmbs	tr|A0A0G2K1N3|A0A0G2K1N3_RAT;tr|Q5M893|Q5M893_RAT;sp|P19356|HEM3_RAT	tr|A0A0G2K1N3|A0A0G2K1N3_RAT;tr|Q5M893|Q5M893_RAT;sp|P19356|HEM3_RAT	tr|A0A0G2K1N3|A0A0G2K1N3_RAT Porphobilinogen deaminase OS=Rattus norvegicus OX=10116 GN=Hmbs PE=1 SV=1;tr|Q5M893|Q5M893_RAT Hydroxymethylbilane synthase OS=Rattus norvegicus OX=10116 GN=Hmbs PE=1 SV=1;sp|P19356|HEM3_RAT Porphobilinogen deaminase OS=Rattus	3	2	2.6039	0	0	5732.6	0	0	0	0	0	0	0	0	0	0	0	0	0	0	0
Gclc	sp|P19468|GSH1_RAT	sp|P19468|GSH1_RAT	sp|P19468|GSH1_RAT Glutamate--cysteine ligase catalytic subunit OS=Rattus norvegicus OX=10116 GN=Gclc PE=1 SV=2	1	14	66.902	188660	198080	208300	147070	120170	157010	86957	69426	93224	181050	198030	194600	20485	24779	24418	144080	116540	126770
Plat	sp|P19637|TPA_RAT;tr|A0A0G2K1V0|A0A0G2K1V0_RAT	sp|P19637|TPA_RAT	sp|P19637|TPA_RAT Tissue-type plasminogen activator OS=Rattus norvegicus OX=10116 GN=Plat PE=2 SV=2	2	5	8.1143	12483	9405.5	11106	16208	18425	14528	22118	19425	23614	14522	17193	18078	0	0	0	5036.7	7863.5	7443
Nme2	sp|P19804|NDKB_RAT	sp|P19804|NDKB_RAT	sp|P19804|NDKB_RAT Nucleoside diphosphate kinase B OS=Rattus norvegicus OX=10116 GN=Nme2 PE=1 SV=1	1	11	323.31	2157900	2191800	1988700	2052800	1901000	2086600	1434100	1344100	1352200	2041400	1929800	1830700	593070	652200	702190	1887600	1865500	1845700
Rplp1	sp|P19944|RLA1_RAT	sp|P19944|RLA1_RAT	sp|P19944|RLA1_RAT 60S acidic ribosomal protein P1 OS=Rattus norvegicus OX=10116 GN=Rplp1 PE=3 SV=1	1	2	119.42	0	0	17878	0	0	0	0	0	41739	0	0	0	0	0	0	0	0	0
Rplp0	sp|P19945|RLA0_RAT;tr|D3ZJT4|D3ZJT4_RAT	sp|P19945|RLA0_RAT	sp|P19945|RLA0_RAT 60S acidic ribosomal protein P0 OS=Rattus norvegicus OX=10116 GN=Rplp0 PE=1 SV=2	2	10	306.85	222090	216660	228720	362800	332310	371890	352260	352870	349730	546790	540420	518000	157450	181190	154660	378460	396980	394120
Hpx	sp|P20059|HEMO_RAT	sp|P20059|HEMO_RAT	sp|P20059|HEMO_RAT Hemopexin OS=Rattus norvegicus OX=10116 GN=Hpx PE=1 SV=3	1	1	8.6743	25907	0	0	0	0	0	0	0	0	0	0	0	0	0	0	0	0	0
4 SV	tr|M0RDR2|M0RDR2_RAT;tr|F1LP80|F1LP80_RAT;sp|P20156|VGF_RAT	tr|M0RDR2|M0RDR2_RAT;tr|F1LP80|F1LP80_RAT;sp|P20156|VGF_RAT	tr|M0RDR2|M0RDR2_RAT Uncharacterized protein OS=Rattus norvegicus OX=10116 PE=4 SV=1;tr|F1LP80|F1LP80_RAT Neurosecretory protein VGF OS=Rattus norvegicus OX=10116 GN=Vgf PE=4 SV=2;sp|P20156|VGF_RAT Neurosecretory protein VGF OS=Rattus norvegicus OX=10116 G	3	13	83.736	76001	74685	66867	70898	64631	75083	66341	82599	80925	93128	92249	83991	21708	0	0	74457	75137	73787
Rpl21	sp|P20280|RL21_RAT;tr|D3Z9G3|D3Z9G3_RAT;tr|D3ZPN7|D3ZPN7_RAT;tr|Q6PDW2|Q6PDW2_RAT;tr|D3ZPH0|D3ZPH0_RAT;tr|D3ZZH9|D3ZZH9_RAT;tr|M0R5R7|M0R5R7_RAT;tr|D4A870|D4A870_RAT;tr|D4A7B4|D4A7B4_RAT;tr|D3ZMI8|D3ZMI8_RAT;tr|F1LWH4|F1LWH4_RAT;tr|M0RCS9|M0RCS9_RAT;tr|D4A4G9|D4A4G9_RAT;tr|D3ZRA9|D3ZRA9_RAT;tr|D3ZLH3|D3ZLH3_RAT;tr|D3ZE97|D3ZE97_RAT;tr|D3ZQ96|D3ZQ96_RAT;tr|F1LY43|F1LY43_RAT;tr|D3ZEK2|D3ZEK2_RAT;tr…	sp|P20280|RL21_RAT;tr|D3Z9G3|D3Z9G3_RAT;tr|D3ZPN7|D3ZPN7_RAT;tr|Q6PDW2|Q6PDW2_RAT;tr|D3ZPH0|D3ZPH0_RAT;tr|D3ZZH9|D3ZZH9_RAT;tr|M0R5R7|M0R5R7_RAT;tr|D4A870|D4A870_RAT;tr|D4A7B4|D4A7B4_RAT;tr|D3ZMI8|D3ZMI8_RAT	sp|P20280|RL21_RAT 60S ribosomal protein L21 OS=Rattus norvegicus OX=10116 GN=Rpl21 PE=1 SV=3;tr|D3Z9G3|D3Z9G3_RAT Uncharacterized protein OS=Rattus norvegicus OX=10116 PE=4 SV=1;tr|D3ZPN7|D3ZPN7_RAT Uncharacterized protein OS=Rattus norvegicus OX=10116 PE	22	3	8.6732	9117.2	8773	9681.1	13985	14253	17298	54994	54221	54308	24707	21343	21575	0	0	10015	29649	25514	24982
Acp2	tr|Q642D2|Q642D2_RAT;sp|P20611|PPAL_RAT	tr|Q642D2|Q642D2_RAT;sp|P20611|PPAL_RAT	tr|Q642D2|Q642D2_RAT Acid phosphatase 2, lysosomal OS=Rattus norvegicus OX=10116 GN=Acp2 PE=1 SV=1;sp|P20611|PPAL_RAT Lysosomal acid phosphatase OS=Rattus norvegicus OX=10116 GN=Acp2 PE=1 SV=1	2	6	27.822	54124	52921	57285	52861	47432	52365	54849	53832	49479	66275	65560	65639	36893	14647	13725	78016	77639	76933
Acpp	sp|P20646|PPAP_RAT;tr|A0A0G2JSL5|A0A0G2JSL5_RAT;tr|A0A0G2K4B4|A0A0G2K4B4_RAT	sp|P20646|PPAP_RAT;tr|A0A0G2JSL5|A0A0G2JSL5_RAT;tr|A0A0G2K4B4|A0A0G2K4B4_RAT	sp|P20646|PPAP_RAT Prostatic acid phosphatase OS=Rattus norvegicus OX=10116 GN=Acpp PE=1 SV=1;tr|A0A0G2JSL5|A0A0G2JSL5_RAT Prostatic acid phosphatase OS=Rattus norvegicus OX=10116 GN=Acpp PE=3 SV=1;tr|A0A0G2K4B4|A0A0G2K4B4_RAT Prostatic acid phosphatase OS	3	1	9.3987	0	0	1105	0	0	0	0	0	0	0	0	0	0	0	0	0	0	0
Asl	tr|Q4QRB8|Q4QRB8_RAT;sp|P20673|ARLY_RAT	tr|Q4QRB8|Q4QRB8_RAT;sp|P20673|ARLY_RAT	tr|Q4QRB8|Q4QRB8_RAT Argininosuccinate lyase OS=Rattus norvegicus OX=10116 GN=Asl PE=1 SV=1;sp|P20673|ARLY_RAT Argininosuccinate lyase OS=Rattus norvegicus OX=10116 GN=Asl PE=2 SV=1	2	2	3.168	0	0	0	12913	0	15238	8894.1	10762	0	26242	0	16413	0	0	0	0	11249	12317
Col11a1	sp|P20909|COBA1_RAT;tr|G3V763|G3V763_RAT;sp|Q9JI03|CO5A1_RAT	sp|P20909|COBA1_RAT	sp|P20909|COBA1_RAT Collagen alpha-1(XI) chain OS=Rattus norvegicus OX=10116 GN=Col11a1 PE=1 SV=2	3	3	4.0452	3686.8	7075.1	6798.5	0	0	0	15658	14281	17710	13114	13718	14444	0	0	0	8555.2	6573.6	8608.3
Serpine1	tr|F1LM16|F1LM16_RAT;sp|P20961|PAI1_RAT	tr|F1LM16|F1LM16_RAT;sp|P20961|PAI1_RAT	tr|F1LM16|F1LM16_RAT Plasminogen activator inhibitor 1 OS=Rattus norvegicus OX=10116 GN=Serpine1 PE=3 SV=1;sp|P20961|PAI1_RAT Plasminogen activator inhibitor 1 OS=Rattus norvegicus OX=10116 GN=Serpine1 PE=2 SV=1	2	2	2.2357	0	0	0	0	0	0	0	0	0	0	0	0	0	0	0	0	0	0
Hal	sp|P21213|HUTH_RAT	sp|P21213|HUTH_RAT	sp|P21213|HUTH_RAT Histidine ammonia-lyase OS=Rattus norvegicus OX=10116 GN=Hal PE=1 SV=1	1	7	26.591	1801.6	1929.7	1605.9	0	0	9708.6	0	0	7471.8	1106.9	1613.9	0	488610	941380	740930	7272.3	41473	8031
Rpl3	sp|P21531|RL3_RAT;tr|A0A0U1RRY5|A0A0U1RRY5_RAT;tr|D4A9G1|D4A9G1_RAT;tr|Q6TXF6|Q6TXF6_RAT	sp|P21531|RL3_RAT	sp|P21531|RL3_RAT 60S ribosomal protein L3 OS=Rattus norvegicus OX=10116 GN=Rpl3 PE=1 SV=3	4	10	16.802	51441	44221	47708	33407	26990	29687	57864	52925	52388	45352	46612	39184	87847	78375	49840	63246	75306	57040
Rpl6	sp|P21533|RL6_RAT;tr|F1LQS3|F1LQS3_RAT;tr|A0A0G2KBA1|A0A0G2KBA1_RAT	sp|P21533|RL6_RAT;tr|F1LQS3|F1LQS3_RAT;tr|A0A0G2KBA1|A0A0G2KBA1_RAT	sp|P21533|RL6_RAT 60S ribosomal protein L6 OS=Rattus norvegicus OX=10116 GN=Rpl6 PE=1 SV=5;tr|F1LQS3|F1LQS3_RAT 60S ribosomal protein L6 OS=Rattus norvegicus OX=10116 GN=Rpl6-ps1 PE=3 SV=1;tr|A0A0G2KBA1|A0A0G2KBA1_RAT Uncharacterized protein OS=Rattus norv	3	6	11.188	116780	88459	90094	98898	94622	119950	265530	267100	205340	168850	166320	164490	145750	111820	101130	144720	182710	192150
Atp5pf	sp|P21571|ATP5J_RAT	sp|P21571|ATP5J_RAT	sp|P21571|ATP5J_RAT ATP synthase-coupling factor 6, mitochondrial OS=Rattus norvegicus OX=10116 GN=Atp5pf PE=1 SV=1	1	3	5.739	65605	49732	45817	0	45716	43706	34761	33470	38272	33507	38563	37023	0	0	0	0	0	0
Psma4	sp|P21670|PSA4_RAT	sp|P21670|PSA4_RAT	sp|P21670|PSA4_RAT Proteasome subunit alpha type-4 OS=Rattus norvegicus OX=10116 GN=Psma4 PE=1 SV=1	1	9	55.066	336070	339080	340980	281730	281750	337120	196790	197160	214080	290340	288620	247820	422560	474710	414890	283720	300810	255940
Mapk3	sp|P21708|MK03_RAT	sp|P21708|MK03_RAT	sp|P21708|MK03_RAT Mitogen-activated protein kinase 3 OS=Rattus norvegicus OX=10116 GN=Mapk3 PE=1 SV=5	1	9	6.7254	0	14318	37939	36306	34585	39496	0	30526	31491	44820	59449	41150	0	0	0	31240	33245	36565
Prph	sp|P21807|PERI_RAT;tr|F1M7P4|F1M7P4_RAT	sp|P21807|PERI_RAT;tr|F1M7P4|F1M7P4_RAT	sp|P21807|PERI_RAT Peripherin OS=Rattus norvegicus OX=10116 GN=Prph PE=1 SV=1;tr|F1M7P4|F1M7P4_RAT Peripherin OS=Rattus norvegicus OX=10116 GN=Prph PE=1 SV=1	2	7	4.2054	0	0	0	0	0	0	0	0	10495	9991	0	8660.7	0	0	0	0	0	10748
Stmn2	sp|P21818|STMN2_RAT	sp|P21818|STMN2_RAT	sp|P21818|STMN2_RAT Stathmin-2 OS=Rattus norvegicus OX=10116 GN=Stmn2 PE=1 SV=2	1	3	4.9921	297460	0	325360	366850	305570	347390	391180	0	367720	0	0	517960	0	0	0	0	0	0
Pcmt1	sp|P22062|PIMT_RAT;tr|A0A140TAB9|A0A140TAB9_RAT	sp|P22062|PIMT_RAT;tr|A0A140TAB9|A0A140TAB9_RAT	sp|P22062|PIMT_RAT Protein-L-isoaspartate(D-aspartate) O-methyltransferase OS=Rattus norvegicus OX=10116 GN=Pcmt1 PE=1 SV=2;tr|A0A140TAB9|A0A140TAB9_RAT Protein-L-isoaspartate O-methyltransferase OS=Rattus norvegicus OX=10116 GN=Pcmt1 PE=1 SV=1	2	4	6.2718	34097	47734	37946	41229	41195	48248	36284	34144	33820	52025	77236	33526	16689	22769	0	40408	36324	41861
Comt	sp|P22734|COMT_RAT	sp|P22734|COMT_RAT	sp|P22734|COMT_RAT Catechol O-methyltransferase OS=Rattus norvegicus OX=10116 GN=Comt PE=1 SV=2	1	3	30.021	22226	23261	22544	19780	20235	20471	25075	25882	22947	50455	59904	55625	0	8644.3	0	50447	38934	44928
Rpl12	sp|P23358|RL12_RAT;tr|A0A140TAC5|A0A140TAC5_RAT;tr|M0R4B6|M0R4B6_RAT;tr|D3ZJE2|D3ZJE2_RAT;tr|D4A8N3|D4A8N3_RAT	sp|P23358|RL12_RAT;tr|A0A140TAC5|A0A140TAC5_RAT;tr|M0R4B6|M0R4B6_RAT;tr|D3ZJE2|D3ZJE2_RAT	sp|P23358|RL12_RAT 60S ribosomal protein L12 OS=Rattus norvegicus OX=10116 GN=Rpl12 PE=2 SV=1;tr|A0A140TAC5|A0A140TAC5_RAT 60S ribosomal protein L12 OS=Rattus norvegicus OX=10116 GN=Rpl12 PE=3 SV=1;tr|M0R4B6|M0R4B6_RAT RCG64424 OS=Rattus norvegicus OX=1011	5	6	218.84	158420	154770	158760	168370	183790	156850	287330	292760	272320	270420	269300	264050	121590	122780	132500	230540	222230	220990
Copb1	sp|P23514|COPB_RAT	sp|P23514|COPB_RAT	sp|P23514|COPB_RAT Coatomer subunit beta OS=Rattus norvegicus OX=10116 GN=Copb1 PE=1 SV=1	1	13	110.81	56370	70293	73615	64900	54755	56988	65003	70842	68564	113330	115050	110100	14567	0	13318	46244	53453	47894
Ina	sp|P23565|AINX_RAT;tr|G3V8Q2|G3V8Q2_RAT	sp|P23565|AINX_RAT;tr|G3V8Q2|G3V8Q2_RAT	sp|P23565|AINX_RAT Alpha-internexin OS=Rattus norvegicus OX=10116 GN=Ina PE=1 SV=2;tr|G3V8Q2|G3V8Q2_RAT Alpha-internexin OS=Rattus norvegicus OX=10116 GN=Ina PE=1 SV=1	2	4	3.5187	0	0	0	0	0	0	0	0	11300	6716.2	9207.4	6381.1	0	0	0	13150	0	0
Tgm1	sp|P23606|TGM1_RAT	sp|P23606|TGM1_RAT	sp|P23606|TGM1_RAT Protein-glutamine gamma-glutamyltransferase K OS=Rattus norvegicus OX=10116 GN=Tgm1 PE=1 SV=1	1	8	70.037	13701	1302.2	1508.3	6305.1	2378.6	34434	2796.1	4176.5	4179.1	1080	770.53	1405.6	2808000	2262300	3221000	1444.9	3848.7	1971.4
Grn	tr|F1LMP7|F1LMP7_RAT;sp|P23785|GRN_RAT;tr|G3V8V1|G3V8V1_RAT	tr|F1LMP7|F1LMP7_RAT;sp|P23785|GRN_RAT;tr|G3V8V1|G3V8V1_RAT	tr|F1LMP7|F1LMP7_RAT Progranulin OS=Rattus norvegicus OX=10116 GN=Grn PE=4 SV=1;sp|P23785|GRN_RAT Progranulin OS=Rattus norvegicus OX=10116 GN=Grn PE=1 SV=3;tr|G3V8V1|G3V8V1_RAT Granulin, isoform CRA_c OS=Rattus norvegicus OX=10116 GN=Grn PE=4 SV=1	3	4	9.9483	18199	16710	15752	44382	46587	41514	39071	50171	44081	26505	26589	24249	0	0	42876	19336	19194	18867
Rpl17	sp|P24049|RL17_RAT;tr|A0A0H2UHQ1|A0A0H2UHQ1_RAT;tr|F1LZX7|F1LZX7_RAT;tr|D3Z9G9|D3Z9G9_RAT;tr|A0A0G2KB77|A0A0G2KB77_RAT;tr|Q7TPJ7|Q7TPJ7_RAT	sp|P24049|RL17_RAT;tr|A0A0H2UHQ1|A0A0H2UHQ1_RAT;tr|F1LZX7|F1LZX7_RAT;tr|D3Z9G9|D3Z9G9_RAT;tr|A0A0G2KB77|A0A0G2KB77_RAT	sp|P24049|RL17_RAT 60S ribosomal protein L17 OS=Rattus norvegicus OX=10116 GN=Rpl17 PE=2 SV=3;tr|A0A0H2UHQ1|A0A0H2UHQ1_RAT 60S ribosomal protein L17 OS=Rattus norvegicus OX=10116 GN=Rpl17 PE=1 SV=1;tr|F1LZX7|F1LZX7_RAT 60S ribosomal protein L17 OS=Rattus n	6	3	22.765	29609	26020	30448	15913	34495	32225	64029	58097	60196	34544	50312	50919	0	16089	0	39668	49585	51362
Rps5	sp|P24050|RS5_RAT;tr|B0BN81|B0BN81_RAT;tr|A0A0G2K200|A0A0G2K200_RAT	sp|P24050|RS5_RAT;tr|B0BN81|B0BN81_RAT;tr|A0A0G2K200|A0A0G2K200_RAT	sp|P24050|RS5_RAT 40S ribosomal protein S5 OS=Rattus norvegicus OX=10116 GN=Rps5 PE=1 SV=3;tr|B0BN81|B0BN81_RAT 40S ribosomal protein S5 OS=Rattus norvegicus OX=10116 GN=Rps5 PE=1 SV=1;tr|A0A0G2K200|A0A0G2K200_RAT 40S ribosomal protein S5 OS=Rattus norvegi	3	6	12.708	55167	53407	46996	60998	63646	70218	129730	114260	128340	64158	116840	97161	37865	39716	49264	98860	105290	81930
Rps27l	sp|P24051|RS27L_RAT	sp|P24051|RS27L_RAT	sp|P24051|RS27L_RAT 40S ribosomal protein S27-like OS=Rattus norvegicus OX=10116 GN=Rps27l PE=1 SV=3	1	3	-2	0	0	0	0	0	6366.9	0	0	0	0	0	0	0	0	0	0	0	0
Sparcl1	tr|G3V7X5|G3V7X5_RAT;sp|P24054|SPRL1_RAT	tr|G3V7X5|G3V7X5_RAT;sp|P24054|SPRL1_RAT	tr|G3V7X5|G3V7X5_RAT SPARC-like 1 (Mast9, hevin), isoform CRA_a OS=Rattus norvegicus OX=10116 GN=Sparcl1 PE=1 SV=1;sp|P24054|SPRL1_RAT SPARC-like protein 1 OS=Rattus norvegicus OX=10116 GN=Sparcl1 PE=1 SV=1	2	16	51.792	225900	229250	227740	342720	341090	343920	692070	642180	669270	293470	315200	278410	0	0	0	272110	297990	273340
Thop1	sp|P24155|THOP1_RAT;tr|A0A0G2KAW4|A0A0G2KAW4_RAT	sp|P24155|THOP1_RAT;tr|A0A0G2KAW4|A0A0G2KAW4_RAT	sp|P24155|THOP1_RAT Thimet oligopeptidase OS=Rattus norvegicus OX=10116 GN=Thop1 PE=1 SV=4;tr|A0A0G2KAW4|A0A0G2KAW4_RAT Thimet oligopeptidase OS=Rattus norvegicus OX=10116 GN=Thop1 PE=1 SV=1	2	25	166.56	560210	552490	588270	489300	476550	457340	361700	352150	339800	557990	547560	524370	90304	83281	86313	414260	420280	399900
Ctsd	tr|Q6P6T6|Q6P6T6_RAT;sp|P24268|CATD_RAT	tr|Q6P6T6|Q6P6T6_RAT;sp|P24268|CATD_RAT	tr|Q6P6T6|Q6P6T6_RAT Cathepsin D OS=Rattus norvegicus OX=10116 GN=Ctsd PE=1 SV=1;sp|P24268|CATD_RAT Cathepsin D OS=Rattus norvegicus OX=10116 GN=Ctsd PE=1 SV=1	2	9	206.25	376620	389560	413670	452970	402740	494940	344100	323580	344080	351590	372040	331720	165070	188400	154970	358170	372290	351990
Ppib	sp|P24368|PPIB_RAT	sp|P24368|PPIB_RAT	sp|P24368|PPIB_RAT Peptidyl-prolyl cis-trans isomerase B OS=Rattus norvegicus OX=10116 GN=Ppib PE=1 SV=3	1	11	211.57	1113100	1193900	1130400	918790	1030900	886280	848410	841270	860170	752060	822440	841870	498550	602010	521540	1009600	996530	915180
Slc1a3	tr|A0A0G2K611|A0A0G2K611_RAT;tr|A0A0G2KAS7|A0A0G2KAS7_RAT;tr|G3V846|G3V846_RAT;sp|P24942|EAA1_RAT;tr|A0A0G2JSU1|A0A0G2JSU1_RAT;tr|F1LR26|F1LR26_RAT;sp|O35921|EAA4_RAT	tr|A0A0G2K611|A0A0G2K611_RAT;tr|A0A0G2KAS7|A0A0G2KAS7_RAT;tr|G3V846|G3V846_RAT;sp|P24942|EAA1_RAT;tr|A0A0G2JSU1|A0A0G2JSU1_RAT;tr|F1LR26|F1LR26_RAT;sp|O35921|EAA4_RAT	tr|A0A0G2K611|A0A0G2K611_RAT Amino acid transporter OS=Rattus norvegicus OX=10116 GN=Slc1a3 PE=1 SV=1;tr|A0A0G2KAS7|A0A0G2KAS7_RAT Amino acid transporter OS=Rattus norvegicus OX=10116 GN=Slc1a3 PE=1 SV=1;tr|G3V846|G3V846_RAT Amino acid transporter OS=Rattu	7	2	23.495	22009	0	17387	44244	46043	0	74110	39158	58267	24502	30038	24049	0	0	0	21820	22952	0
Pgam1	sp|P25113|PGAM1_RAT;tr|F1M1Y1|F1M1Y1_RAT;sp|P16290|PGAM2_RAT	sp|P25113|PGAM1_RAT	sp|P25113|PGAM1_RAT Phosphoglycerate mutase 1 OS=Rattus norvegicus OX=10116 GN=Pgam1 PE=1 SV=4	3	14	321.74	1071800	968170	1057700	734450	739350	769070	613690	635600	547900	1101700	1106600	1055200	401600	322020	259730	866050	824320	788110
Rpn2	tr|A0A0G2K757|A0A0G2K757_RAT;sp|P25235|RPN2_RAT	tr|A0A0G2K757|A0A0G2K757_RAT;sp|P25235|RPN2_RAT	tr|A0A0G2K757|A0A0G2K757_RAT Dolichyl-diphosphooligosaccharide--protein glycosyltransferase subunit 2 OS=Rattus norvegicus OX=10116 GN=Rpn2 PE=1 SV=1;sp|P25235|RPN2_RAT Dolichyl-diphosphooligosaccharide--protein glycosyltransferase subunit 2 OS=Rattus norv	2	3	5.4868	6219.1	6408	5482.6	0	3123.9	4392	0	7191.1	5373.2	4646.6	6075.6	5276.3	30238	18294	29862	22091	18790	12701
Ckmt1	sp|P25809|KCRU_RAT;tr|A0A0G2JVQ1|A0A0G2JVQ1_RAT;sp|P09605|KCRS_RAT	sp|P25809|KCRU_RAT	sp|P25809|KCRU_RAT Creatine kinase U-type, mitochondrial OS=Rattus norvegicus OX=10116 GN=Ckmt1 PE=1 SV=1	3	4	38.467	47583	75757	38070	99483	58044	64506	32666	28639	45154	19814	41543	12697	34415	53170	51039	35681	35611	34289
Cd44	tr|O70509|O70509_RAT;tr|D3ZGF1|D3ZGF1_RAT;sp|P26051|CD44_RAT;tr|F1LSA1|F1LSA1_RAT	tr|O70509|O70509_RAT;tr|D3ZGF1|D3ZGF1_RAT;sp|P26051|CD44_RAT;tr|F1LSA1|F1LSA1_RAT	tr|O70509|O70509_RAT CD44 antigen OS=Rattus norvegicus OX=10116 GN=Cd44 PE=1 SV=1;tr|D3ZGF1|D3ZGF1_RAT CD44 antigen OS=Rattus norvegicus OX=10116 GN=Cd44 PE=1 SV=3;sp|P26051|CD44_RAT CD44 antigen OS=Rattus norvegicus OX=10116 GN=Cd44 PE=1 SV=2;tr|F1LSA1|F1	4	5	48.07	707330	741260	721550	1475800	1520900	1613000	1345200	1353300	1367900	597650	623690	591880	840920	887330	867910	1358300	1300200	1280200
Bsg	sp|P26453|BASI_RAT	sp|P26453|BASI_RAT	sp|P26453|BASI_RAT Basigin OS=Rattus norvegicus OX=10116 GN=Bsg PE=1 SV=2	1	4	11.818	50101	64090	58823	60890	57465	61277	95100	102830	99169	49746	46356	50360	44052	0	57748	110370	103780	97530
Hspe1	sp|P26772|CH10_RAT;tr|A0A0G2JTG1|A0A0G2JTG1_RAT	sp|P26772|CH10_RAT;tr|A0A0G2JTG1|A0A0G2JTG1_RAT	sp|P26772|CH10_RAT 10 kDa heat shock protein, mitochondrial OS=Rattus norvegicus OX=10116 GN=Hspe1 PE=1 SV=3;tr|A0A0G2JTG1|A0A0G2JTG1_RAT 10 kDa heat shock protein, mitochondrial OS=Rattus norvegicus OX=10116 GN=Hspe1 PE=1 SV=1	2	8	66.973	2261700	2329400	2364300	4204300	4119100	4218700	2947200	2820200	2869600	2836500	2899500	2742300	4313500	4500300	4707000	4187000	4079500	4150900
Parp1	sp|P27008|PARP1_RAT	sp|P27008|PARP1_RAT	sp|P27008|PARP1_RAT Poly [ADP-ribose] polymerase 1 OS=Rattus norvegicus OX=10116 GN=Parp1 PE=1 SV=4	1	6	16.768	17101	17894	24329	31934	27868	30355	22143	20754	28188	35378	43938	32764	5471	0	0	19501	17886	17968
Ca2	sp|P27139|CAH2_RAT	sp|P27139|CAH2_RAT	sp|P27139|CAH2_RAT Carbonic anhydrase 2 OS=Rattus norvegicus OX=10116 GN=Ca2 PE=1 SV=2	1	6	10.302	36411	32887	36083	32743	25747	21172	18711	16207	10368	23283	21305	20825	0	0	0	20435	18037	18849
Pts	sp|P27213|PTPS_RAT	sp|P27213|PTPS_RAT	sp|P27213|PTPS_RAT 6-pyruvoyl tetrahydrobiopterin synthase OS=Rattus norvegicus OX=10116 GN=Pts PE=1 SV=1	1	1	2.1343	0	0	2010.9	0	0	0	0	0	0	0	0	0	0	0	0	0	0	0
Cd59	sp|P27274|CD59_RAT	sp|P27274|CD59_RAT	sp|P27274|CD59_RAT CD59 glycoprotein OS=Rattus norvegicus OX=10116 GN=Cd59 PE=1 SV=2	1	2	2.6024	0	3494.8	3722.8	0	0	0	0	0	0	2926.4	3103.2	2777.4	0	0	0	10601	0	0
Cast	tr|A0A0G2JSY2|A0A0G2JSY2_RAT;tr|F1LPH1|F1LPH1_RAT;sp|P27321|ICAL_RAT;tr|D3ZL24|D3ZL24_RAT;tr|D4A129|D4A129_RAT	tr|A0A0G2JSY2|A0A0G2JSY2_RAT;tr|F1LPH1|F1LPH1_RAT;sp|P27321|ICAL_RAT;tr|D3ZL24|D3ZL24_RAT	tr|A0A0G2JSY2|A0A0G2JSY2_RAT Calpastatin OS=Rattus norvegicus OX=10116 GN=Cast PE=1 SV=1;tr|F1LPH1|F1LPH1_RAT Calpastatin OS=Rattus norvegicus OX=10116 GN=Cast PE=1 SV=1;sp|P27321|ICAL_RAT Calpastatin OS=Rattus norvegicus OX=10116 GN=Cast PE=1 SV=3;tr|D3ZL	5	5	8.6959	18721	0	0	0	0	0	17838	0	0	17427	18247	16751	0	0	0	24110	26410	24549
Hprt1	sp|P27605|HPRT_RAT	sp|P27605|HPRT_RAT	sp|P27605|HPRT_RAT Hypoxanthine-guanine phosphoribosyltransferase OS=Rattus norvegicus OX=10116 GN=Hprt1 PE=1 SV=1	1	11	41.075	192290	201580	207270	227840	244500	220340	166550	168470	159920	295530	318850	297380	145970	162260	148270	225580	233180	235910
Prkaca	tr|A1L1M0|A1L1M0_RAT;sp|P27791|KAPCA_RAT	tr|A1L1M0|A1L1M0_RAT;sp|P27791|KAPCA_RAT	tr|A1L1M0|A1L1M0_RAT Protein kinase, cAMP-dependent, catalytic, alpha OS=Rattus norvegicus OX=10116 GN=Prkaca PE=1 SV=1;sp|P27791|KAPCA_RAT cAMP-dependent protein kinase catalytic subunit alpha OS=Rattus norvegicus OX=10116 GN=Prkaca PE=1 SV=2	2	3	12.728	29719	19794	29002	29976	20777	22251	22794	22693	22904	44761	44600	42926	8860.2	0	10785	31418	34296	33309
Sord	sp|P27867|DHSO_RAT;tr|Q6TUH3|Q6TUH3_RAT	sp|P27867|DHSO_RAT	sp|P27867|DHSO_RAT Sorbitol dehydrogenase OS=Rattus norvegicus OX=10116 GN=Sord PE=1 SV=4	2	4	9.7976	43632	51366	46840	33692	34053	33404	19880	16789	24886	27476	34943	32684	0	0	0	14679	16430	15874
Hk2	sp|P27881|HXK2_RAT;tr|A0A0G2JST6|A0A0G2JST6_RAT;sp|P27926|HXK3_RAT;tr|A0A0G2JTY2|A0A0G2JTY2_RAT	sp|P27881|HXK2_RAT	sp|P27881|HXK2_RAT Hexokinase-2 OS=Rattus norvegicus OX=10116 GN=Hk2 PE=1 SV=1	4	7	3.3048	0	3096.8	3179.5	0	0	0	0	0	0	2902.3	3089.4	4209.9	0	0	0	0	0	0
rCG_34378	tr|A0A0U1RVI9|A0A0U1RVI9_RAT;sp|P27952|RS2_RAT;tr|D3ZIY7|D3ZIY7_RAT;tr|E9PT76|E9PT76_RAT;tr|A0A0G2KB28|A0A0G2KB28_RAT;tr|D3ZT78|D3ZT78_RAT;tr|D3ZQW7|D3ZQW7_RAT;tr|M0RAJ8|M0RAJ8_RAT	tr|A0A0U1RVI9|A0A0U1RVI9_RAT;sp|P27952|RS2_RAT;tr|D3ZIY7|D3ZIY7_RAT;tr|E9PT76|E9PT76_RAT;tr|A0A0G2KB28|A0A0G2KB28_RAT;tr|D3ZT78|D3ZT78_RAT;tr|D3ZQW7|D3ZQW7_RAT	tr|A0A0U1RVI9|A0A0U1RVI9_RAT RCG34378, isoform CRA_h OS=Rattus norvegicus OX=10116 GN=rCG_34378 PE=3 SV=1;sp|P27952|RS2_RAT 40S ribosomal protein S2 OS=Rattus norvegicus OX=10116 GN=Rps2 PE=1 SV=1;tr|D3ZIY7|D3ZIY7_RAT Uncharacterized protein OS=Rattus norv	8	9	52.205	89266	119400	111800	134630	142880	137670	276210	274480	295780	143440	174160	171980	46072	122510	199400	241080	262130	208090
Dctn1	tr|A0A0G2K428|A0A0G2K428_RAT;sp|P28023|DCTN1_RAT;tr|D4A8U7|D4A8U7_RAT	tr|A0A0G2K428|A0A0G2K428_RAT;sp|P28023|DCTN1_RAT;tr|D4A8U7|D4A8U7_RAT	tr|A0A0G2K428|A0A0G2K428_RAT Dynactin subunit 1 OS=Rattus norvegicus OX=10116 GN=Dctn1 PE=1 SV=1;sp|P28023|DCTN1_RAT Dynactin subunit 1 OS=Rattus norvegicus OX=10116 GN=Dctn1 PE=1 SV=2;tr|D4A8U7|D4A8U7_RAT Dynactin 1, isoform CRA_a OS=Rattus norvegicus OX=	3	16	50.806	102030	108680	113760	75057	84722	73551	72672	75863	77671	101410	93647	98973	94097	78736	33431	72297	71247	83572
Aldh1l1	sp|P28037|AL1L1_RAT;tr|A0A0G2K0D8|A0A0G2K0D8_RAT;tr|M0R8T2|M0R8T2_RAT	sp|P28037|AL1L1_RAT;tr|A0A0G2K0D8|A0A0G2K0D8_RAT;tr|M0R8T2|M0R8T2_RAT	sp|P28037|AL1L1_RAT Cytosolic 10-formyltetrahydrofolate dehydrogenase OS=Rattus norvegicus OX=10116 GN=Aldh1l1 PE=1 SV=3;tr|A0A0G2K0D8|A0A0G2K0D8_RAT 10-formyltetrahydrofolate dehydrogenase OS=Rattus norvegicus OX=10116 GN=Aldh1l1 PE=1 SV=1;tr|M0R8T2|M0R8T	3	6	13.474	57735	37091	40162	25532	21363	18655	27263	23365	25239	29941	31516	33490	0	0	0	20339	7307.5	16868
Ssbp1	tr|A0A0G2K747|A0A0G2K747_RAT;tr|G3V7K6|G3V7K6_RAT;sp|P28042|SSBP_RAT	tr|A0A0G2K747|A0A0G2K747_RAT;tr|G3V7K6|G3V7K6_RAT;sp|P28042|SSBP_RAT	tr|A0A0G2K747|A0A0G2K747_RAT Single-stranded DNA binding protein 1, isoform CRA_b OS=Rattus norvegicus OX=10116 GN=Ssbp1 PE=1 SV=1;tr|G3V7K6|G3V7K6_RAT Single-stranded DNA-binding protein, mitochondrial OS=Rattus norvegicus OX=10116 GN=Ssbp1 PE=1 SV=2;sp|P	3	4	16.343	13815	14673	13513	27326	26571	26086	0	0	0	12446	7405.1	11789	19188	11324	29165	25348	22068	13975
Psmb8	sp|P28064|PSB8_RAT	sp|P28064|PSB8_RAT	sp|P28064|PSB8_RAT Proteasome subunit beta type-8 OS=Rattus norvegicus OX=10116 GN=Psmb8 PE=1 SV=3	1	4	8.8791	40450	11059	17665	0	18042	0	0	0	0	10584	31171	10582	26571	0	54729	0	0	19424
LOC100360846	tr|A0A0G2JSL0|A0A0G2JSL0_RAT;sp|P28073|PSB6_RAT	tr|A0A0G2JSL0|A0A0G2JSL0_RAT;sp|P28073|PSB6_RAT	tr|A0A0G2JSL0|A0A0G2JSL0_RAT Proteasome subunit beta OS=Rattus norvegicus OX=10116 GN=LOC100360846 PE=3 SV=1;sp|P28073|PSB6_RAT Proteasome subunit beta type-6 OS=Rattus norvegicus OX=10116 GN=Psmb6 PE=1 SV=3	2	7	34.144	455180	455660	455710	508790	450600	456410	301320	291780	283110	310410	232490	230680	0	686370	313480	415000	456630	402620
Tcp1	sp|P28480|TCPA_RAT;tr|A0A096MJA0|A0A096MJA0_RAT	sp|P28480|TCPA_RAT;tr|A0A096MJA0|A0A096MJA0_RAT	sp|P28480|TCPA_RAT T-complex protein 1 subunit alpha OS=Rattus norvegicus OX=10116 GN=Tcp1 PE=1 SV=1;tr|A0A096MJA0|A0A096MJA0_RAT RCG44919, isoform CRA_b OS=Rattus norvegicus OX=10116 GN=Tcp1 PE=1 SV=1	2	25	323.31	554510	515790	587910	452350	406620	461930	405270	395050	373460	562240	543410	554930	171340	204620	194810	396700	390340	374990
Pdgfa	sp|P28576|PDGFA_RAT;tr|Q6P7C3|Q6P7C3_RAT	sp|P28576|PDGFA_RAT;tr|Q6P7C3|Q6P7C3_RAT	sp|P28576|PDGFA_RAT Platelet-derived growth factor subunit A OS=Rattus norvegicus OX=10116 GN=Pdgfa PE=2 SV=2;tr|Q6P7C3|Q6P7C3_RAT Pdgfa protein OS=Rattus norvegicus OX=10116 GN=Pdgfa PE=2 SV=1	2	3	5.9228	43940	41251	58725	74920	80006	108010	0	0	0	7426.5	7832	24846	0	2760.3	0	33742	33000	37704
Hibadh	sp|P29266|3HIDH_RAT	sp|P29266|3HIDH_RAT	sp|P29266|3HIDH_RAT 3-hydroxyisobutyrate dehydrogenase, mitochondrial OS=Rattus norvegicus OX=10116 GN=Hibadh PE=1 SV=3	1	2	4.9086	9987	9555.8	9080.5	7174.9	8555.5	7672.6	7352.8	4660.2	0	7821	7507	6898.8	0	7374.9	0	8361.8	6869.3	6086.2
Rps9	sp|P29314|RS9_RAT;tr|D3ZV50|D3ZV50_RAT;tr|A0A0G2K4C4|A0A0G2K4C4_RAT;tr|M0RB65|M0RB65_RAT	sp|P29314|RS9_RAT;tr|D3ZV50|D3ZV50_RAT;tr|A0A0G2K4C4|A0A0G2K4C4_RAT;tr|M0RB65|M0RB65_RAT	sp|P29314|RS9_RAT 40S ribosomal protein S9 OS=Rattus norvegicus OX=10116 GN=Rps9 PE=1 SV=4;tr|D3ZV50|D3ZV50_RAT Uncharacterized protein OS=Rattus norvegicus OX=10116 PE=4 SV=1;tr|A0A0G2K4C4|A0A0G2K4C4_RAT Ribosomal protein S9-like 1 OS=Rattus norvegicus OX	4	9	13.595	100230	160560	156100	217230	165190	171880	363780	372930	337900	240290	222880	233570	176790	107760	167200	315400	303180	310720
Rnh1	sp|P29315|RINI_RAT;tr|E2RUH2|E2RUH2_RAT;tr|A0A0G2K9E0|A0A0G2K9E0_RAT	sp|P29315|RINI_RAT;tr|E2RUH2|E2RUH2_RAT;tr|A0A0G2K9E0|A0A0G2K9E0_RAT	sp|P29315|RINI_RAT Ribonuclease inhibitor OS=Rattus norvegicus OX=10116 GN=Rnh1 PE=1 SV=2;tr|E2RUH2|E2RUH2_RAT Ribonuclease inhibitor OS=Rattus norvegicus OX=10116 GN=Rnh1 PE=1 SV=1;tr|A0A0G2K9E0|A0A0G2K9E0_RAT Ribonuclease inhibitor OS=Rattus norvegicus O	3	14	218.86	146660	140350	135480	64428	59242	28584	54126	55180	71199	239750	205690	214420	3895.2	0	0	97799	81289	94894
Serpinb2	sp|P29524|PAI2_RAT	sp|P29524|PAI2_RAT	sp|P29524|PAI2_RAT Plasminogen activator inhibitor 2 type A OS=Rattus norvegicus OX=10116 GN=Serpinb2 PE=2 SV=1	1	1	3.0548	0	1516.9	0	0	0	0	0	0	0	0	0	0	0	0	0	0	0	0
Vcam1	sp|P29534|VCAM1_RAT;tr|A0A0G2K127|A0A0G2K127_RAT	sp|P29534|VCAM1_RAT;tr|A0A0G2K127|A0A0G2K127_RAT	sp|P29534|VCAM1_RAT Vascular cell adhesion protein 1 OS=Rattus norvegicus OX=10116 GN=Vcam1 PE=1 SV=1;tr|A0A0G2K127|A0A0G2K127_RAT Vascular cell adhesion protein 1 OS=Rattus norvegicus OX=10116 GN=Vcam1 PE=1 SV=1	2	17	49.691	117260	106180	106150	159900	141130	150240	223180	215260	192450	157880	159620	137450	86902	134430	62389	274970	258720	278910
Plau	tr|Q3KR76|Q3KR76_RAT;sp|P29598|UROK_RAT	tr|Q3KR76|Q3KR76_RAT;sp|P29598|UROK_RAT	tr|Q3KR76|Q3KR76_RAT Plasminogen activator, urokinase OS=Rattus norvegicus OX=10116 GN=Plau PE=2 SV=1;sp|P29598|UROK_RAT Urokinase-type plasminogen activator OS=Rattus norvegicus OX=10116 GN=Plau PE=1 SV=1	2	2	2.1461	917.16	0	0	0	0	0	0	0	0	0	0	0	0	0	0	0	0	0
Marcks	sp|P30009|MARCS_RAT;tr|F1LMW7|F1LMW7_RAT	sp|P30009|MARCS_RAT;tr|F1LMW7|F1LMW7_RAT	sp|P30009|MARCS_RAT Myristoylated alanine-rich C-kinase substrate OS=Rattus norvegicus OX=10116 GN=Marcks PE=1 SV=2;tr|F1LMW7|F1LMW7_RAT Myristoylated alanine-rich C-kinase substrate OS=Rattus norvegicus OX=10116 GN=Marcks PE=1 SV=3	2	16	323.31	876800	877050	845420	727050	698690	695000	686280	664540	694890	848900	822320	801930	207910	291140	249060	1123200	1132300	1139100
Timp1	sp|P30120|TIMP1_RAT	sp|P30120|TIMP1_RAT	sp|P30120|TIMP1_RAT Metalloproteinase inhibitor 1 OS=Rattus norvegicus OX=10116 GN=Timp1 PE=1 SV=2	1	7	127.34	182670	191330	196410	217610	264940	244320	554100	539550	515160	307010	352370	369900	87263	67551	54964	410590	424980	417480
Timp2	sp|P30121|TIMP2_RAT	sp|P30121|TIMP2_RAT	sp|P30121|TIMP2_RAT Metalloproteinase inhibitor 2 OS=Rattus norvegicus OX=10116 GN=Timp2 PE=1 SV=3	1	6	10.051	22990	22391	19374	0	16533	0	26590	26554	19065	23493	25176	25182	11193	0	12543	36342	16803	25037
Lcn2	sp|P30152|NGAL_RAT	sp|P30152|NGAL_RAT	sp|P30152|NGAL_RAT Neutrophil gelatinase-associated lipocalin OS=Rattus norvegicus OX=10116 GN=Lcn2 PE=1 SV=2	1	2	6.2069	19434	18466	19019	0	0	0	39672	40811	40920	75084	35795	0	0	0	0	23943	21374	24000
LOC103694879	tr|A0A0G2K3C6|A0A0G2K3C6_RAT;sp|P30713|GSTT2_RAT	tr|A0A0G2K3C6|A0A0G2K3C6_RAT;sp|P30713|GSTT2_RAT	tr|A0A0G2K3C6|A0A0G2K3C6_RAT Glutathione S-transferase theta-2-like OS=Rattus norvegicus OX=10116 GN=LOC103694879 PE=4 SV=1;sp|P30713|GSTT2_RAT Glutathione S-transferase theta-2 OS=Rattus norvegicus OX=10116 GN=Gstt2 PE=1 SV=3	2	2	2.6408	0	0	4613	0	0	0	0	0	0	0	6837.2	8577	0	0	0	0	0	0
Mif	sp|P30904|MIF_RAT;tr|D3ZE63|D3ZE63_RAT;tr|D4A3P7|D4A3P7_RAT;tr|F1LTZ6|F1LTZ6_RAT	sp|P30904|MIF_RAT;tr|D3ZE63|D3ZE63_RAT	sp|P30904|MIF_RAT Macrophage migration inhibitory factor OS=Rattus norvegicus OX=10116 GN=Mif PE=1 SV=4;tr|D3ZE63|D3ZE63_RAT Uncharacterized protein OS=Rattus norvegicus OX=10116 PE=4 SV=1	4	6	323.31	663250	684700	663140	472370	477680	505310	549570	575270	537310	1043400	1082900	1132900	253350	246830	161650	888430	1064400	969190
Aga	sp|P30919|ASPG_RAT	sp|P30919|ASPG_RAT	sp|P30919|ASPG_RAT N(4)-(Beta-N-acetylglucosaminyl)-L-asparaginase OS=Rattus norvegicus OX=10116 GN=Aga PE=1 SV=2	1	6	24.594	77144	91807	87530	62091	77934	71941	76084	81781	80774	58103	63114	64981	0	228820	0	68427	44722	54435
Vim	tr|G3V8C3|G3V8C3_RAT;sp|P31000|VIME_RAT;tr|Q6P725|Q6P725_RAT;sp|P48675|DESM_RAT	tr|G3V8C3|G3V8C3_RAT;sp|P31000|VIME_RAT	tr|G3V8C3|G3V8C3_RAT Vimentin OS=Rattus norvegicus OX=10116 GN=Vim PE=1 SV=1;sp|P31000|VIME_RAT Vimentin OS=Rattus norvegicus OX=10116 GN=Vim PE=1 SV=2	4	39	323.31	12942000	12622000	13293000	14007000	13705000	13146000	20391000	21064000	20522000	10552000	11769000	11901000	14586000	14050000	14854000	24739000	25388000	25404000
Dlg4	sp|P31016|DLG4_RAT;tr|A0A0G2K7F5|A0A0G2K7F5_RAT	sp|P31016|DLG4_RAT;tr|A0A0G2K7F5|A0A0G2K7F5_RAT	sp|P31016|DLG4_RAT Disks large homolog 4 OS=Rattus norvegicus OX=10116 GN=Dlg4 PE=1 SV=1;tr|A0A0G2K7F5|A0A0G2K7F5_RAT Disks large homolog 4 OS=Rattus norvegicus OX=10116 GN=Dlg4 PE=1 SV=1	2	5	7.4508	8548.4	9196.5	9445.1	0	0	8116.8	9048	0	8547.4	9619.6	9772.2	11617	0	0	0	12132	14272	13860
Pebp1	sp|P31044|PEBP1_RAT	sp|P31044|PEBP1_RAT	sp|P31044|PEBP1_RAT Phosphatidylethanolamine-binding protein 1 OS=Rattus norvegicus OX=10116 GN=Pebp1 PE=1 SV=3	1	11	323.31	2926000	2897700	2950000	2417100	2386700	2550800	2076700	1983200	1957000	2695300	2796700	2814500	917730	989760	1050900	3348400	3181300	3312300
Tagln	sp|P31232|TAGL_RAT;tr|A0A0G2JWK7|A0A0G2JWK7_RAT	sp|P31232|TAGL_RAT;tr|A0A0G2JWK7|A0A0G2JWK7_RAT	sp|P31232|TAGL_RAT Transgelin OS=Rattus norvegicus OX=10116 GN=Tagln PE=1 SV=2;tr|A0A0G2JWK7|A0A0G2JWK7_RAT Transgelin OS=Rattus norvegicus OX=10116 GN=Tagln PE=1 SV=1	2	6	11.332	35529	29852	32154	31357	31851	26308	21147	24498	26040	74700	81843	71870	10804	13459	12020	32592	35076	40973
Slc6a11	sp|P31647|S6A11_RAT	sp|P31647|S6A11_RAT	sp|P31647|S6A11_RAT Sodium- and chloride-dependent GABA transporter 3 OS=Rattus norvegicus OX=10116 GN=Slc6a11 PE=1 SV=1	1	2	2.6818	0	0	0	0	0	0	0	0	28324	13861	0	0	0	0	0	0	0	0
Ezr	tr|A0A0G2K890|A0A0G2K890_RAT;sp|P31977|EZRI_RAT	tr|A0A0G2K890|A0A0G2K890_RAT;sp|P31977|EZRI_RAT	tr|A0A0G2K890|A0A0G2K890_RAT Ezrin OS=Rattus norvegicus OX=10116 GN=Ezr PE=1 SV=1;sp|P31977|EZRI_RAT Ezrin OS=Rattus norvegicus OX=10116 GN=Ezr PE=1 SV=3	2	32	323.31	1201100	1180200	1119600	1520900	1421400	1437300	846190	838700	827460	1117900	1184600	1024400	655700	552780	618460	1065000	1048300	1038700
Csk	sp|P32577|CSK_RAT	sp|P32577|CSK_RAT	sp|P32577|CSK_RAT Tyrosine-protein kinase CSK OS=Rattus norvegicus OX=10116 GN=Csk PE=1 SV=1	1	3	4.5526	13213	7604.8	13499	0	0	0	7352.5	0	0	13794	17416	13290	0	0	0	0	6309.7	0
Opcml	tr|F1M2I5|F1M2I5_RAT;tr|A0A0G2K657|A0A0G2K657_RAT;sp|P32736|OPCM_RAT	tr|F1M2I5|F1M2I5_RAT;tr|A0A0G2K657|A0A0G2K657_RAT;sp|P32736|OPCM_RAT	tr|F1M2I5|F1M2I5_RAT Opioid-binding protein/cell adhesion molecule OS=Rattus norvegicus OX=10116 GN=Opcml PE=4 SV=3;tr|A0A0G2K657|A0A0G2K657_RAT Opioid-binding protein/cell adhesion molecule OS=Rattus norvegicus OX=10116 GN=Opcml PE=4 SV=1;sp|P32736|OPCM_R	3	2	3.8978	0	0	0	0	8874.2	0	0	0	0	0	0	0	0	0	0	0	0	0
Mmp2	sp|P33436|MMP2_RAT;tr|E9PSM5|E9PSM5_RAT	sp|P33436|MMP2_RAT;tr|E9PSM5|E9PSM5_RAT	sp|P33436|MMP2_RAT 72 kDa type IV collagenase OS=Rattus norvegicus OX=10116 GN=Mmp2 PE=1 SV=2;tr|E9PSM5|E9PSM5_RAT 72 kDa type IV collagenase OS=Rattus norvegicus OX=10116 GN=Mmp2 PE=1 SV=3	2	4	6.0024	5593.6	5547.3	0	11609	0	8302.5	8673.3	5781.5	7338.6	9225.4	11923	4818.7	0	0	0	0	8845.1	5966.1
Hsp90ab1	sp|P34058|HS90B_RAT;tr|A0A0G2K793|A0A0G2K793_RAT	sp|P34058|HS90B_RAT;tr|A0A0G2K793|A0A0G2K793_RAT	sp|P34058|HS90B_RAT Heat shock protein HSP 90-beta OS=Rattus norvegicus OX=10116 GN=Hsp90ab1 PE=1 SV=4;tr|A0A0G2K793|A0A0G2K793_RAT Heat shock protein HSP 90-beta OS=Rattus norvegicus OX=10116 GN=Hsp90ab1 PE=1 SV=1	2	35	323.31	2418200	2575900	2311100	2457800	2266500	2465000	2301700	2349500	2198900	1955800	2144100	2152000	1148000	1131500	1155300	2584500	2594100	2656000
Sdc4	sp|P34901|SDC4_RAT	sp|P34901|SDC4_RAT	sp|P34901|SDC4_RAT Syndecan-4 OS=Rattus norvegicus OX=10116 GN=Sdc4 PE=1 SV=1	1	2	3.8158	5873.2	19515	0	32638	35357	32627	29498	27144	46843	62743	67908	40214	12583	0	15110	92475	60011	55110
Map1a	sp|P34926|MAP1A_RAT	sp|P34926|MAP1A_RAT	sp|P34926|MAP1A_RAT Microtubule-associated protein 1A OS=Rattus norvegicus OX=10116 GN=Map1a PE=1 SV=1	1	18	2.2316	0	0	0	0	0	4717.5	0	0	0	0	0	0	0	0	0	0	0	0
Ywhab	sp|P35213|1433B_RAT	sp|P35213|1433B_RAT	sp|P35213|1433B_RAT 14-3-3 protein beta/alpha OS=Rattus norvegicus OX=10116 GN=Ywhab PE=1 SV=3	1	14	323.31	982230	970280	1034300	594650	586190	559610	614320	605770	520780	719360	751720	739610	170460	197710	185250	719810	704470	687830
Rab8a	sp|P35280|RAB8A_RAT;tr|A0A0G2K553|A0A0G2K553_RAT	sp|P35280|RAB8A_RAT;tr|A0A0G2K553|A0A0G2K553_RAT	sp|P35280|RAB8A_RAT Ras-related protein Rab-8A OS=Rattus norvegicus OX=10116 GN=Rab8a PE=1 SV=2;tr|A0A0G2K553|A0A0G2K553_RAT Ras-related protein Rab-8A OS=Rattus norvegicus OX=10116 GN=Rab8a PE=1 SV=1	2	3	2.2049	1829.9	0	0	0	0	0	0	0	0	0	0	0	0	0	0	0	0	0
Cdk4	sp|P35426|CDK4_RAT	sp|P35426|CDK4_RAT	sp|P35426|CDK4_RAT Cyclin-dependent kinase 4 OS=Rattus norvegicus OX=10116 GN=Cdk4 PE=1 SV=1	1	4	9.5491	20146	12244	13730	0	0	14381	7887.2	10489	9522.2	6835.8	10113	16022	0	0	0	0	17477	11042
Rpl13a	sp|P35427|RL13A_RAT;tr|Q5RK10|Q5RK10_RAT;tr|A0A1W2Q6L2|A0A1W2Q6L2_RAT	sp|P35427|RL13A_RAT;tr|Q5RK10|Q5RK10_RAT;tr|A0A1W2Q6L2|A0A1W2Q6L2_RAT	sp|P35427|RL13A_RAT 60S ribosomal protein L13a OS=Rattus norvegicus OX=10116 GN=Rpl13a PE=1 SV=2;tr|Q5RK10|Q5RK10_RAT 60S ribosomal protein L13a OS=Rattus norvegicus OX=10116 GN=Rpl13a PE=1 SV=1;tr|A0A1W2Q6L2|A0A1W2Q6L2_RAT Uncharacterized protein OS=Rattu	3	5	17.033	58998	52324	54479	58915	58515	60868	144780	153640	178000	117200	120340	122980	57937	87137	85521	113460	138920	141030
Atp5f1c	sp|P35435|ATPG_RAT;tr|Q6PCU0|Q6PCU0_RAT;tr|Q6QI09|Q6QI09_RAT	sp|P35435|ATPG_RAT;tr|Q6PCU0|Q6PCU0_RAT;tr|Q6QI09|Q6QI09_RAT	sp|P35435|ATPG_RAT ATP synthase subunit gamma, mitochondrial OS=Rattus norvegicus OX=10116 GN=Atp5f1c PE=1 SV=2;tr|Q6PCU0|Q6PCU0_RAT ATP synthase subunit gamma OS=Rattus norvegicus OX=10116 GN=Atp5f1c PE=1 SV=1;tr|Q6QI09|Q6QI09_RAT LRRGT00199 OS=Rattus nor	3	3	4.5658	34684	32026	34539	32393	33269	0	22584	0	0	37462	33262	31790	28113	122490	0	0	0	0
Spon1	tr|Q3B7D6|Q3B7D6_RAT;sp|P35446|SPON1_RAT	tr|Q3B7D6|Q3B7D6_RAT;sp|P35446|SPON1_RAT	tr|Q3B7D6|Q3B7D6_RAT RCG39552, isoform CRA_a OS=Rattus norvegicus OX=10116 GN=Spon1 PE=1 SV=1;sp|P35446|SPON1_RAT Spondin-1 OS=Rattus norvegicus OX=10116 GN=Spon1 PE=1 SV=1	2	7	13.457	29203	31359	20474	54257	39022	76554	68352	64768	85960	75037	63653	60790	0	11174	0	39646	20221	27318
S100a1	sp|P35467|S10A1_RAT	sp|P35467|S10A1_RAT	sp|P35467|S10A1_RAT Protein S100-A1 OS=Rattus norvegicus OX=10116 GN=S100a1 PE=1 SV=3	1	1	32.732	0	0	0	0	0	0	0	0	0	0	0	0	0	0	0	0	0	0
Ide	tr|A0A0G2K7Q7|A0A0G2K7Q7_RAT;sp|P35559|IDE_RAT	tr|A0A0G2K7Q7|A0A0G2K7Q7_RAT;sp|P35559|IDE_RAT	tr|A0A0G2K7Q7|A0A0G2K7Q7_RAT Insulin-degrading enzyme OS=Rattus norvegicus OX=10116 GN=Ide PE=1 SV=1;sp|P35559|IDE_RAT Insulin-degrading enzyme OS=Rattus norvegicus OX=10116 GN=Ide PE=1 SV=1	2	15	32.103	83543	77677	90336	111710	93711	105220	80917	77411	64376	97411	101680	94596	185140	123420	125960	57991	56185	47644
Canx	sp|P35565|CALX_RAT	sp|P35565|CALX_RAT	sp|P35565|CALX_RAT Calnexin OS=Rattus norvegicus OX=10116 GN=Canx PE=1 SV=1	1	5	6.6727	39999	25175	10619	35862	0	0	27543	0	50017	0	10065	0	0	0	0	49143	45099	49333
Acyp2	sp|P35745|ACYP2_RAT;tr|D4A1G1|D4A1G1_RAT	sp|P35745|ACYP2_RAT;tr|D4A1G1|D4A1G1_RAT	sp|P35745|ACYP2_RAT Acylphosphatase-2 OS=Rattus norvegicus OX=10116 GN=Acyp2 PE=1 SV=2;tr|D4A1G1|D4A1G1_RAT Acylphosphatase OS=Rattus norvegicus OX=10116 GN=Acyp2 PE=1 SV=2	2	2	26.905	18752	20931	21957	16340	18716	15519	0	14780	0	29175	27844	33548	0	0	0	0	0	0
Crip2	sp|P36201|CRIP2_RAT	sp|P36201|CRIP2_RAT	sp|P36201|CRIP2_RAT Cysteine-rich protein 2 OS=Rattus norvegicus OX=10116 GN=Crip2 PE=2 SV=1	1	3	25.566	7521.4	8343.7	0	0	0	0	15642	0	0	17221	0	0	5621	0	5146.8	24520	16069	17098
Trim23	sp|P36407|TRI23_RAT;tr|F1LSC5|F1LSC5_RAT;tr|H9KVE7|H9KVE7_RAT	sp|P36407|TRI23_RAT;tr|F1LSC5|F1LSC5_RAT;tr|H9KVE7|H9KVE7_RAT	sp|P36407|TRI23_RAT E3 ubiquitin-protein ligase TRIM23 OS=Rattus norvegicus OX=10116 GN=Trim23 PE=2 SV=2;tr|F1LSC5|F1LSC5_RAT E3 ubiquitin-protein ligase TRIM23 OS=Rattus norvegicus OX=10116 GN=Trim23 PE=1 SV=2;tr|H9KVE7|H9KVE7_RAT E3 ubiquitin-protein lig	3	1	2.3551	0	0	0	0	0	27400	0	0	0	0	0	0	0	0	0	0	0	0
Ppp2r2a	sp|P36876|2ABA_RAT;tr|A0A0G2JSQ0|A0A0G2JSQ0_RAT;sp|P56932|2ABD_RAT;tr|A0A0G2K5X0|A0A0G2K5X0_RAT;tr|Z4YNW7|Z4YNW7_RAT;tr|A0A0G2JWY9|A0A0G2JWY9_RAT;sp|P36877|2ABB_RAT;sp|P97888|2ABG_RAT;tr|A0A0G2K165|A0A0G2K165_RAT	sp|P36876|2ABA_RAT	sp|P36876|2ABA_RAT Serine/threonine-protein phosphatase 2A 55 kDa regulatory subunit B alpha isoform OS=Rattus norvegicus OX=10116 GN=Ppp2r2a PE=2 SV=1	9	9	18.648	56262	50992	84423	66505	48952	62629	25744	34669	20347	36113	38818	25519	73943	46705	83785	41612	9882.1	0
Gpx4	tr|A0A0G2K398|A0A0G2K398_RAT;sp|P36970|GPX4_RAT;tr|F8WFK6|F8WFK6_RAT	tr|A0A0G2K398|A0A0G2K398_RAT;sp|P36970|GPX4_RAT;tr|F8WFK6|F8WFK6_RAT	tr|A0A0G2K398|A0A0G2K398_RAT Glutathione peroxidase OS=Rattus norvegicus OX=10116 GN=Gpx4 PE=1 SV=1;sp|P36970|GPX4_RAT Phospholipid hydroperoxide glutathione peroxidase OS=Rattus norvegicus OX=10116 GN=Gpx4 PE=1 SV=3;tr|F8WFK6|F8WFK6_RAT Glutathione peroxi	3	1	3.0323	4916.6	5449.1	5115.2	0	0	0	1495.1	2524.9	0	6852.5	5998.6	6041.8	0	0	0	0	2503.6	0
Aprt	sp|P36972|APT_RAT	sp|P36972|APT_RAT	sp|P36972|APT_RAT Adenine phosphoribosyltransferase OS=Rattus norvegicus OX=10116 GN=Aprt PE=1 SV=1	1	10	192.76	315650	255580	315510	401630	344480	378770	313200	357910	322700	591580	580490	567280	168670	155240	164260	527460	513680	561890
Klc1	tr|A0A140TAB3|A0A140TAB3_RAT;sp|P37285|KLC1_RAT;sp|Q5PQM2|KLC4_RAT;tr|B2GV74|B2GV74_RAT;tr|A0A1B0GWT8|A0A1B0GWT8_RAT	tr|A0A140TAB3|A0A140TAB3_RAT;sp|P37285|KLC1_RAT	tr|A0A140TAB3|A0A140TAB3_RAT Kinesin light chain 1 OS=Rattus norvegicus OX=10116 GN=Klc1 PE=1 SV=1;sp|P37285|KLC1_RAT Kinesin light chain 1 OS=Rattus norvegicus OX=10116 GN=Klc1 PE=1 SV=2	5	10	18.053	37296	40879	47745	38065	35732	42555	48377	50538	57200	50329	56264	56658	0	0	0	36136	38587	43218
Mt3	sp|P37361|MT3_RAT	sp|P37361|MT3_RAT	sp|P37361|MT3_RAT Metallothionein-3 OS=Rattus norvegicus OX=10116 GN=Mt3 PE=2 SV=1	1	2	27.377	0	0	0	0	55951	0	0	0	0	46361	49583	70658	0	0	0	0	0	0
Cnn3	sp|P37397|CNN3_RAT;tr|D3ZRX9|D3ZRX9_RAT;sp|Q08290|CNN1_RAT	sp|P37397|CNN3_RAT	sp|P37397|CNN3_RAT Calponin-3 OS=Rattus norvegicus OX=10116 GN=Cnn3 PE=1 SV=1	3	12	109.69	260240	192420	258560	221470	182630	227160	204340	217300	275110	276750	246740	268890	84358	81332	56666	233530	244750	255730
Tagln3	sp|P37805|TAGL3_RAT;tr|A0A0G2K6I5|A0A0G2K6I5_RAT	sp|P37805|TAGL3_RAT;tr|A0A0G2K6I5|A0A0G2K6I5_RAT	sp|P37805|TAGL3_RAT Transgelin-3 OS=Rattus norvegicus OX=10116 GN=Tagln3 PE=1 SV=2;tr|A0A0G2K6I5|A0A0G2K6I5_RAT Transgelin OS=Rattus norvegicus OX=10116 GN=Tagln3 PE=1 SV=1	2	5	8.1299	0	0	0	0	0	0	10503	0	4080.3	0	0	0	0	0	0	0	7853.5	6446.7
Arl3	sp|P37996|ARL3_RAT;tr|F8WG91|F8WG91_RAT	sp|P37996|ARL3_RAT;tr|F8WG91|F8WG91_RAT	sp|P37996|ARL3_RAT ADP-ribosylation factor-like protein 3 OS=Rattus norvegicus OX=10116 GN=Arl3 PE=1 SV=2;tr|F8WG91|F8WG91_RAT ADP-ribosylation factor-like protein 3 OS=Rattus norvegicus OX=10116 GN=Arl3 PE=1 SV=2	2	5	43.856	35537	40103	31204	36080	41018	45521	36771	37599	34944	57848	47534	47131	0	25226	0	46889	36157	37799
Metap2	sp|P38062|MAP2_RAT;tr|Q6IRK1|Q6IRK1_RAT;tr|F1LRI8|F1LRI8_RAT	sp|P38062|MAP2_RAT;tr|Q6IRK1|Q6IRK1_RAT;tr|F1LRI8|F1LRI8_RAT	sp|P38062|MAP2_RAT Methionine aminopeptidase 2 OS=Rattus norvegicus OX=10116 GN=Metap2 PE=1 SV=2;tr|Q6IRK1|Q6IRK1_RAT Methionine aminopeptidase 2 OS=Rattus norvegicus OX=10116 GN=Metap2 PE=1 SV=1;tr|F1LRI8|F1LRI8_RAT Methionine aminopeptidase 2 OS=Rattus n	3	7	11.494	40584	36777	38773	16355	18713	19195	25227	17362	24028	21412	22474	26687	60012	46584	61665	27459	24516	26226
Rpsa	sp|P38983|RSSA_RAT	sp|P38983|RSSA_RAT	sp|P38983|RSSA_RAT 40S ribosomal protein SA OS=Rattus norvegicus OX=10116 GN=Rpsa PE=1 SV=3	1	11	298.75	471550	514440	556680	533090	546990	506460	656160	650390	556860	655000	759510	653370	388150	361820	435610	851740	883910	890660
Dnm2	tr|A0A0A0MY48|A0A0A0MY48_RAT;tr|A0A0A0MY49|A0A0A0MY49_RAT;sp|P39052|DYN2_RAT;sp|Q08877|DYN3_RAT	tr|A0A0A0MY48|A0A0A0MY48_RAT;tr|A0A0A0MY49|A0A0A0MY49_RAT;sp|P39052|DYN2_RAT	tr|A0A0A0MY48|A0A0A0MY48_RAT Dynamin-2 OS=Rattus norvegicus OX=10116 GN=Dnm2 PE=1 SV=2;tr|A0A0A0MY49|A0A0A0MY49_RAT Dynamin-2 OS=Rattus norvegicus OX=10116 GN=Dnm2 PE=1 SV=2;sp|P39052|DYN2_RAT Dynamin-2 OS=Rattus norvegicus OX=10116 GN=Dnm2 PE=1 SV=1	4	8	12.61	17952	15629	21173	17271	19273	18883	12609	17951	18994	26799	22400	29455	10009	0	0	9608.8	14501	11926
Ak1	sp|P39069|KAD1_RAT;tr|A0A0G2K7Q6|A0A0G2K7Q6_RAT;tr|M0RC66|M0RC66_RAT	sp|P39069|KAD1_RAT;tr|A0A0G2K7Q6|A0A0G2K7Q6_RAT	sp|P39069|KAD1_RAT Adenylate kinase isoenzyme 1 OS=Rattus norvegicus OX=10116 GN=Ak1 PE=1 SV=3;tr|A0A0G2K7Q6|A0A0G2K7Q6_RAT Uncharacterized protein OS=Rattus norvegicus OX=10116 PE=3 SV=1	3	6	19.96	78985	75781	90704	60325	69978	66456	75493	82294	72763	159880	143940	140060	32482	35075	31472	101070	115290	106460
Cdk1	sp|P39951|CDK1_RAT;tr|Q6P751|Q6P751_RAT;sp|Q63699|CDK2_RAT;tr|D3ZSZ0|D3ZSZ0_RAT;sp|Q03114|CDK5_RAT;sp|Q641Z4|CDK9_RAT;tr|M0R7D0|M0R7D0_RAT;sp|O35832|CDK18_RAT;tr|A0A140UHY2|A0A140UHY2_RAT;tr|A0A0H2UHG4|A0A0H2UHG4_RAT;tr|Q68G39|Q68G39_RAT;tr|G3V6J5|G3V6J5_RAT;sp|O35831|CDK17_RAT;tr|A0A0G2K5U7|A0A0G2K5U7_RAT;sp|Q3MJK5|CDK12_RAT;tr|F1M1X9|F1M1X9_RAT	sp|P39951|CDK1_RAT	sp|P39951|CDK1_RAT Cyclin-dependent kinase 1 OS=Rattus norvegicus OX=10116 GN=Cdk1 PE=1 SV=1	16	6	7.5793	13964	21953	23222	0	0	0	13261	14062	10935	52226	41162	34669	0	0	0	12053	0	11999
Psmb3	sp|P40112|PSB3_RAT;tr|D3Z8J0|D3Z8J0_RAT	sp|P40112|PSB3_RAT	sp|P40112|PSB3_RAT Proteasome subunit beta type-3 OS=Rattus norvegicus OX=10116 GN=Psmb3 PE=1 SV=1	2	9	323.31	689020	691070	784750	973810	956630	964980	643290	634590	664520	619300	701980	534300	1573000	1381800	1062300	599950	625690	633290
Cd9	sp|P40241|CD9_RAT	sp|P40241|CD9_RAT	sp|P40241|CD9_RAT CD9 antigen OS=Rattus norvegicus OX=10116 GN=Cd9 PE=1 SV=2	1	2	2.537	0	0	4135.8	0	0	0	0	0	0	0	0	0	0	0	0	0	0	0
Psmb2	sp|P40307|PSB2_RAT	sp|P40307|PSB2_RAT	sp|P40307|PSB2_RAT Proteasome subunit beta type-2 OS=Rattus norvegicus OX=10116 GN=Psmb2 PE=1 SV=1	1	11	193.18	599490	629870	636420	617630	671280	608640	553050	548080	495900	628470	626460	616140	855690	960510	913070	667340	618600	728790
Rars	sp|P40329|SYRC_RAT	sp|P40329|SYRC_RAT	sp|P40329|SYRC_RAT Arginine--tRNA ligase, cytoplasmic OS=Rattus norvegicus OX=10116 GN=Rars PE=1 SV=2	1	15	32.02	124070	112250	124470	130120	132500	134300	108520	110840	107170	126570	126640	126320	53136	62425	52872	112600	107670	109090
Dkc1	sp|P40615|DKC1_RAT;tr|A0A0G2K700|A0A0G2K700_RAT	sp|P40615|DKC1_RAT;tr|A0A0G2K700|A0A0G2K700_RAT	sp|P40615|DKC1_RAT H/ACA ribonucleoprotein complex subunit DKC1 OS=Rattus norvegicus OX=10116 GN=Dkc1 PE=1 SV=4;tr|A0A0G2K700|A0A0G2K700_RAT H/ACA ribonucleoprotein complex subunit DKC1 OS=Rattus norvegicus OX=10116 GN=Dkc1 PE=1 SV=1	2	2	4.7802	15775	12831	0	0	0	0	27552	27897	28356	23940	32408	25497	0	0	0	25836	27822	27703
LOC100360491	tr|D3ZRM9|D3ZRM9_RAT;sp|P41123|RL13_RAT;tr|A0A0G2JYG9|A0A0G2JYG9_RAT;tr|F1M2E9|F1M2E9_RAT;tr|D3ZD02|D3ZD02_RAT	tr|D3ZRM9|D3ZRM9_RAT;sp|P41123|RL13_RAT;tr|A0A0G2JYG9|A0A0G2JYG9_RAT;tr|F1M2E9|F1M2E9_RAT;tr|D3ZD02|D3ZD02_RAT	tr|D3ZRM9|D3ZRM9_RAT 60S ribosomal protein L13 OS=Rattus norvegicus OX=10116 GN=LOC100360491 PE=3 SV=1;sp|P41123|RL13_RAT 60S ribosomal protein L13 OS=Rattus norvegicus OX=10116 GN=Rpl13 PE=1 SV=2;tr|A0A0G2JYG9|A0A0G2JYG9_RAT 60S ribosomal protein L13 OS=R	5	6	84.606	115930	142840	119610	124690	162910	150290	381940	375570	354160	273310	246350	272600	115470	134150	126970	310030	341300	328820
Cav1	tr|Q2IBC6|Q2IBC6_RAT;sp|P41350|CAV1_RAT	tr|Q2IBC6|Q2IBC6_RAT;sp|P41350|CAV1_RAT	tr|Q2IBC6|Q2IBC6_RAT Caveolin OS=Rattus norvegicus OX=10116 GN=Cav1 PE=1 SV=1;sp|P41350|CAV1_RAT Caveolin-1 OS=Rattus norvegicus OX=10116 GN=Cav1 PE=1 SV=3	2	1	2.2569	0	0	0	0	0	3863.9	0	0	0	0	0	0	0	0	0	0	0	0
Acp1	sp|P41498|PPAC_RAT;tr|Z4YNF4|Z4YNF4_RAT;tr|A0A0G2K394|A0A0G2K394_RAT	sp|P41498|PPAC_RAT;tr|Z4YNF4|Z4YNF4_RAT;tr|A0A0G2K394|A0A0G2K394_RAT	sp|P41498|PPAC_RAT Low molecular weight phosphotyrosine protein phosphatase OS=Rattus norvegicus OX=10116 GN=Acp1 PE=1 SV=3;tr|Z4YNF4|Z4YNF4_RAT Low molecular weight phosphotyrosine protein phosphatase OS=Rattus norvegicus OX=10116 GN=Acp1 PE=1 SV=2;tr|A0A	3	5	102.16	155670	118800	146460	93823	92493	99068	95702	100510	96605	192280	171360	187500	19680	16515	39221	141240	129970	144660
Ptpn11	sp|P41499|PTN11_RAT	sp|P41499|PTN11_RAT	sp|P41499|PTN11_RAT Tyrosine-protein phosphatase non-receptor type 11 OS=Rattus norvegicus OX=10116 GN=Ptpn11 PE=1 SV=4	1	5	5.3711	6695.2	12966	0	0	0	0	7917.9	0	0	13790	16566	0	0	0	0	0	0	0
Uso1	sp|P41542|USO1_RAT	sp|P41542|USO1_RAT	sp|P41542|USO1_RAT General vesicular transport factor p115 OS=Rattus norvegicus OX=10116 GN=Uso1 PE=1 SV=1	1	9	12.915	26475	22195	17057	31809	30134	27947	54978	72996	67690	33866	41682	37634	0	58216	0	63895	53298	65274
Idh1	sp|P41562|IDHC_RAT	sp|P41562|IDHC_RAT	sp|P41562|IDHC_RAT Isocitrate dehydrogenase [NADP] cytoplasmic OS=Rattus norvegicus OX=10116 GN=Idh1 PE=1 SV=1	1	18	100.63	1047700	1001900	983340	929920	855670	900510	685330	707060	663770	879100	860030	880320	346320	429640	381000	685820	669380	651330
Ldhb	sp|P42123|LDHB_RAT	sp|P42123|LDHB_RAT	sp|P42123|LDHB_RAT L-lactate dehydrogenase B chain OS=Rattus norvegicus OX=10116 GN=Ldhb PE=1 SV=2	1	15	179.85	855540	847680	829180	817630	793480	813180	527300	544570	546550	800700	777720	768240	136850	131370	161120	515860	522920	514130
Nln	tr|A0A0G2JVK4|A0A0G2JVK4_RAT;tr|A0A0G2JSY3|A0A0G2JSY3_RAT;sp|P42676|NEUL_RAT	tr|A0A0G2JVK4|A0A0G2JVK4_RAT;tr|A0A0G2JSY3|A0A0G2JSY3_RAT;sp|P42676|NEUL_RAT	tr|A0A0G2JVK4|A0A0G2JVK4_RAT Neurolysin, mitochondrial OS=Rattus norvegicus OX=10116 GN=Nln PE=1 SV=1;tr|A0A0G2JSY3|A0A0G2JSY3_RAT Neurolysin (Metallopeptidase M3 family), isoform CRA_a OS=Rattus norvegicus OX=10116 GN=Nln PE=1 SV=1;sp|P42676|NEUL_RAT Neur	3	11	43.457	76494	73406	73135	64978	72296	60195	49478	45443	49341	69334	63900	65667	27713	42296	31447	49518	56537	50473
Hspb1	tr|G3V913|G3V913_RAT;sp|P42930|HSPB1_RAT	tr|G3V913|G3V913_RAT;sp|P42930|HSPB1_RAT	tr|G3V913|G3V913_RAT Heat shock 27kDa protein 1 OS=Rattus norvegicus OX=10116 GN=Hspb1 PE=1 SV=1;sp|P42930|HSPB1_RAT Heat shock protein beta-1 OS=Rattus norvegicus OX=10116 GN=Hspb1 PE=1 SV=1	2	4	7.4763	6500.8	0	6958	0	0	6326.7	0	10317	18564	20641	21031	25905	0	0	0	8454.6	9865.1	18862
Apex1	sp|P43138|APEX1_RAT	sp|P43138|APEX1_RAT	sp|P43138|APEX1_RAT DNA-(apurinic or apyrimidinic site) lyase OS=Rattus norvegicus OX=10116 GN=Apex1 PE=1 SV=2	1	9	170.14	186230	168650	201310	59162	60379	73697	77394	97745	96753	183600	170530	183120	8069.3	46845	0	118120	82296	98995
Adm	sp|P43145|ADML_RAT	sp|P43145|ADML_RAT	sp|P43145|ADML_RAT ADM OS=Rattus norvegicus OX=10116 GN=Adm PE=1 SV=1	1	2	3.4982	0	5614.1	0	0	0	0	17007	17677	17021	11548	0	15521	0	0	0	0	0	0
Galt	sp|P43424|GALT_RAT	sp|P43424|GALT_RAT	sp|P43424|GALT_RAT Galactose-1-phosphate uridylyltransferase OS=Rattus norvegicus OX=10116 GN=Galt PE=2 SV=1	1	2	2.4352	0	1366.4	0	0	0	0	0	0	0	0	0	0	0	0	0	0	0	0
Tyms	sp|P45352|TYSY_RAT	sp|P45352|TYSY_RAT	sp|P45352|TYSY_RAT Thymidylate synthase OS=Rattus norvegicus OX=10116 GN=Tyms PE=1 SV=1	1	5	33.506	25406	21064	26324	12348	0	10759	4656.8	9198	10021	24086	23979	11577	0	6567.5	0	13580	0	0
Ppt1	sp|P45479|PPT1_RAT	sp|P45479|PPT1_RAT	sp|P45479|PPT1_RAT Palmitoyl-protein thioesterase 1 OS=Rattus norvegicus OX=10116 GN=Ppt1 PE=1 SV=1	1	5	53.729	53742	67841	64418	76977	77696	85459	53037	56579	51239	74718	76220	72020	28178	29155	30176	62965	63223	64461
Cfl1	sp|P45592|COF1_RAT;tr|A0A0G2KA35|A0A0G2KA35_RAT;tr|M0R6D6|M0R6D6_RAT	sp|P45592|COF1_RAT	sp|P45592|COF1_RAT Cofilin-1 OS=Rattus norvegicus OX=10116 GN=Cfl1 PE=1 SV=3	3	18	323.31	7559100	6684900	7196400	7247900	7282200	7143700	5998000	6229500	6426600	8559400	9405400	8856600	1642800	1811100	1748300	8995800	9058500	9202600
Gss	sp|P46413|GSHB_RAT	sp|P46413|GSHB_RAT	sp|P46413|GSHB_RAT Glutathione synthetase OS=Rattus norvegicus OX=10116 GN=Gss PE=1 SV=1	1	16	152.98	140840	162180	153830	181050	182290	192660	91603	92891	113240	204270	227260	227440	79183	67727	76020	154310	150000	159020
Vcp	sp|P46462|TERA_RAT	sp|P46462|TERA_RAT	sp|P46462|TERA_RAT Transitional endoplasmic reticulum ATPase OS=Rattus norvegicus OX=10116 GN=Vcp PE=1 SV=3	1	38	323.31	3207000	3092600	3030200	2431000	2398800	2355800	1756600	1839300	1790900	1830300	1844000	1966100	706490	791610	759480	1781000	1804000	1812400
Blvra	tr|Q6AZ33|Q6AZ33_RAT;sp|P46844|BIEA_RAT	tr|Q6AZ33|Q6AZ33_RAT;sp|P46844|BIEA_RAT	tr|Q6AZ33|Q6AZ33_RAT Biliverdin reductase A OS=Rattus norvegicus OX=10116 GN=Blvra PE=1 SV=1;sp|P46844|BIEA_RAT Biliverdin reductase A OS=Rattus norvegicus OX=10116 GN=Blvra PE=1 SV=1	2	9	13.709	52558	46430	63738	39833	42006	39894	39656	43769	39617	77257	70465	79495	0	0	0	43645	44099	57987
Akt1	sp|P47196|AKT1_RAT	sp|P47196|AKT1_RAT	sp|P47196|AKT1_RAT RAC-alpha serine/threonine-protein kinase OS=Rattus norvegicus OX=10116 GN=Akt1 PE=1 SV=1	1	3	6.607	7012.6	7941.5	7826.5	11680	13005	15698	10534	7327.2	11476	11645	8408.8	9520.7	0	0	0	6764.7	11899	7821.1
Nrdc	tr|G3V700|G3V700_RAT;sp|P47245|NRDC_RAT;tr|D3ZQ59|D3ZQ59_RAT	tr|G3V700|G3V700_RAT;sp|P47245|NRDC_RAT;tr|D3ZQ59|D3ZQ59_RAT	tr|G3V700|G3V700_RAT Nardilysin OS=Rattus norvegicus OX=10116 GN=Nrdc PE=1 SV=1;sp|P47245|NRDC_RAT Nardilysin OS=Rattus norvegicus OX=10116 GN=Nrdc PE=1 SV=1;tr|D3ZQ59|D3ZQ59_RAT Nardilysin OS=Rattus norvegicus OX=10116 GN=Nrdc PE=1 SV=1	3	20	56.99	115650	146360	126380	89503	91768	90122	61090	66044	58079	97351	124880	128450	12497	11390	0	61244	60484	58018
Cbr1	sp|P47727|CBR1_RAT;tr|M0R3X6|M0R3X6_RAT;tr|A0A0G2JSV2|A0A0G2JSV2_RAT;tr|A0A0G2K658|A0A0G2K658_RAT;tr|A0A096MJ24|A0A096MJ24_RAT	sp|P47727|CBR1_RAT;tr|M0R3X6|M0R3X6_RAT;tr|A0A0G2JSV2|A0A0G2JSV2_RAT;tr|A0A0G2K658|A0A0G2K658_RAT;tr|A0A096MJ24|A0A096MJ24_RAT	sp|P47727|CBR1_RAT Carbonyl reductase [NADPH] 1 OS=Rattus norvegicus OX=10116 GN=Cbr1 PE=1 SV=2;tr|M0R3X6|M0R3X6_RAT Carbonyl reductase [NADPH] 1-like OS=Rattus norvegicus OX=10116 GN=LOC102556347 PE=1 SV=1;tr|A0A0G2JSV2|A0A0G2JSV2_RAT Carbonyl reductase [	5	13	113.47	137030	148160	165940	142710	177240	142230	143510	142960	148790	222140	228050	218570	58531	58829	116120	237410	212250	213820
Calb2	sp|P47728|CALB2_RAT	sp|P47728|CALB2_RAT	sp|P47728|CALB2_RAT Calretinin OS=Rattus norvegicus OX=10116 GN=Calb2 PE=1 SV=1	1	4	3.5728	14691	15962	11520	0	0	0	0	0	0	15326	17020	14477	0	0	0	0	0	0
Pdcd2	sp|P47816|PDCD2_RAT	sp|P47816|PDCD2_RAT	sp|P47816|PDCD2_RAT Programmed cell death protein 2 OS=Rattus norvegicus OX=10116 GN=Pdcd2 PE=2 SV=2	1	2	2.245	0	0	0	0	0	0	0	0	0	0	0	0	0	0	0	0	0	0
Gfap	sp|P47819|GFAP_RAT;tr|A0A1W2Q6C8|A0A1W2Q6C8_RAT	sp|P47819|GFAP_RAT	sp|P47819|GFAP_RAT Glial fibrillary acidic protein OS=Rattus norvegicus OX=10116 GN=Gfap PE=1 SV=2	2	17	65.361	122070	122650	109220	169120	160530	153680	781770	787450	773310	392910	383020	376750	229710	211620	297730	226660	265450	258070
Pfkm	tr|Q52KS1|Q52KS1_RAT;sp|P47858|PFKAM_RAT;tr|A0A0G2KBC7|A0A0G2KBC7_RAT	tr|Q52KS1|Q52KS1_RAT;sp|P47858|PFKAM_RAT;tr|A0A0G2KBC7|A0A0G2KBC7_RAT	tr|Q52KS1|Q52KS1_RAT ATP-dependent 6-phosphofructokinase OS=Rattus norvegicus OX=10116 GN=Pfkm PE=1 SV=1;sp|P47858|PFKAM_RAT ATP-dependent 6-phosphofructokinase, muscle type OS=Rattus norvegicus OX=10116 GN=Pfkm PE=1 SV=3;tr|A0A0G2KBC7|A0A0G2KBC7_RAT ATP-d	3	3	2.2113	0	0	0	0	0	0	0	0	0	4498.3	0	0	0	0	0	0	0	0
Pfkp	sp|P47860|PFKAP_RAT;tr|A0A0A0MXY5|A0A0A0MXY5_RAT;sp|P30835|PFKAL_RAT	sp|P47860|PFKAP_RAT;tr|A0A0A0MXY5|A0A0A0MXY5_RAT	sp|P47860|PFKAP_RAT ATP-dependent 6-phosphofructokinase, platelet type OS=Rattus norvegicus OX=10116 GN=Pfkp PE=1 SV=2;tr|A0A0A0MXY5|A0A0A0MXY5_RAT ATP-dependent 6-phosphofructokinase OS=Rattus norvegicus OX=10116 GN=Pfkp PE=1 SV=2	3	5	6.5078	29190	57122	32719	0	0	0	34796	31392	33131	15655	19234	18769	23702	0	23164	11571	11197	13995
Scg3	tr|F1M7L6|F1M7L6_RAT;sp|P47868|SCG3_RAT	tr|F1M7L6|F1M7L6_RAT;sp|P47868|SCG3_RAT	tr|F1M7L6|F1M7L6_RAT Secretogranin III, isoform CRA_a OS=Rattus norvegicus OX=10116 GN=Scg3 PE=1 SV=2;sp|P47868|SCG3_RAT Secretogranin-3 OS=Rattus norvegicus OX=10116 GN=Scg3 PE=1 SV=1	2	5	6.8598	12405	9596.9	8897.8	9372.1	0	0	15551	15830	21386	19816	16811	18421	0	0	15629	9826.2	9001.4	8653.1
Csrp1	sp|P47875|CSRP1_RAT	sp|P47875|CSRP1_RAT	sp|P47875|CSRP1_RAT Cysteine and glycine-rich protein 1 OS=Rattus norvegicus OX=10116 GN=Csrp1 PE=1 SV=2	1	5	53.654	37269	37821	44400	28311	53965	43696	37440	40138	40775	73882	44526	62193	0	0	0	39634	26707	30102
Dpysl2	sp|P47942|DPYL2_RAT	sp|P47942|DPYL2_RAT	sp|P47942|DPYL2_RAT Dihydropyrimidinase-related protein 2 OS=Rattus norvegicus OX=10116 GN=Dpysl2 PE=1 SV=1	1	27	323.31	2941400	2836300	2845200	2553100	2369000	2308400	2134800	2241200	2179500	2036000	2008600	1919200	759280	782760	921500	1503600	1456300	1502800
Tpi1	sp|P48500|TPIS_RAT;tr|A0A0G2JWJ4|A0A0G2JWJ4_RAT	sp|P48500|TPIS_RAT;tr|A0A0G2JWJ4|A0A0G2JWJ4_RAT	sp|P48500|TPIS_RAT Triosephosphate isomerase OS=Rattus norvegicus OX=10116 GN=Tpi1 PE=1 SV=2;tr|A0A0G2JWJ4|A0A0G2JWJ4_RAT Triosephosphate isomerase OS=Rattus norvegicus OX=10116 GN=LOC100911515 PE=1 SV=1	2	15	323.31	2448900	2378100	2273000	2479400	2378800	2459500	1567100	1638600	1618400	2491800	2428900	2315800	918110	1047400	946990	1959400	2032500	2050600
Gclm	sp|P48508|GSH0_RAT	sp|P48508|GSH0_RAT	sp|P48508|GSH0_RAT Glutamate--cysteine ligase regulatory subunit OS=Rattus norvegicus OX=10116 GN=Gclm PE=1 SV=1	1	2	11.398	28592	27851	26012	16439	14100	0	17893	18030	17979	17702	19642	19667	0	0	0	16766	17932	17816
Hspa9	tr|F1M953|F1M953_RAT;sp|P48721|GRP75_RAT	tr|F1M953|F1M953_RAT;sp|P48721|GRP75_RAT	tr|F1M953|F1M953_RAT Stress-70 protein, mitochondrial OS=Rattus norvegicus OX=10116 GN=Hspa9 PE=1 SV=1;sp|P48721|GRP75_RAT Stress-70 protein, mitochondrial OS=Rattus norvegicus OX=10116 GN=Hspa9 PE=1 SV=3	2	15	30.85	89237	90380	87495	53970	57028	51801	78537	80166	84627	78692	80562	73928	45898	44622	51186	101520	96949	87551
Cxcl10	sp|P48973|CXL10_RAT	sp|P48973|CXL10_RAT	sp|P48973|CXL10_RAT C-X-C motif chemokine 10 OS=Rattus norvegicus OX=10116 GN=Cxcl10 PE=2 SV=2	1	2	2.318	0	0	0	0	0	0	0	0	0	5043.5	0	0	0	0	0	0	0	0
Asns	sp|P49088|ASNS_RAT	sp|P49088|ASNS_RAT	sp|P49088|ASNS_RAT Asparagine synthetase [glutamine-hydrolyzing] OS=Rattus norvegicus OX=10116 GN=Asns PE=2 SV=3	1	9	50.621	130400	211330	248650	166120	151540	144990	125140	122280	122030	247240	259150	225920	7877.9	0	61098	122520	120810	124340
Mapk9	tr|Q6P727|Q6P727_RAT;tr|D4A5V8|D4A5V8_RAT;sp|P49186|MK09_RAT;tr|A0A0G2JYS4|A0A0G2JYS4_RAT;tr|A0A0U1RRS7|A0A0U1RRS7_RAT;tr|A0A0U1RVI2|A0A0U1RVI2_RAT;sp|P49187|MK10_RAT;tr|A0A0G2KA63|A0A0G2KA63_RAT;sp|P49185|MK08_RAT;tr|F1LP66|F1LP66_RAT	tr|Q6P727|Q6P727_RAT;tr|D4A5V8|D4A5V8_RAT;sp|P49186|MK09_RAT;tr|A0A0G2JYS4|A0A0G2JYS4_RAT;tr|A0A0U1RRS7|A0A0U1RRS7_RAT;tr|A0A0U1RVI2|A0A0U1RVI2_RAT;sp|P49187|MK10_RAT	tr|Q6P727|Q6P727_RAT Mitogen-activated protein kinase OS=Rattus norvegicus OX=10116 GN=Mapk9 PE=1 SV=1;tr|D4A5V8|D4A5V8_RAT Mitogen-activated protein kinase OS=Rattus norvegicus OX=10116 GN=Mapk9 PE=1 SV=1;sp|P49186|MK09_RAT Mitogen-activated protein kinas	10	4	4.01	5541.2	0	7092.8	0	0	0	0	4864.3	0	7657.7	9164.5	7124.8	0	0	0	6497.9	0	6320.6
Rps3a	sp|P49242|RS3A_RAT;tr|M0R6L4|M0R6L4_RAT;tr|Q6TXJ6|Q6TXJ6_RAT	sp|P49242|RS3A_RAT;tr|M0R6L4|M0R6L4_RAT	sp|P49242|RS3A_RAT 40S ribosomal protein S3a OS=Rattus norvegicus OX=10116 GN=Rps3a PE=1 SV=2;tr|M0R6L4|M0R6L4_RAT 40S ribosomal protein S3a OS=Rattus norvegicus OX=10116 GN=LOC100365839 PE=3 SV=1	3	12	86.659	69768	69925	77488	132820	113470	124020	197530	202930	228240	144120	176880	133870	88534	108930	79313	198460	195980	155850
Pdhb	sp|P49432|ODPB_RAT;tr|A0A0G2KAM3|A0A0G2KAM3_RAT	sp|P49432|ODPB_RAT;tr|A0A0G2KAM3|A0A0G2KAM3_RAT	sp|P49432|ODPB_RAT Pyruvate dehydrogenase E1 component subunit beta, mitochondrial OS=Rattus norvegicus OX=10116 GN=Pdhb PE=1 SV=2;tr|A0A0G2KAM3|A0A0G2KAM3_RAT Pyruvate dehydrogenase E1 component subunit beta OS=Rattus norvegicus OX=10116 GN=Pdhb PE=1 SV=1	2	1	4.3886	0	0	0	0	0	6379.9	0	0	0	0	0	0	0	0	0	0	0	0
Anp32a	tr|A0A0G2K7X0|A0A0G2K7X0_RAT;tr|F7EL36|F7EL36_RAT;sp|P49911|AN32A_RAT	tr|A0A0G2K7X0|A0A0G2K7X0_RAT;tr|F7EL36|F7EL36_RAT;sp|P49911|AN32A_RAT	tr|A0A0G2K7X0|A0A0G2K7X0_RAT Acidic leucine-rich nuclear phosphoprotein 32 family member A OS=Rattus norvegicus OX=10116 GN=Anp32a PE=1 SV=1;tr|F7EL36|F7EL36_RAT Acidic leucine-rich nuclear phosphoprotein 32 family member A OS=Rattus norvegicus OX=10116 GN	3	9	216.2	430920	443700	438260	252790	284130	256230	396930	432160	363010	524020	451700	500180	230320	177510	111130	512210	527880	513100
Tkt	sp|P50137|TKT_RAT	sp|P50137|TKT_RAT	sp|P50137|TKT_RAT Transketolase OS=Rattus norvegicus OX=10116 GN=Tkt PE=1 SV=1	1	26	323.31	2782300	3019700	2983700	2387600	2223000	2269700	1907200	1881900	1855200	2242900	2316600	2231200	606390	588840	584840	1670000	1654400	1679500
Gdi1	sp|P50398|GDIA_RAT	sp|P50398|GDIA_RAT	sp|P50398|GDIA_RAT Rab GDP dissociation inhibitor alpha OS=Rattus norvegicus OX=10116 GN=Gdi1 PE=1 SV=1	1	22	323.31	1020400	964310	1183900	632370	713660	680950	446310	430210	463040	787070	715710	752120	386380	321760	401270	661740	660560	632450
Gdi2	sp|P50399|GDIB_RAT	sp|P50399|GDIB_RAT	sp|P50399|GDIB_RAT Rab GDP dissociation inhibitor beta OS=Rattus norvegicus OX=10116 GN=Gdi2 PE=1 SV=2	1	28	323.31	2048700	2198700	2084600	1973300	2041000	1983100	1380500	1405800	1410100	2340800	2285100	2238500	659460	744880	726100	1637700	1683500	1633500
Atp6v1f	sp|P50408|VATF_RAT;tr|B2GUW7|B2GUW7_RAT	sp|P50408|VATF_RAT	sp|P50408|VATF_RAT V-type proton ATPase subunit F OS=Rattus norvegicus OX=10116 GN=Atp6v1f PE=1 SV=1	2	5	5.325	25298	26743	22563	14231	15268	20388	17597	19390	18207	40132	40147	32013	0	0	0	0	26989	25669
Ppp1r2	sp|P50411|IPP2_RAT;tr|A0A0H2UHA0|A0A0H2UHA0_RAT	sp|P50411|IPP2_RAT;tr|A0A0H2UHA0|A0A0H2UHA0_RAT	sp|P50411|IPP2_RAT Protein phosphatase inhibitor 2 OS=Rattus norvegicus OX=10116 GN=Ppp1r2 PE=1 SV=2;tr|A0A0H2UHA0|A0A0H2UHA0_RAT Protein phosphatase inhibitor 2 OS=Rattus norvegicus OX=10116 GN=Ppp1r2 PE=1 SV=1	2	3	6.9871	19195	14256	16968	15300	0	15836	9493.2	15756	16860	49809	50740	40070	0	3976	0	25426	30467	25687
Arsb	sp|P50430|ARSB_RAT	sp|P50430|ARSB_RAT	sp|P50430|ARSB_RAT Arylsulfatase B OS=Rattus norvegicus OX=10116 GN=Arsb PE=2 SV=2	1	4	7.9484	32025	31834	41533	42157	32982	35130	30483	26903	30330	33379	46138	40792	0	0	0	21880	17461	19536
Gatm	sp|P50442|GATM_RAT;tr|A0A140TA89|A0A140TA89_RAT	sp|P50442|GATM_RAT;tr|A0A140TA89|A0A140TA89_RAT	sp|P50442|GATM_RAT Glycine amidinotransferase, mitochondrial OS=Rattus norvegicus OX=10116 GN=Gatm PE=1 SV=1;tr|A0A140TA89|A0A140TA89_RAT Glycine amidinotransferase, mitochondrial OS=Rattus norvegicus OX=10116 GN=Gatm PE=1 SV=1	2	8	32.071	87574	96920	96780	107320	78495	101700	71931	87209	73537	71663	60279	68849	91823	68316	67043	90190	68970	63596
Aars	sp|P50475|SYAC_RAT	sp|P50475|SYAC_RAT	sp|P50475|SYAC_RAT Alanine--tRNA ligase, cytoplasmic OS=Rattus norvegicus OX=10116 GN=Aars PE=1 SV=3	1	8	11.261	19751	31476	22345	21297	19208	19928	18895	19988	21778	22036	18748	21252	37826	29856	0	15035	15380	19612
St13	sp|P50503|F10A1_RAT	sp|P50503|F10A1_RAT	sp|P50503|F10A1_RAT Hsc70-interacting protein OS=Rattus norvegicus OX=10116 GN=St13 PE=1 SV=1	1	6	23.696	112200	138830	146260	85959	73873	79617	127380	135680	127490	137390	166890	127250	0	36470	27085	148190	171000	144140
Abat	sp|P50554|GABT_RAT	sp|P50554|GABT_RAT	sp|P50554|GABT_RAT 4-aminobutyrate aminotransferase, mitochondrial OS=Rattus norvegicus OX=10116 GN=Abat PE=1 SV=3	1	2	2.9121	0	3722.2	0	0	0	0	0	0	0	8414	9067.8	0	0	0	0	0	0	0
Paics	sp|P51583|PUR6_RAT;tr|F8WFR8|F8WFR8_RAT;tr|A0A0G2K5S4|A0A0G2K5S4_RAT	sp|P51583|PUR6_RAT;tr|F8WFR8|F8WFR8_RAT;tr|A0A0G2K5S4|A0A0G2K5S4_RAT	sp|P51583|PUR6_RAT Multifunctional protein ADE2 OS=Rattus norvegicus OX=10116 GN=Paics PE=1 SV=3;tr|F8WFR8|F8WFR8_RAT Multifunctional protein ADE2-like OS=Rattus norvegicus OX=10116 GN=LOC100910308 PE=3 SV=2;tr|A0A0G2K5S4|A0A0G2K5S4_RAT Uncharacterized pro	3	5	8.8317	22774	26684	33282	18989	18597	31139	24293	26573	32058	17624	23694	22713	43921	53819	49547	34396	36166	37142
Akr1a1	sp|P51635|AK1A1_RAT	sp|P51635|AK1A1_RAT	sp|P51635|AK1A1_RAT Aldo-keto reductase family 1 member A1 OS=Rattus norvegicus OX=10116 GN=Akr1a1 PE=1 SV=2	1	17	260.2	904250	919830	926840	702460	726330	701020	584490	574720	577410	975130	923590	933330	224750	278330	296970	785080	800630	775050
Erp29	sp|P52555|ERP29_RAT	sp|P52555|ERP29_RAT	sp|P52555|ERP29_RAT Endoplasmic reticulum resident protein 29 OS=Rattus norvegicus OX=10116 GN=Erp29 PE=1 SV=2	1	6	20.074	138670	162070	117880	37642	47862	60528	58966	74730	43441	204680	210350	196000	23596	30058	35338	108920	101510	80747
Stat3	sp|P52631|STAT3_RAT	sp|P52631|STAT3_RAT	sp|P52631|STAT3_RAT Signal transducer and activator of transcription 3 OS=Rattus norvegicus OX=10116 GN=Stat3 PE=1 SV=1	1	4	7.0866	11649	0	8964.8	15467	15254	11584	0	17791	14369	11721	13308	15476	0	0	0	0	0	8645.9
Rida	sp|P52759|RIDA_RAT	sp|P52759|RIDA_RAT	sp|P52759|RIDA_RAT 2-iminobutanoate/2-iminopropanoate deaminase OS=Rattus norvegicus OX=10116 GN=Rida PE=1 SV=3	1	4	138.81	55738	63891	69097	32114	34854	41162	48131	54005	49898	81944	88058	92664	7469.7	0	0	59582	53591	57712
Hmgb2	sp|P52925|HMGB2_RAT;tr|D3ZS25|D3ZS25_RAT;tr|D3ZN59|D3ZN59_RAT	sp|P52925|HMGB2_RAT;tr|D3ZS25|D3ZS25_RAT;tr|D3ZN59|D3ZN59_RAT	sp|P52925|HMGB2_RAT High mobility group protein B2 OS=Rattus norvegicus OX=10116 GN=Hmgb2 PE=2 SV=2;tr|D3ZS25|D3ZS25_RAT Uncharacterized protein OS=Rattus norvegicus OX=10116 PE=4 SV=2;tr|D3ZN59|D3ZN59_RAT Similar to High mobility group protein 2 (HMG-2) O	3	5	36.825	84216	78536	87396	28202	27696	30740	95259	80778	97700	114230	118620	120680	0	0	0	37766	40976	43058
Ppp5c	sp|P53042|PPP5_RAT	sp|P53042|PPP5_RAT	sp|P53042|PPP5_RAT Serine/threonine-protein phosphatase 5 OS=Rattus norvegicus OX=10116 GN=Ppp5c PE=1 SV=1	1	5	22.192	22867	23131	19864	13600	21190	17073	13096	15440	18728	26899	17933	23158	0	0	0	21417	18582	19159
Nudt1	sp|P53369|8ODP_RAT	sp|P53369|8ODP_RAT	sp|P53369|8ODP_RAT 7,8-dihydro-8-oxoguanine triphosphatase OS=Rattus norvegicus OX=10116 GN=Nudt1 PE=1 SV=1	1	2	8.2394	8358.5	8892.4	0	0	0	0	7772.6	0	0	0	14940	0	0	0	0	14212	14400	19965
Pitpnb	sp|P53812|PIPNB_RAT;tr|D3ZCD4|D3ZCD4_RAT	sp|P53812|PIPNB_RAT;tr|D3ZCD4|D3ZCD4_RAT	sp|P53812|PIPNB_RAT Phosphatidylinositol transfer protein beta isoform OS=Rattus norvegicus OX=10116 GN=Pitpnb PE=1 SV=2;tr|D3ZCD4|D3ZCD4_RAT Phosphatidylinositol transfer protein beta isoform OS=Rattus norvegicus OX=10116 GN=Pitpnb PE=1 SV=3	2	3	2.5055	0	0	0	0	0	0	0	0	0	6023.5	0	5821.2	0	0	0	0	0	0
Slc16a1	sp|P53987|MOT1_RAT	sp|P53987|MOT1_RAT	sp|P53987|MOT1_RAT Monocarboxylate transporter 1 OS=Rattus norvegicus OX=10116 GN=Slc16a1 PE=1 SV=1	1	1	2.6758	0	0	0	0	0	5208.7	0	0	0	0	0	0	0	0	0	0	0	0
P4ha1	sp|P54001|P4HA1_RAT	sp|P54001|P4HA1_RAT	sp|P54001|P4HA1_RAT Prolyl 4-hydroxylase subunit alpha-1 OS=Rattus norvegicus OX=10116 GN=P4ha1 PE=2 SV=2	1	4	6.0201	14673	14773	10610	9569.5	11994	9568.3	7766.8	7329	7866.8	11074	9262.2	11204	0	0	0	14252	12830	13380
Gnb1	sp|P54311|GBB1_RAT;sp|P52287|GBB3_RAT;tr|D4A752|D4A752_RAT	sp|P54311|GBB1_RAT	sp|P54311|GBB1_RAT Guanine nucleotide-binding protein G(I)/G(S)/G(T) subunit beta-1 OS=Rattus norvegicus OX=10116 GN=Gnb1 PE=1 SV=4	3	8	16.688	0	15423	0	27343	31073	32689	19894	27051	27427	24445	19567	19594	0	0	0	24216	23492	18434
Gnb2	sp|P54313|GBB2_RAT;sp|O35353|GBB4_RAT;tr|A0A0G2K8M9|A0A0G2K8M9_RAT	sp|P54313|GBB2_RAT	sp|P54313|GBB2_RAT Guanine nucleotide-binding protein G(I)/G(S)/G(T) subunit beta-2 OS=Rattus norvegicus OX=10116 GN=Gnb2 PE=1 SV=4	3	10	26.779	127370	144820	136920	219280	229270	221550	195200	198810	197780	157320	154880	166820	102220	116770	118400	138100	156330	146160
Plaa	sp|P54319|PLAP_RAT	sp|P54319|PLAP_RAT	sp|P54319|PLAP_RAT Phospholipase A-2-activating protein OS=Rattus norvegicus OX=10116 GN=Plaa PE=1 SV=3	1	9	13.163	35271	37374	37753	15590	23614	20483	27043	21161	23502	31517	30382	32729	0	0	9715.3	25152	21919	22762
Bcat1	tr|Q99JD5|Q99JD5_RAT;sp|P54690|BCAT1_RAT	tr|Q99JD5|Q99JD5_RAT;sp|P54690|BCAT1_RAT	tr|Q99JD5|Q99JD5_RAT Branched-chain-amino-acid aminotransferase OS=Rattus norvegicus OX=10116 GN=Bcat1 PE=2 SV=1;sp|P54690|BCAT1_RAT Branched-chain-amino-acid aminotransferase, cytosolic OS=Rattus norvegicus OX=10116 GN=Bcat1 PE=1 SV=1	2	8	45.036	121660	114120	87938	114540	135710	149350	77000	77949	71664	104780	101800	107780	0	0	0	59790	56345	46437
Napa	sp|P54921|SNAA_RAT;sp|P85969|SNAB_RAT;tr|F8WFM2|F8WFM2_RAT	sp|P54921|SNAA_RAT	sp|P54921|SNAA_RAT Alpha-soluble NSF attachment protein OS=Rattus norvegicus OX=10116 GN=Napa PE=1 SV=2	3	4	7.958	8120.8	5428.5	9805.4	0	0	0	8388	8396.8	10625	10798	13294	12402	11950	0	12350	10124	11374	13300
Fabp7	sp|P55051|FABP7_RAT	sp|P55051|FABP7_RAT	sp|P55051|FABP7_RAT Fatty acid-binding protein, brain OS=Rattus norvegicus OX=10116 GN=Fabp7 PE=1 SV=2	1	8	323.31	1042400	1159900	1153300	949900	981460	844340	1148800	1156000	1143300	1573000	1514400	1520400	393640	225570	266600	2065400	2286900	2189200
Fabp5	sp|P55053|FABP5_RAT	sp|P55053|FABP5_RAT	sp|P55053|FABP5_RAT Fatty acid-binding protein 5 OS=Rattus norvegicus OX=10116 GN=Fabp5 PE=1 SV=3	1	10	171.15	1195500	1151100	1134400	969750	1003000	1049900	1118500	1054900	1070800	1529900	1420000	1494500	564250	332800	410450	1967800	1964700	2090900
Hspa1l	sp|P55063|HS71L_RAT	sp|P55063|HS71L_RAT	sp|P55063|HS71L_RAT Heat shock 70 kDa protein 1-like OS=Rattus norvegicus OX=10116 GN=Hspa1l PE=2 SV=2	1	8	3.1855	0	0	24225	0	0	0	0	0	0	0	0	0	0	0	0	0	0	0
Ncan	sp|P55067|NCAN_RAT;tr|G3V8R2|G3V8R2_RAT;tr|A0A0G2K4R4|A0A0G2K4R4_RAT;tr|F1LQI4|F1LQI4_RAT;sp|P07897|PGCA_RAT;tr|D4A7Y1|D4A7Y1_RAT	sp|P55067|NCAN_RAT;tr|G3V8R2|G3V8R2_RAT	sp|P55067|NCAN_RAT Neurocan core protein OS=Rattus norvegicus OX=10116 GN=Ncan PE=1 SV=1;tr|G3V8R2|G3V8R2_RAT Neurocan core protein OS=Rattus norvegicus OX=10116 GN=Ncan PE=1 SV=1	6	24	226.51	1116200	1154600	1139900	1889300	1822100	1896800	2969700	2898500	2956100	1429000	1434100	1433600	325040	364990	334010	1490200	1492900	1489900
Nckap1	tr|F1LSM5|F1LSM5_RAT;sp|P55161|NCKP1_RAT	tr|F1LSM5|F1LSM5_RAT;sp|P55161|NCKP1_RAT	tr|F1LSM5|F1LSM5_RAT Nck-associated protein 1 OS=Rattus norvegicus OX=10116 GN=Nckap1 PE=1 SV=3;sp|P55161|NCKP1_RAT Nck-associated protein 1 OS=Rattus norvegicus OX=10116 GN=Nckap1 PE=2 SV=1	2	8	11.409	17651	19323	19145	13616	23929	16468	28825	23309	22478	29495	29418	28703	0	0	0	13069	15164	11344
Casp3	sp|P55213|CASP3_RAT	sp|P55213|CASP3_RAT	sp|P55213|CASP3_RAT Caspase-3 OS=Rattus norvegicus OX=10116 GN=Casp3 PE=2 SV=2	1	7	9.5623	18343	20927	24623	35730	31974	0	26000	28267	34214	46150	50437	58720	42397	0	0	24716	21943	18169
Cdkn2b	tr|A0A0G2K864|A0A0G2K864_RAT;tr|Q5PQW4|Q5PQW4_RAT;sp|P55272|CDN2B_RAT	tr|A0A0G2K864|A0A0G2K864_RAT;tr|Q5PQW4|Q5PQW4_RAT;sp|P55272|CDN2B_RAT	tr|A0A0G2K864|A0A0G2K864_RAT Cyclin-dependent kinase 4 inhibitor B OS=Rattus norvegicus OX=10116 GN=Cdkn2b PE=4 SV=1;tr|Q5PQW4|Q5PQW4_RAT Cdkn2b protein OS=Rattus norvegicus OX=10116 GN=Cdkn2b PE=2 SV=1;sp|P55272|CDN2B_RAT Cyclin-dependent kinase 4 inhibit	3	5	23.629	30031	31285	36215	22167	18611	32127	18101	32159	35165	38194	24807	35020	0	0	14387	33311	31363	32098
Cdh6	sp|P55280|CADH6_RAT;tr|F1LQP8|F1LQP8_RAT;tr|F1LR98|F1LR98_RAT;tr|D3ZFQ5|D3ZFQ5_RAT	sp|P55280|CADH6_RAT;tr|F1LQP8|F1LQP8_RAT	sp|P55280|CADH6_RAT Cadherin-6 OS=Rattus norvegicus OX=10116 GN=Cdh6 PE=1 SV=1;tr|F1LQP8|F1LQP8_RAT Cadherin-6 OS=Rattus norvegicus OX=10116 GN=Cdh6 PE=1 SV=3	4	3	4.5994	8821.5	12938	8776.9	0	0	8672.7	15806	13156	18931	8227.1	11871	9122.1	0	0	0	7546.7	6667.7	6875.7
Snu13	sp|P55770|NH2L1_RAT;tr|H7C5X3|H7C5X3_RAT	sp|P55770|NH2L1_RAT	sp|P55770|NH2L1_RAT NHP2-like protein 1 OS=Rattus norvegicus OX=10116 GN=Snu13 PE=2 SV=4	2	4	5.563	0	0	0	0	0	0	0	0	32472	17430	18162	0	0	0	0	23789	20548	0
1 SV	sp|P56571|ES1_RAT	sp|P56571|ES1_RAT	sp|P56571|ES1_RAT ES1 protein homolog, mitochondrial OS=Rattus norvegicus OX=10116 PE=1 SV=2	1	2	4.2665	14684	13629	13280	0	0	0	0	0	0	0	0	0	0	0	0	0	3408.8	0
Idh2	sp|P56574|IDHP_RAT;tr|A0A0G2JUF6|A0A0G2JUF6_RAT	sp|P56574|IDHP_RAT;tr|A0A0G2JUF6|A0A0G2JUF6_RAT	sp|P56574|IDHP_RAT Isocitrate dehydrogenase [NADP], mitochondrial OS=Rattus norvegicus OX=10116 GN=Idh2 PE=1 SV=2;tr|A0A0G2JUF6|A0A0G2JUF6_RAT Isocitrate dehydrogenase [NADP] OS=Rattus norvegicus OX=10116 GN=Idh2 PE=1 SV=1	2	6	7.6199	7397.4	8830.4	8854.6	0	9162.1	0	8342.7	8775.2	12174	6907.1	9510.4	8735.5	7538.9	0	0	4829.5	4025.8	7125.5
Vti1b	tr|F1LNC4|F1LNC4_RAT;sp|P58200|VTI1B_RAT	tr|F1LNC4|F1LNC4_RAT;sp|P58200|VTI1B_RAT	tr|F1LNC4|F1LNC4_RAT Vesicle transport through interaction with t-SNAREs homolog 1B OS=Rattus norvegicus OX=10116 GN=Vti1b PE=1 SV=2;sp|P58200|VTI1B_RAT Vesicle transport through interaction with t-SNAREs homolog 1B OS=Rattus norvegicus OX=10116 GN=Vti1b P	2	1	2.3402	0	0	0	0	0	0	0	0	0	0	0	2579.6	0	0	0	0	0	0
Gnao1	sp|P59215|GNAO_RAT	sp|P59215|GNAO_RAT	sp|P59215|GNAO_RAT Guanine nucleotide-binding protein G(o) subunit alpha OS=Rattus norvegicus OX=10116 GN=Gnao1 PE=1 SV=2	1	4	9.9771	25712	26361	27501	25523	27877	26245	25569	0	20683	10150	20696	14180	0	0	0	0	0	0
Ruvbl1	sp|P60123|RUVB1_RAT;tr|A0A0G2K0H9|A0A0G2K0H9_RAT	sp|P60123|RUVB1_RAT;tr|A0A0G2K0H9|A0A0G2K0H9_RAT	sp|P60123|RUVB1_RAT RuvB-like 1 OS=Rattus norvegicus OX=10116 GN=Ruvbl1 PE=1 SV=1;tr|A0A0G2K0H9|A0A0G2K0H9_RAT RuvB-like helicase OS=Rattus norvegicus OX=10116 GN=RGD1564855 PE=3 SV=1	2	14	73.753	86671	91966	87740	74638	70177	73512	78059	80739	81314	139590	142590	135840	0	0	0	84725	84829	85493
Gabarap	sp|P60517|GBRAP_RAT;sp|Q0VGK0|GBRL1_RAT;tr|A0A0G2JU55|A0A0G2JU55_RAT	sp|P60517|GBRAP_RAT;sp|Q0VGK0|GBRL1_RAT;tr|A0A0G2JU55|A0A0G2JU55_RAT	sp|P60517|GBRAP_RAT Gamma-aminobutyric acid receptor-associated protein OS=Rattus norvegicus OX=10116 GN=Gabarap PE=1 SV=1;sp|Q0VGK0|GBRL1_RAT Gamma-aminobutyric acid receptor-associated protein-like 1 OS=Rattus norvegicus OX=10116 GN=Gabarapl1 PE=1 SV=1;t	3	2	38.735	0	0	0	0	0	11454	0	0	0	0	0	0	0	0	0	0	0	0
Gabarapl2	sp|P60522|GBRL2_RAT;tr|F1M1J6|F1M1J6_RAT	sp|P60522|GBRL2_RAT;tr|F1M1J6|F1M1J6_RAT	sp|P60522|GBRL2_RAT Gamma-aminobutyric acid receptor-associated protein-like 2 OS=Rattus norvegicus OX=10116 GN=Gabarapl2 PE=3 SV=1;tr|F1M1J6|F1M1J6_RAT Uncharacterized protein OS=Rattus norvegicus OX=10116 PE=3 SV=3	2	4	4.5588	26066	27211	23995	0	0	0	21590	0	19443	25868	44559	31669	0	0	0	30662	30427	28960
Actb	sp|P60711|ACTB_RAT;tr|A0A0G2K3K2|A0A0G2K3K2_RAT	sp|P60711|ACTB_RAT;tr|A0A0G2K3K2|A0A0G2K3K2_RAT	sp|P60711|ACTB_RAT Actin, cytoplasmic 1 OS=Rattus norvegicus OX=10116 GN=Actb PE=1 SV=1;tr|A0A0G2K3K2|A0A0G2K3K2_RAT Actin, cytoplasmic 1 OS=Rattus norvegicus OX=10116 GN=Actb PE=1 SV=1	2	20	228.23	282410	0	0	0	0	0	0	0	0	0	0	0	0	0	0	0	0	0
Cirbp	sp|P60825|CIRBP_RAT	sp|P60825|CIRBP_RAT	sp|P60825|CIRBP_RAT Cold-inducible RNA-binding protein OS=Rattus norvegicus OX=10116 GN=Cirbp PE=2 SV=1	1	3	8.5825	4240.4	26942	25822	21695	31277	21654	35987	38179	48807	21223	16681	18429	0	0	0	28774	24588	30152
Ensa	sp|P60841|ENSA_RAT	sp|P60841|ENSA_RAT	sp|P60841|ENSA_RAT Alpha-endosulfine OS=Rattus norvegicus OX=10116 GN=Ensa PE=1 SV=1	1	3	3.6824	0	0	0	0	0	0	0	0	0	7918.6	0	8314.7	0	0	0	0	0	0
Rps20	tr|A0A0H2UHG7|A0A0H2UHG7_RAT;tr|D3ZZK1|D3ZZK1_RAT;sp|P60868|RS20_RAT;tr|A0A0G2JY70|A0A0G2JY70_RAT;tr|M0RB28|M0RB28_RAT;tr|M0R566|M0R566_RAT;tr|A0A0G2K8W1|A0A0G2K8W1_RAT;tr|A0A0G2K6L6|A0A0G2K6L6_RAT;tr|M0R987|M0R987_RAT;tr|M0R5V6|M0R5V6_RAT;tr|A0A0G2K3E9|A0A0G2K3E9_RAT	tr|A0A0H2UHG7|A0A0H2UHG7_RAT;tr|D3ZZK1|D3ZZK1_RAT;sp|P60868|RS20_RAT;tr|A0A0G2JY70|A0A0G2JY70_RAT;tr|M0RB28|M0RB28_RAT;tr|M0R566|M0R566_RAT;tr|A0A0G2K8W1|A0A0G2K8W1_RAT;tr|A0A0G2K6L6|A0A0G2K6L6_RAT;tr|M0R987|M0R987_RAT;tr|M0R5V6|M0R5V6_RAT	tr|A0A0H2UHG7|A0A0H2UHG7_RAT 40S ribosomal protein S20 OS=Rattus norvegicus OX=10116 GN=Rps20 PE=3 SV=1;tr|D3ZZK1|D3ZZK1_RAT Uncharacterized protein OS=Rattus norvegicus OX=10116 PE=3 SV=1;sp|P60868|RS20_RAT 40S ribosomal protein S20 OS=Rattus norvegicus O	11	4	20.138	113130	138700	128490	83562	82695	90832	182560	186570	172840	111740	117650	123470	56626	77735	69214	154520	166520	156040
Prps1	sp|P60892|PRPS1_RAT;tr|A0A0G2JSV3|A0A0G2JSV3_RAT;tr|M0RBK1|M0RBK1_RAT	sp|P60892|PRPS1_RAT;tr|A0A0G2JSV3|A0A0G2JSV3_RAT;tr|M0RBK1|M0RBK1_RAT	sp|P60892|PRPS1_RAT Ribose-phosphate pyrophosphokinase 1 OS=Rattus norvegicus OX=10116 GN=Prps1 PE=1 SV=2;tr|A0A0G2JSV3|A0A0G2JSV3_RAT Ribose-phosphate pyrophosphokinase I -like OS=Rattus norvegicus OX=10116 GN=LOC314140 PE=1 SV=1;tr|M0RBK1|M0RBK1_RAT Phos	3	7	24.366	23374	25399	30337	16895	17782	17900	23885	28920	25888	41714	37122	47269	0	0	0	19706	23089	22620
Psma6	sp|P60901|PSA6_RAT;tr|A0A0G2K0D7|A0A0G2K0D7_RAT	sp|P60901|PSA6_RAT;tr|A0A0G2K0D7|A0A0G2K0D7_RAT	sp|P60901|PSA6_RAT Proteasome subunit alpha type-6 OS=Rattus norvegicus OX=10116 GN=Psma6 PE=1 SV=1;tr|A0A0G2K0D7|A0A0G2K0D7_RAT Proteasome endopeptidase complex OS=Rattus norvegicus OX=10116 GN=Psma6 PE=1 SV=1	2	12	56.966	516750	487840	480820	554580	489960	471830	353460	339940	347910	433830	473710	428740	1221600	1277700	1217800	420440	413790	436560
Ube2d3	tr|A0A0G2JV72|A0A0G2JV72_RAT;tr|A0A0G2K739|A0A0G2K739_RAT;sp|P61078|UB2D3_RAT;tr|F1M5C9|F1M5C9_RAT;sp|D3ZDK2|UB2D1_RAT;sp|P70711|U2D2B_RAT	tr|A0A0G2JV72|A0A0G2JV72_RAT;tr|A0A0G2K739|A0A0G2K739_RAT;sp|P61078|UB2D3_RAT;tr|F1M5C9|F1M5C9_RAT	tr|A0A0G2JV72|A0A0G2JV72_RAT Ubiquitin-conjugating enzyme E2 D3 OS=Rattus norvegicus OX=10116 GN=Ube2d3 PE=3 SV=1;tr|A0A0G2K739|A0A0G2K739_RAT Ubiquitin-conjugating enzyme E2 D3 OS=Rattus norvegicus OX=10116 GN=Ube2d3 PE=1 SV=1;sp|P61078|UB2D3_RAT Ubiquiti	6	3	6.348	34805	50831	0	90124	85021	77826	62822	70487	67383	79462	60015	68028	0	0	0	84275	69206	68268
Cops2	sp|P61203|CSN2_RAT	sp|P61203|CSN2_RAT	sp|P61203|CSN2_RAT COP9 signalosome complex subunit 2 OS=Rattus norvegicus OX=10116 GN=Cops2 PE=1 SV=1	1	11	20.848	51608	66699	50080	38699	40414	37717	38206	48986	46938	55934	53898	57334	0	0	0	39757	45191	42412
Rap2b	sp|P61227|RAP2B_RAT	sp|P61227|RAP2B_RAT	sp|P61227|RAP2B_RAT Ras-related protein Rap-2b OS=Rattus norvegicus OX=10116 GN=Rap2b PE=2 SV=1	1	3	4.4123	13652	9602.3	0	0	0	0	17889	16987	13645	0	0	6958.3	0	0	0	18870	19200	16613
Stx1b	sp|P61265|STX1B_RAT	sp|P61265|STX1B_RAT	sp|P61265|STX1B_RAT Syntaxin-1B OS=Rattus norvegicus OX=10116 GN=Stx1b PE=1 SV=1	1	2	6.5246	0	9148.5	7166.9	0	0	0	5536.5	4776.4	4137	6514.1	6401.9	5939.7	0	0	0	4383.2	4398.7	4632.1
Rpl15	sp|P61314|RL15_RAT;tr|D3ZF52|D3ZF52_RAT	sp|P61314|RL15_RAT	sp|P61314|RL15_RAT 60S ribosomal protein L15 OS=Rattus norvegicus OX=10116 GN=Rpl15 PE=1 SV=2	2	6	52.88	26185	31983	37120	45387	70166	61560	140230	143150	147160	88492	130140	96124	56682	28197	39493	149680	109280	160410
Rpl27	sp|P61354|RL27_RAT;tr|D3ZTK5|D3ZTK5_RAT;tr|M0R7P0|M0R7P0_RAT	sp|P61354|RL27_RAT;tr|D3ZTK5|D3ZTK5_RAT;tr|M0R7P0|M0R7P0_RAT	sp|P61354|RL27_RAT 60S ribosomal protein L27 OS=Rattus norvegicus OX=10116 GN=Rpl27 PE=2 SV=2;tr|D3ZTK5|D3ZTK5_RAT 60S ribosomal protein L27 OS=Rattus norvegicus OX=10116 PE=1 SV=1;tr|M0R7P0|M0R7P0_RAT Uncharacterized protein OS=Rattus norvegicus OX=10116	3	3	7.8841	39221	33272	39451	73037	72839	71915	200460	164850	167890	98541	104500	100890	66735	84335	69517	129570	130400	130990
Rpl37a	tr|A0A0H2UHU1|A0A0H2UHU1_RAT;sp|P61515|RL37P_RAT;sp|D4AAZ6|RL37A_RAT;tr|D4A7B1|D4A7B1_RAT;tr|D4A829|D4A829_RAT	tr|A0A0H2UHU1|A0A0H2UHU1_RAT;sp|P61515|RL37P_RAT;sp|D4AAZ6|RL37A_RAT;tr|D4A7B1|D4A7B1_RAT	tr|A0A0H2UHU1|A0A0H2UHU1_RAT 60S ribosomal protein L37a OS=Rattus norvegicus OX=10116 GN=Rpl37a PE=3 SV=1;sp|P61515|RL37P_RAT Putative 60S ribosomal protein L37a OS=Rattus norvegicus OX=10116 GN=Rpl37a-ps1 PE=5 SV=2;sp|D4AAZ6|RL37A_RAT 60S ribosomal protei	5	3	57.552	0	42125	17170	42002	45216	0	45095	48303	47758	33691	43491	30513	134790	134680	279120	39225	38716	39000
Rhoa	sp|P61589|RHOA_RAT;tr|Q5XIM3|Q5XIM3_RAT	sp|P61589|RHOA_RAT;tr|Q5XIM3|Q5XIM3_RAT	sp|P61589|RHOA_RAT Transforming protein RhoA OS=Rattus norvegicus OX=10116 GN=Rhoa PE=1 SV=1;tr|Q5XIM3|Q5XIM3_RAT RSA-14-44 protein OS=Rattus norvegicus OX=10116 GN=RSA-14-44 PE=2 SV=1	2	4	6.3496	25174	27874	27140	31927	25532	27335	31820	32843	34209	46959	55597	41791	8554.2	0	0	57075	40173	50696
Stxbp1	sp|P61765|STXB1_RAT	sp|P61765|STXB1_RAT	sp|P61765|STXB1_RAT Syntaxin-binding protein 1 OS=Rattus norvegicus OX=10116 GN=Stxbp1 PE=1 SV=1	1	3	4.6849	8340.7	10219	10594	5913.8	10781	12419	7996.9	0	9964.2	7886.8	11790	10349	0	0	0	6230.1	0	0
Sumo2	tr|F1M2K3|F1M2K3_RAT;sp|P61959|SUMO2_RAT;tr|D4A7L5|D4A7L5_RAT	tr|F1M2K3|F1M2K3_RAT;sp|P61959|SUMO2_RAT;tr|D4A7L5|D4A7L5_RAT	tr|F1M2K3|F1M2K3_RAT Small ubiquitin-related modifier OS=Rattus norvegicus OX=10116 GN=Sumo2 PE=3 SV=2;sp|P61959|SUMO2_RAT Small ubiquitin-related modifier 2 OS=Rattus norvegicus OX=10116 GN=Sumo2 PE=1 SV=1;tr|D4A7L5|D4A7L5_RAT Small ubiquitin-related modi	3	2	32.117	595240	632310	623020	392260	428400	451060	542840	671970	578340	463380	455170	566120	145800	105340	0	793040	790740	701600
Nutf2	sp|P61972|NTF2_RAT	sp|P61972|NTF2_RAT	sp|P61972|NTF2_RAT Nuclear transport factor 2 OS=Rattus norvegicus OX=10116 GN=Nutf2 PE=1 SV=1	1	5	64.91	174820	119160	153820	88600	91869	84453	112030	103760	114420	222740	221640	227020	34874	31763	70183	169140	111880	168230
Hnrnpk	tr|Q5D059|Q5D059_RAT;sp|P61980|HNRPK_RAT;tr|M0R9K1|M0R9K1_RAT	tr|Q5D059|Q5D059_RAT;sp|P61980|HNRPK_RAT;tr|M0R9K1|M0R9K1_RAT	tr|Q5D059|Q5D059_RAT Heterogeneous nuclear ribonucleoprotein K OS=Rattus norvegicus OX=10116 GN=Hnrnpk PE=1 SV=1;sp|P61980|HNRPK_RAT Heterogeneous nuclear ribonucleoprotein K OS=Rattus norvegicus OX=10116 GN=Hnrnpk PE=1 SV=1;tr|M0R9K1|M0R9K1_RAT Heterogene	3	15	323.31	776220	809170	751810	649660	649980	674640	1384000	1334000	1329500	1425300	1483700	1470400	154930	212170	179480	955710	941880	951440
Ywhag	sp|P61983|1433G_RAT	sp|P61983|1433G_RAT	sp|P61983|1433G_RAT 14-3-3 protein gamma OS=Rattus norvegicus OX=10116 GN=Ywhag PE=1 SV=2	1	12	323.31	867690	914830	917660	449500	521530	524350	359240	362290	336240	661490	640070	619210	185120	192190	179940	674320	578010	613630
Timm13	sp|P62076|TIM13_RAT	sp|P62076|TIM13_RAT	sp|P62076|TIM13_RAT Mitochondrial import inner membrane translocase subunit Tim13 OS=Rattus norvegicus OX=10116 GN=Timm13 PE=3 SV=1	1	5	31.939	20870	21966	23534	40099	33674	38687	43845	47580	54057	21584	22907	21702	21984	0	19281	37894	37861	39856
Timm8b	sp|P62078|TIM8B_RAT	sp|P62078|TIM8B_RAT	sp|P62078|TIM8B_RAT Mitochondrial import inner membrane translocase subunit Tim8 B OS=Rattus norvegicus OX=10116 GN=Timm8b PE=3 SV=1	1	4	13.419	46873	50507	41188	22188	27734	30429	39009	42435	45424	56690	42092	56472	0	51242	0	50285	46912	38966
Rps7	sp|P62083|RS7_RAT;tr|Q6AY74|Q6AY74_RAT	sp|P62083|RS7_RAT	sp|P62083|RS7_RAT 40S ribosomal protein S7 OS=Rattus norvegicus OX=10116 GN=Rps7 PE=1 SV=1	2	6	15.498	67755	83313	72937	173510	177910	164770	262760	302350	270500	131220	135130	151040	123080	131700	149120	214260	210630	211040
Ppp1ca	sp|P62138|PP1A_RAT;tr|A0A0G2JYS8|A0A0G2JYS8_RAT	sp|P62138|PP1A_RAT;tr|A0A0G2JYS8|A0A0G2JYS8_RAT	sp|P62138|PP1A_RAT Serine/threonine-protein phosphatase PP1-alpha catalytic subunit OS=Rattus norvegicus OX=10116 GN=Ppp1ca PE=1 SV=1;tr|A0A0G2JYS8|A0A0G2JYS8_RAT Serine/threonine-protein phosphatase OS=Rattus norvegicus OX=10116 GN=Ppp1ca PE=1 SV=1	2	9	7.9198	42218	72697	54325	58358	44960	60266	56588	49275	55584	68145	76864	78798	0	8866.2	0	30209	36297	44435
Ppp1cb	sp|P62142|PP1B_RAT	sp|P62142|PP1B_RAT	sp|P62142|PP1B_RAT Serine/threonine-protein phosphatase PP1-beta catalytic subunit OS=Rattus norvegicus OX=10116 GN=Ppp1cb PE=1 SV=3	1	9	102.88	139600	124840	149630	170490	155060	167740	140850	141640	113140	146450	166390	171580	66496	77885	81372	91074	131530	115530
Ncs1	sp|P62168|NCS1_RAT	sp|P62168|NCS1_RAT	sp|P62168|NCS1_RAT Neuronal calcium sensor 1 OS=Rattus norvegicus OX=10116 GN=Ncs1 PE=1 SV=2	1	5	8.8501	9647.9	7041.7	2149.3	0	0	0	0	4394.6	0	5104.4	8100.5	2831.7	0	0	0	5462.6	10573	0
Psmc1	sp|P62193|PRS4_RAT	sp|P62193|PRS4_RAT	sp|P62193|PRS4_RAT 26S proteasome regulatory subunit 4 OS=Rattus norvegicus OX=10116 GN=Psmc1 PE=1 SV=1	1	7	16.126	38763	36325	47417	39737	35143	33140	44771	38582	38568	24844	29621	25287	0	0	0	31721	36824	35251
Psmc5	sp|P62198|PRS8_RAT	sp|P62198|PRS8_RAT	sp|P62198|PRS8_RAT 26S proteasome regulatory subunit 8 OS=Rattus norvegicus OX=10116 GN=Psmc5 PE=1 SV=1	1	11	21.731	79114	105120	106370	76535	74183	74716	100830	112440	109010	85942	104270	92411	46184	67752	92895	104040	111010	102150
Rps8	sp|P62243|RS8_RAT;tr|M0R7Q5|M0R7Q5_RAT;tr|D3ZIE1|D3ZIE1_RAT;tr|Q6TXJ0|Q6TXJ0_RAT	sp|P62243|RS8_RAT;tr|M0R7Q5|M0R7Q5_RAT;tr|D3ZIE1|D3ZIE1_RAT;tr|Q6TXJ0|Q6TXJ0_RAT	sp|P62243|RS8_RAT 40S ribosomal protein S8 OS=Rattus norvegicus OX=10116 GN=Rps8 PE=1 SV=2;tr|M0R7Q5|M0R7Q5_RAT 40S ribosomal protein S8 OS=Rattus norvegicus OX=10116 GN=LOC100363452 PE=3 SV=1;tr|D3ZIE1|D3ZIE1_RAT 40S ribosomal protein S8 OS=Rattus norvegi	4	7	91.127	101900	98928	109330	127460	115890	125780	247100	238300	223340	164990	194220	184870	120550	136000	143230	238850	256620	233940
Rps15a	sp|P62246|RS15A_RAT;tr|A0A0G2K6I0|A0A0G2K6I0_RAT;tr|D3ZS61|D3ZS61_RAT;tr|D3ZLL8|D3ZLL8_RAT;tr|D3ZZC7|D3ZZC7_RAT;tr|M0R8U6|M0R8U6_RAT;tr|A0A0G2K2F6|A0A0G2K2F6_RAT;tr|A0A0G2JYA6|A0A0G2JYA6_RAT	sp|P62246|RS15A_RAT;tr|A0A0G2K6I0|A0A0G2K6I0_RAT;tr|D3ZS61|D3ZS61_RAT;tr|D3ZLL8|D3ZLL8_RAT;tr|D3ZZC7|D3ZZC7_RAT	sp|P62246|RS15A_RAT 40S ribosomal protein S15a OS=Rattus norvegicus OX=10116 GN=Rps15a PE=1 SV=2;tr|A0A0G2K6I0|A0A0G2K6I0_RAT Similar to ribosomal protein S15a OS=Rattus norvegicus OX=10116 GN=LOC691716 PE=3 SV=1;tr|D3ZS61|D3ZS61_RAT Uncharacterized protei	8	5	6.6754	45219	43024	50300	66120	67011	77411	108850	92213	114940	101120	139880	135420	0	77675	0	100380	100560	133910
Rps16	sp|P62250|RS16_RAT;tr|A0A1W2Q631|A0A1W2Q631_RAT;tr|M0R8S7|M0R8S7_RAT;tr|M0R4I3|M0R4I3_RAT	sp|P62250|RS16_RAT	sp|P62250|RS16_RAT 40S ribosomal protein S16 OS=Rattus norvegicus OX=10116 GN=Rps16 PE=1 SV=2	4	7	12.28	115050	116470	99545	168250	170380	178730	317210	324160	323160	251160	248580	260240	172130	174040	122680	339670	337000	335310
Ube2g1	sp|P62255|UB2G1_RAT	sp|P62255|UB2G1_RAT	sp|P62255|UB2G1_RAT Ubiquitin-conjugating enzyme E2 G1 OS=Rattus norvegicus OX=10116 GN=Ube2g1 PE=2 SV=3	1	5	19.298	14552	17062	15158	0	22758	0	10444	4404.8	0	32078	29735	31536	0	0	0	28412	35153	30912
Ywhae	sp|P62260|1433E_RAT	sp|P62260|1433E_RAT	sp|P62260|1433E_RAT 14-3-3 protein epsilon OS=Rattus norvegicus OX=10116 GN=Ywhae PE=1 SV=1	1	23	323.31	8067800	7647600	7885200	7023000	7310800	7183300	5247400	5200600	5227800	5504700	5934000	5798200	2459600	2656600	2720200	6980900	6952700	7003500
3 SV	tr|F1LTW8|F1LTW8_RAT;tr|D4A9Q3|D4A9Q3_RAT;sp|P62268|RS23_RAT	tr|F1LTW8|F1LTW8_RAT;tr|D4A9Q3|D4A9Q3_RAT;sp|P62268|RS23_RAT	tr|F1LTW8|F1LTW8_RAT Uncharacterized protein OS=Rattus norvegicus OX=10116 PE=3 SV=2;tr|D4A9Q3|D4A9Q3_RAT Uncharacterized protein OS=Rattus norvegicus OX=10116 PE=3 SV=1;sp|P62268|RS23_RAT 40S ribosomal protein S23 OS=Rattus norvegicus OX=10116 GN=Rps23 PE	3	3	5.4058	32552	34287	26043	47614	39945	49067	69006	86876	83511	75194	62118	66414	46264	38215	48350	89763	77450	99407
3 SV	tr|M0R5K9|M0R5K9_RAT;tr|A0A0H2UHT6|A0A0H2UHT6_RAT;tr|D3ZM33|D3ZM33_RAT;sp|P62271|RS18_RAT;tr|A0A0G2KA79|A0A0G2KA79_RAT;tr|D3ZAU6|D3ZAU6_RAT;tr|D4AA93|D4AA93_RAT	tr|M0R5K9|M0R5K9_RAT;tr|A0A0H2UHT6|A0A0H2UHT6_RAT;tr|D3ZM33|D3ZM33_RAT;sp|P62271|RS18_RAT;tr|A0A0G2KA79|A0A0G2KA79_RAT;tr|D3ZAU6|D3ZAU6_RAT	tr|M0R5K9|M0R5K9_RAT Uncharacterized protein OS=Rattus norvegicus OX=10116 PE=3 SV=1;tr|A0A0H2UHT6|A0A0H2UHT6_RAT Ribosomal protein S18-like 1 OS=Rattus norvegicus OX=10116 GN=Rps18 PE=1 SV=1;tr|D3ZM33|D3ZM33_RAT Uncharacterized protein OS=Rattus norvegicu	7	7	35.165	219800	217440	225860	307580	304940	306490	708460	708990	670230	424010	436800	443820	215090	237380	238950	542810	568340	539510
Rps13	sp|P62278|RS13_RAT;tr|M0RCY2|M0RCY2_RAT;tr|F1LMB4|F1LMB4_RAT	sp|P62278|RS13_RAT;tr|M0RCY2|M0RCY2_RAT	sp|P62278|RS13_RAT 40S ribosomal protein S13 OS=Rattus norvegicus OX=10116 GN=Rps13 PE=1 SV=2;tr|M0RCY2|M0RCY2_RAT Uncharacterized protein OS=Rattus norvegicus OX=10116 PE=3 SV=1	3	6	24.115	135420	106430	124330	185880	189640	186110	374150	372480	365460	210630	204720	188970	178250	179790	175040	345040	335610	332270
Rps11	sp|P62282|RS11_RAT	sp|P62282|RS11_RAT	sp|P62282|RS11_RAT 40S ribosomal protein S11 OS=Rattus norvegicus OX=10116 GN=Rps11 PE=1 SV=3	1	5	6.1676	44986	42365	48700	89350	88968	83895	144680	139880	150780	106820	121710	104400	159120	169270	78035	132770	124540	146050
Tmsb4x	sp|P62329|TYB4_RAT;CON__P21752;tr|A0A0G2K021|A0A0G2K021_RAT;tr|M0R7Y9|M0R7Y9_RAT	sp|P62329|TYB4_RAT	sp|P62329|TYB4_RAT Thymosin beta-4 OS=Rattus norvegicus OX=10116 GN=Tmsb4x PE=1 SV=2	4	5	49.08	479490	420580	438220	2484900	2506700	2340800	866020	910510	922330	752850	867200	814590	275740	266300	266720	699390	683730	692060
Arf6	sp|P62332|ARF6_RAT	sp|P62332|ARF6_RAT	sp|P62332|ARF6_RAT ADP-ribosylation factor 6 OS=Rattus norvegicus OX=10116 GN=Arf6 PE=1 SV=2	1	3	6.8383	16754	15172	20846	40089	47722	38791	35026	34323	34914	27256	26854	27031	71858	72437	68869	39700	42524	44448
Rpl7a	tr|F1M013|F1M013_RAT;tr|D3ZU22|D3ZU22_RAT;sp|P62425|RL7A_RAT;tr|D3ZPL5|D3ZPL5_RAT;tr|M0R3M3|M0R3M3_RAT;tr|D4A6B9|D4A6B9_RAT;tr|F1M1M2|F1M1M2_RAT;tr|F1M4C7|F1M4C7_RAT;tr|D3ZJH5|D3ZJH5_RAT;tr|F1M0S7|F1M0S7_RAT;tr|D4A8X2|D4A8X2_RAT;tr|F1M2Q3|F1M2Q3_RAT;tr|D3ZNA3|D3ZNA3_RAT;tr|M0R7A4|M0R7A4_RAT;tr|D3ZD15|D3ZD15_RAT;tr|Q7TQ86|Q7TQ86_RAT	tr|F1M013|F1M013_RAT;tr|D3ZU22|D3ZU22_RAT;sp|P62425|RL7A_RAT;tr|D3ZPL5|D3ZPL5_RAT;tr|M0R3M3|M0R3M3_RAT;tr|D4A6B9|D4A6B9_RAT;tr|F1M1M2|F1M1M2_RAT;tr|F1M4C7|F1M4C7_RAT;tr|D3ZJH5|D3ZJH5_RAT;tr|F1M0S7|F1M0S7_RAT;tr|D4A8X2|D4A8X2_RAT	tr|F1M013|F1M013_RAT 60S ribosomal protein L7a OS=Rattus norvegicus OX=10116 GN=Rpl7a PE=4 SV=2;tr|D3ZU22|D3ZU22_RAT 60S ribosomal protein L7a-like OS=Rattus norvegicus OX=10116 GN=LOC108349606 PE=4 SV=1;sp|P62425|RL7A_RAT 60S ribosomal protein L7a OS=Ratt	16	8	42.931	111300	102690	127060	131210	129400	131840	377160	367900	358270	242550	231660	217130	105570	121050	130360	276580	296810	280550
Polr2g	sp|P62489|RPB7_RAT	sp|P62489|RPB7_RAT	sp|P62489|RPB7_RAT DNA-directed RNA polymerase II subunit RPB7 OS=Rattus norvegicus OX=10116 GN=Polr2g PE=2 SV=1	1	2	2.5848	10607	0	6475.9	9633.3	10484	10786	9012.2	0	8868.9	14402	16486	12857	0	0	0	10718	8300.4	10274
Tsc22d1	sp|P62501|T22D1_RAT;tr|D3Z8M8|D3Z8M8_RAT	sp|P62501|T22D1_RAT;tr|D3Z8M8|D3Z8M8_RAT	sp|P62501|T22D1_RAT TSC22 domain family protein 1 OS=Rattus norvegicus OX=10116 GN=Tsc22d1 PE=2 SV=1;tr|D3Z8M8|D3Z8M8_RAT TSC22 domain family protein 1 OS=Rattus norvegicus OX=10116 GN=Tsc22d1 PE=1 SV=1	2	1	7.6716	0	0	0	0	0	5890.6	0	0	0	0	0	0	0	0	0	0	0	0
Dynlrb1	sp|P62628|DLRB1_RAT	sp|P62628|DLRB1_RAT	sp|P62628|DLRB1_RAT Dynein light chain roadblock-type 1 OS=Rattus norvegicus OX=10116 GN=Dynlrb1 PE=1 SV=3	1	6	107.91	166620	160840	172010	154680	159010	146600	189090	132740	210730	273390	230490	225810	87975	79339	143810	335850	298300	277800
Eef1a1	sp|P62630|EF1A1_RAT;tr|M0R757|M0R757_RAT;tr|F1M6C2|F1M6C2_RAT	sp|P62630|EF1A1_RAT;tr|M0R757|M0R757_RAT;tr|F1M6C2|F1M6C2_RAT	sp|P62630|EF1A1_RAT Elongation factor 1-alpha 1 OS=Rattus norvegicus OX=10116 GN=Eef1a1 PE=2 SV=1;tr|M0R757|M0R757_RAT Elongation factor 1-alpha OS=Rattus norvegicus OX=10116 GN=LOC100360413 PE=3 SV=1;tr|F1M6C2|F1M6C2_RAT Uncharacterized protein OS=Rattus	3	16	225.86	1356900	1403600	1366800	1742800	1575600	1602100	2133200	2131100	2112300	2091300	2130700	2081800	1531500	1548900	1519700	1684900	1731000	1742000
Cnbp	sp|P62634|CNBP_RAT;tr|M0R729|M0R729_RAT	sp|P62634|CNBP_RAT	sp|P62634|CNBP_RAT Cellular nucleic acid-binding protein OS=Rattus norvegicus OX=10116 GN=Cnbp PE=2 SV=1	2	7	296.08	208100	209960	177650	127410	137870	145650	133120	130700	133740	255680	295360	278360	23254	37032	27525	262830	258360	276700
Rps4x	tr|X1WI37|X1WI37_RAT;sp|P62703|RS4X_RAT;tr|A0A0H2UHX3|A0A0H2UHX3_RAT;tr|D3ZX01|D3ZX01_RAT	tr|X1WI37|X1WI37_RAT;sp|P62703|RS4X_RAT;tr|A0A0H2UHX3|A0A0H2UHX3_RAT;tr|D3ZX01|D3ZX01_RAT	tr|X1WI37|X1WI37_RAT 40S ribosomal protein S4 OS=Rattus norvegicus OX=10116 GN=Rps4x PE=3 SV=1;sp|P62703|RS4X_RAT 40S ribosomal protein S4, X isoform OS=Rattus norvegicus OX=10116 GN=Rps4x PE=2 SV=2;tr|A0A0H2UHX3|A0A0H2UHX3_RAT 40S ribosomal protein S4 OS=	4	12	30.379	118960	125470	121210	166080	165970	169920	274800	267860	264130	170830	185770	178040	138450	119570	133920	287050	272360	276920
Ppp2cb	sp|P62716|PP2AB_RAT	sp|P62716|PP2AB_RAT	sp|P62716|PP2AB_RAT Serine/threonine-protein phosphatase 2A catalytic subunit beta isoform OS=Rattus norvegicus OX=10116 GN=Ppp2cb PE=2 SV=1	1	11	2.678	0	18938	16713	0	0	0	0	0	0	14441	15536	9622.4	0	0	0	12403	13870	10545
Rpl18a	sp|P62718|RL18A_RAT;tr|F1M0K6|F1M0K6_RAT	sp|P62718|RL18A_RAT;tr|F1M0K6|F1M0K6_RAT	sp|P62718|RL18A_RAT 60S ribosomal protein L18a OS=Rattus norvegicus OX=10116 GN=Rpl18a PE=2 SV=1;tr|F1M0K6|F1M0K6_RAT 60S ribosomal protein L18a OS=Rattus norvegicus OX=10116 PE=3 SV=2	2	8	12.946	0	24513	0	44180	32350	35327	67175	60029	47662	61698	52951	51373	0	43118	0	90933	78228	66771
Ap2s1	sp|P62744|AP2S1_RAT	sp|P62744|AP2S1_RAT	sp|P62744|AP2S1_RAT AP-2 complex subunit sigma OS=Rattus norvegicus OX=10116 GN=Ap2s1 PE=1 SV=1	1	4	60.326	27098	27912	15364	45778	45928	37952	45344	37007	36650	39066	41638	40907	18955	37925	24401	37303	39950	34656
Hpcal1	sp|P62749|HPCL1_RAT	sp|P62749|HPCL1_RAT	sp|P62749|HPCL1_RAT Hippocalcin-like protein 1 OS=Rattus norvegicus OX=10116 GN=Hpcal1 PE=1 SV=2	1	4	8.1604	11553	12821	10886	0	0	8581.5	14205	13000	15679	25640	25153	28700	0	0	0	14202	14066	19019
RGD1564606	tr|F1LT35|F1LT35_RAT;tr|D3ZTH8|D3ZTH8_RAT;sp|P62752|RL23A_RAT;tr|D3ZNM1|D3ZNM1_RAT;tr|D4AAL7|D4AAL7_RAT;tr|D3ZFK7|D3ZFK7_RAT;tr|A0A0G2JU90|A0A0G2JU90_RAT;tr|D3ZSR8|D3ZSR8_RAT;tr|D3ZTX9|D3ZTX9_RAT	tr|F1LT35|F1LT35_RAT;tr|D3ZTH8|D3ZTH8_RAT;sp|P62752|RL23A_RAT;tr|D3ZNM1|D3ZNM1_RAT;tr|D4AAL7|D4AAL7_RAT;tr|D3ZFK7|D3ZFK7_RAT;tr|A0A0G2JU90|A0A0G2JU90_RAT	tr|F1LT35|F1LT35_RAT Similar to 60S ribosomal protein L23a OS=Rattus norvegicus OX=10116 GN=RGD1564606 PE=3 SV=1;tr|D3ZTH8|D3ZTH8_RAT Similar to 60S ribosomal protein L23a OS=Rattus norvegicus OX=10116 GN=LOC689899 PE=3 SV=1;sp|P62752|RL23A_RAT 60S ribosom	9	6	37.794	101010	94783	110790	222810	166990	201520	434610	446010	447040	234340	253100	257480	107440	129650	141490	221880	239200	236660
Rps6	tr|M0RD75|M0RD75_RAT;sp|P62755|RS6_RAT;tr|A0A0G2K7G8|A0A0G2K7G8_RAT	tr|M0RD75|M0RD75_RAT;sp|P62755|RS6_RAT	tr|M0RD75|M0RD75_RAT 40S ribosomal protein S6 OS=Rattus norvegicus OX=10116 GN=Rps6 PE=1 SV=1;sp|P62755|RS6_RAT 40S ribosomal protein S6 OS=Rattus norvegicus OX=10116 GN=Rps6 PE=1 SV=1	3	5	18.556	124840	25467	142630	114270	126510	113500	204150	214010	207160	102230	163630	105210	39023	139900	327220	201950	254670	230470
Mtpn	sp|P62775|MTPN_RAT	sp|P62775|MTPN_RAT	sp|P62775|MTPN_RAT Myotrophin OS=Rattus norvegicus OX=10116 GN=Mtpn PE=1 SV=2	1	4	256.41	317840	321530	234890	142340	137950	136190	161980	173810	238310	485390	530510	496030	70078	83222	85051	438570	410120	409490
Hist1h4b	sp|P62804|H4_RAT	sp|P62804|H4_RAT	sp|P62804|H4_RAT Histone H4 OS=Rattus norvegicus OX=10116 GN=Hist1h4b PE=1 SV=2	1	10	84.709	1380000	1392400	1567800	5129100	4986400	5215100	4717300	4753800	4975900	1453300	1929800	1597000	2155500	2367400	1849200	1549600	1327400	1735000
Atp6v1b2	sp|P62815|VATB2_RAT;tr|D3ZZS8|D3ZZS8_RAT	sp|P62815|VATB2_RAT	sp|P62815|VATB2_RAT V-type proton ATPase subunit B, brain isoform OS=Rattus norvegicus OX=10116 GN=Atp6v1b2 PE=1 SV=1	2	17	91.4	176450	181910	179060	91919	100870	107550	109450	93277	106960	128970	143060	137860	58821	70288	62747	76927	83846	72685
Ran	sp|P62828|RAN_RAT;sp|Q8K586|RANT_RAT;tr|Q66H11|Q66H11_RAT	sp|P62828|RAN_RAT;sp|Q8K586|RANT_RAT;tr|Q66H11|Q66H11_RAT	sp|P62828|RAN_RAT GTP-binding nuclear protein Ran OS=Rattus norvegicus OX=10116 GN=Ran PE=1 SV=3;sp|Q8K586|RANT_RAT GTP-binding nuclear protein Ran, testis-specific isoform OS=Rattus norvegicus OX=10116 GN=Rasl2-9 PE=2 SV=1;tr|Q66H11|Q66H11_RAT GTP-binding	3	11	250.09	951620	995630	906340	903700	805530	818200	753650	793190	785800	1135200	1095300	1067400	209900	244770	233710	905190	942160	983620
Rpl23	sp|P62832|RL23_RAT	sp|P62832|RL23_RAT	sp|P62832|RL23_RAT 60S ribosomal protein L23 OS=Rattus norvegicus OX=10116 GN=Rpl23 PE=2 SV=1	1	6	24.211	46993	45910	47722	67361	90641	96328	148070	155330	129010	83035	61455	82744	46576	40105	16187	134850	120920	109940
Rps15	sp|P62845|RS15_RAT	sp|P62845|RS15_RAT	sp|P62845|RS15_RAT 40S ribosomal protein S15 OS=Rattus norvegicus OX=10116 GN=Rps15 PE=1 SV=2	1	1	54.393	25065	0	0	0	0	0	0	0	0	0	0	0	0	0	0	0	0	0
Rps24	tr|A0A0H2UHH9|A0A0H2UHH9_RAT;tr|D4ACJ1|D4ACJ1_RAT;sp|P62850|RS24_RAT;tr|D3ZFZ8|D3ZFZ8_RAT	tr|A0A0H2UHH9|A0A0H2UHH9_RAT;tr|D4ACJ1|D4ACJ1_RAT;sp|P62850|RS24_RAT	tr|A0A0H2UHH9|A0A0H2UHH9_RAT 40S ribosomal protein S24 OS=Rattus norvegicus OX=10116 GN=Rps24 PE=3 SV=1;tr|D4ACJ1|D4ACJ1_RAT 40S ribosomal protein S24 OS=Rattus norvegicus OX=10116 GN=LOC100363469 PE=3 SV=1;sp|P62850|RS24_RAT 40S ribosomal protein S24 OS=R	4	3	48.666	54505	73789	64164	110320	103030	110980	223790	237140	263340	120300	125050	170510	144550	143090	141580	183510	181160	173900
Rps25	tr|A0A0H2UHU0|A0A0H2UHU0_RAT;sp|P62853|RS25_RAT;tr|F1M6F4|F1M6F4_RAT;tr|D4AE10|D4AE10_RAT;tr|M0R763|M0R763_RAT;tr|D3ZCH5|D3ZCH5_RAT	tr|A0A0H2UHU0|A0A0H2UHU0_RAT;sp|P62853|RS25_RAT;tr|F1M6F4|F1M6F4_RAT;tr|D4AE10|D4AE10_RAT;tr|M0R763|M0R763_RAT;tr|D3ZCH5|D3ZCH5_RAT	tr|A0A0H2UHU0|A0A0H2UHU0_RAT 40S ribosomal protein S25 OS=Rattus norvegicus OX=10116 GN=Rps25 PE=4 SV=1;sp|P62853|RS25_RAT 40S ribosomal protein S25 OS=Rattus norvegicus OX=10116 GN=Rps25 PE=2 SV=1;tr|F1M6F4|F1M6F4_RAT Uncharacterized protein OS=Rattus nor	6	4	8.9955	77656	79265	82377	147950	131310	136710	346470	338730	348070	185010	182080	166090	144020	133730	144280	197350	169740	192550
Rps26	sp|P62856|RS26_RAT;tr|D3Z8D7|D3Z8D7_RAT;tr|A0A0G2K743|A0A0G2K743_RAT;tr|D3ZJ54|D3ZJ54_RAT;tr|A0A0G2JY64|A0A0G2JY64_RAT;tr|A0A0G2JVP7|A0A0G2JVP7_RAT	sp|P62856|RS26_RAT;tr|D3Z8D7|D3Z8D7_RAT;tr|A0A0G2K743|A0A0G2K743_RAT	sp|P62856|RS26_RAT 40S ribosomal protein S26 OS=Rattus norvegicus OX=10116 GN=Rps26 PE=3 SV=3;tr|D3Z8D7|D3Z8D7_RAT 40S ribosomal protein S26 OS=Rattus norvegicus OX=10116 GN=LOC100361854 PE=3 SV=1;tr|A0A0G2K743|A0A0G2K743_RAT 40S ribosomal protein S26 OS=R	6	3	117.37	60668	53984	67813	0	88458	90026	174370	252800	234380	186770	188230	161890	15899	18949	17306	142970	101230	143070
Rps28	sp|P62859|RS28_RAT;tr|A0A0A0MY14|A0A0A0MY14_RAT;tr|F1M168|F1M168_RAT	sp|P62859|RS28_RAT;tr|A0A0A0MY14|A0A0A0MY14_RAT	sp|P62859|RS28_RAT 40S ribosomal protein S28 OS=Rattus norvegicus OX=10116 GN=Rps28 PE=1 SV=1;tr|A0A0A0MY14|A0A0A0MY14_RAT Ribosomal protein S28-like OS=Rattus norvegicus OX=10116 GN=LOC100359503 PE=4 SV=1	3	3	104.45	87425	82302	102890	80433	59908	67231	121320	128150	118500	125170	129660	138060	41154	72935	50330	281990	291630	328540
Fau	sp|P62864|RS30_RAT;tr|Q5BJN7|Q5BJN7_RAT	sp|P62864|RS30_RAT;tr|Q5BJN7|Q5BJN7_RAT	sp|P62864|RS30_RAT 40S ribosomal protein S30 OS=Rattus norvegicus OX=10116 GN=Fau PE=1 SV=1;tr|Q5BJN7|Q5BJN7_RAT 40S ribosomal protein S30 OS=Rattus norvegicus OX=10116 GN=LOC100360647 PE=1 SV=1	2	1	3.9855	40412	0	0	0	0	0	0	0	0	0	0	0	0	0	0	0	0	0
Elob	sp|P62870|ELOB_RAT;tr|A0A140TA99|A0A140TA99_RAT;tr|F1M937|F1M937_RAT;tr|F1LZ51|F1LZ51_RAT;tr|M0R6V0|M0R6V0_RAT	sp|P62870|ELOB_RAT;tr|A0A140TA99|A0A140TA99_RAT;tr|F1M937|F1M937_RAT	sp|P62870|ELOB_RAT Elongin-B OS=Rattus norvegicus OX=10116 GN=Elob PE=1 SV=1;tr|A0A140TA99|A0A140TA99_RAT Elongin-B OS=Rattus norvegicus OX=10116 GN=Elob PE=1 SV=1;tr|F1M937|F1M937_RAT Uncharacterized protein OS=Rattus norvegicus OX=10116 PE=4 SV=3	5	9	53.738	228190	259950	232480	171320	190530	195380	213400	177760	235520	283970	286790	275970	0	40381	34513	217930	215980	229630
Rpl30	sp|P62890|RL30_RAT;tr|M0RD99|M0RD99_RAT;tr|A0A0G2K5E6|A0A0G2K5E6_RAT;tr|M0R764|M0R764_RAT;tr|M0R924|M0R924_RAT	sp|P62890|RL30_RAT;tr|M0RD99|M0RD99_RAT;tr|A0A0G2K5E6|A0A0G2K5E6_RAT	sp|P62890|RL30_RAT 60S ribosomal protein L30 OS=Rattus norvegicus OX=10116 GN=Rpl30 PE=3 SV=2;tr|M0RD99|M0RD99_RAT Ribosomal protein L30-like 1 OS=Rattus norvegicus OX=10116 GN=Rpl30l1 PE=4 SV=2;tr|A0A0G2K5E6|A0A0G2K5E6_RAT 60S ribosomal protein L30-like O	5	6	124.15	87638	90488	92123	125460	117230	135620	228490	236560	220470	189810	174360	162310	129000	110990	148410	253240	228260	242250
Cycs	sp|P62898|CYC_RAT;tr|D4A5L9|D4A5L9_RAT;CON__P62894	sp|P62898|CYC_RAT;tr|D4A5L9|D4A5L9_RAT	sp|P62898|CYC_RAT Cytochrome c, somatic OS=Rattus norvegicus OX=10116 GN=Cycs PE=1 SV=2;tr|D4A5L9|D4A5L9_RAT Uncharacterized protein OS=Rattus norvegicus OX=10116 PE=3 SV=1	3	5	121.69	235380	196830	258770	326730	303890	372110	460660	471570	425210	233020	178290	211560	272740	335130	287500	347050	333660	380340
4 SV	tr|D3ZX87|D3ZX87_RAT;sp|P62902|RL31_RAT;tr|D3ZKU5|D3ZKU5_RAT;tr|D4ABZ9|D4ABZ9_RAT;tr|D3Z8W1|D3Z8W1_RAT;tr|D3ZU04|D3ZU04_RAT;tr|D3ZZ60|D3ZZ60_RAT;tr|D4ACQ2|D4ACQ2_RAT;tr|A0A0G2K7E3|A0A0G2K7E3_RAT;tr|D3ZK34|D3ZK34_RAT;tr|D3ZVY6|D3ZVY6_RAT;tr|D3ZAC7|D3ZAC7_RAT;tr|D3ZLA5|D3ZLA5_RAT;tr|D3ZVF5|D3ZVF5_RAT;tr|D4A172|D4A172_RAT;tr|D3ZDE9|D3ZDE9_RAT;tr|F1LVW2|F1LVW2_RAT;tr|D4ACA9|D4ACA9_RAT	tr|D3ZX87|D3ZX87_RAT;sp|P62902|RL31_RAT;tr|D3ZKU5|D3ZKU5_RAT;tr|D4ABZ9|D4ABZ9_RAT;tr|D3Z8W1|D3Z8W1_RAT;tr|D3ZU04|D3ZU04_RAT;tr|D3ZZ60|D3ZZ60_RAT;tr|D4ACQ2|D4ACQ2_RAT;tr|A0A0G2K7E3|A0A0G2K7E3_RAT;tr|D3ZK34|D3ZK34_RAT;tr|D3ZVY6|D3ZVY6_RAT	tr|D3ZX87|D3ZX87_RAT Uncharacterized protein OS=Rattus norvegicus OX=10116 PE=4 SV=2;sp|P62902|RL31_RAT 60S ribosomal protein L31 OS=Rattus norvegicus OX=10116 GN=Rpl31 PE=2 SV=1;tr|D3ZKU5|D3ZKU5_RAT Uncharacterized protein OS=Rattus norvegicus OX=10116 PE	18	5	206.26	154150	158900	161790	245250	157310	233220	473730	477260	482290	353660	279730	290470	146710	195680	183580	445260	228930	312730
Rpl10a	sp|P62907|RL10A_RAT;tr|F1LYQ7|F1LYQ7_RAT;tr|D3Z9F6|D3Z9F6_RAT	sp|P62907|RL10A_RAT;tr|F1LYQ7|F1LYQ7_RAT	sp|P62907|RL10A_RAT 60S ribosomal protein L10a OS=Rattus norvegicus OX=10116 GN=Rpl10a PE=1 SV=2;tr|F1LYQ7|F1LYQ7_RAT Ribosomal protein OS=Rattus norvegicus OX=10116 GN=LOC680700 PE=1 SV=2	3	10	20.035	69676	74678	75553	117420	97148	78139	214000	202250	220010	193930	182970	199260	80709	81947	65024	115290	129180	102900
Rps3	sp|P62909|RS3_RAT;tr|D3ZVH2|D3ZVH2_RAT;tr|A0A0G2K689|A0A0G2K689_RAT	sp|P62909|RS3_RAT;tr|D3ZVH2|D3ZVH2_RAT	sp|P62909|RS3_RAT 40S ribosomal protein S3 OS=Rattus norvegicus OX=10116 GN=Rps3 PE=1 SV=1;tr|D3ZVH2|D3ZVH2_RAT Uncharacterized protein OS=Rattus norvegicus OX=10116 PE=3 SV=1	3	13	81.656	312100	320320	328040	482180	459010	437540	610600	602940	616190	488110	495190	494640	376900	290260	325660	692970	679060	675980
Rpl32	sp|P62912|RL32_RAT;tr|D4A412|D4A412_RAT;tr|D4A647|D4A647_RAT;tr|D3ZWL0|D3ZWL0_RAT	sp|P62912|RL32_RAT;tr|D4A412|D4A412_RAT	sp|P62912|RL32_RAT 60S ribosomal protein L32 OS=Rattus norvegicus OX=10116 GN=Rpl32 PE=1 SV=2;tr|D4A412|D4A412_RAT Uncharacterized protein OS=Rattus norvegicus OX=10116 PE=4 SV=1	4	6	15.92	22563	31064	20228	27218	29511	33506	106390	105250	114230	76389	79294	74889	45624	31162	17207	54774	55851	50660
Rpl11	tr|Q4V8I6|Q4V8I6_RAT;sp|P62914|RL11_RAT;tr|A0A0G2K3Y8|A0A0G2K3Y8_RAT	tr|Q4V8I6|Q4V8I6_RAT;sp|P62914|RL11_RAT;tr|A0A0G2K3Y8|A0A0G2K3Y8_RAT	tr|Q4V8I6|Q4V8I6_RAT 60S ribosomal protein L11 OS=Rattus norvegicus OX=10116 GN=Rpl11 PE=1 SV=1;sp|P62914|RL11_RAT 60S ribosomal protein L11 OS=Rattus norvegicus OX=10116 GN=Rpl11 PE=1 SV=2;tr|A0A0G2K3Y8|A0A0G2K3Y8_RAT 60S ribosomal protein L11 OS=Rattus n	3	5	55.601	88945	93949	99380	107440	136750	74412	163660	167840	162650	129250	145540	142700	130740	128310	74508	224270	237670	211620
3 SV	tr|D4A6W6|D4A6W6_RAT;sp|P62919|RL8_RAT	tr|D4A6W6|D4A6W6_RAT;sp|P62919|RL8_RAT	tr|D4A6W6|D4A6W6_RAT Uncharacterized protein OS=Rattus norvegicus OX=10116 PE=3 SV=1;sp|P62919|RL8_RAT 60S ribosomal protein L8 OS=Rattus norvegicus OX=10116 GN=Rpl8 PE=2 SV=2	2	3	15.514	45801	44910	37351	35916	38827	37085	69784	69111	78391	39623	39828	39301	23004	0	21372	44462	53126	50219
Ap2b1	sp|P62944|AP2B1_RAT	sp|P62944|AP2B1_RAT	sp|P62944|AP2B1_RAT AP-2 complex subunit beta OS=Rattus norvegicus OX=10116 GN=Ap2b1 PE=1 SV=1	1	18	80.481	142900	135950	154260	266210	214280	216920	269820	241220	223830	273870	257050	265090	188720	67295	154500	225330	189410	192940
Hint1	sp|P62959|HINT1_RAT;tr|D4A269|D4A269_RAT	sp|P62959|HINT1_RAT;tr|D4A269|D4A269_RAT	sp|P62959|HINT1_RAT Histidine triad nucleotide-binding protein 1 OS=Rattus norvegicus OX=10116 GN=Hint1 PE=1 SV=5;tr|D4A269|D4A269_RAT Uncharacterized protein OS=Rattus norvegicus OX=10116 PE=4 SV=1	2	5	41.535	207930	202080	199670	136030	128040	119810	221910	147360	211030	184380	291050	283290	0	0	0	274390	314960	311500
Ybx1	sp|P62961|YBOX1_RAT;tr|Q3ZAV2|Q3ZAV2_RAT;tr|D3ZEV0|D3ZEV0_RAT;tr|D4A3P0|D4A3P0_RAT	sp|P62961|YBOX1_RAT;tr|Q3ZAV2|Q3ZAV2_RAT;tr|D3ZEV0|D3ZEV0_RAT	sp|P62961|YBOX1_RAT Nuclease-sensitive element-binding protein 1 OS=Rattus norvegicus OX=10116 GN=Ybx1 PE=2 SV=3;tr|Q3ZAV2|Q3ZAV2_RAT Nuclease-sensitive element-binding protein 1 OS=Rattus norvegicus OX=10116 GN=Ybx1 PE=1 SV=1;tr|D3ZEV0|D3ZEV0_RAT RCG63497	4	8	323.31	269050	295070	274560	282090	295050	298270	373040	375240	372510	270240	280960	240850	251660	199640	223280	389180	371820	413300
Pfn1	sp|P62963|PROF1_RAT;CON__P02584	sp|P62963|PROF1_RAT;CON__P02584	sp|P62963|PROF1_RAT Profilin-1 OS=Rattus norvegicus OX=10116 GN=Pfn1 PE=1 SV=2;	2	9	323.31	2923800	2809600	2628600	2876200	2893100	2721700	2293600	2217600	2284300	3973200	3983400	3770600	979820	1014600	947120	4109800	4146700	4139100
Crabp1	sp|P62966|RABP1_RAT	sp|P62966|RABP1_RAT	sp|P62966|RABP1_RAT Cellular retinoic acid-binding protein 1 OS=Rattus norvegicus OX=10116 GN=Crabp1 PE=1 SV=3	1	4	4.496	5548.4	4969.8	6638.1	0	0	0	0	0	0	9076.8	8788.3	8683.5	0	0	0	10188	10039	10142
Grb2	sp|P62994|GRB2_RAT;tr|Q63058|Q63058_RAT	sp|P62994|GRB2_RAT	sp|P62994|GRB2_RAT Growth factor receptor-bound protein 2 OS=Rattus norvegicus OX=10116 GN=Grb2 PE=1 SV=1	2	10	46.829	185300	179750	190280	180200	174710	176460	169230	139970	154990	250670	254410	274750	41794	51612	75569	232840	190810	221510
Tra2b	sp|P62997|TRA2B_RAT	sp|P62997|TRA2B_RAT	sp|P62997|TRA2B_RAT Transformer-2 protein homolog beta OS=Rattus norvegicus OX=10116 GN=Tra2b PE=1 SV=1	1	1	3.229	19190	0	0	0	0	0	0	0	0	0	0	0	0	0	0	0	0	0
Pafah1b1	sp|P63004|LIS1_RAT	sp|P63004|LIS1_RAT	sp|P63004|LIS1_RAT Platelet-activating factor acetylhydrolase IB subunit alpha OS=Rattus norvegicus OX=10116 GN=Pafah1b1 PE=1 SV=2	1	11	40.223	146040	139830	145670	116010	102390	94715	89068	93520	74851	112570	114970	101540	56182	208680	88826	22050	78909	80424
Hspa8	sp|P63018|HSP7C_RAT;tr|D4A4S3|D4A4S3_RAT;tr|M0RCB1|M0RCB1_RAT;tr|M0R8M9|M0R8M9_RAT;tr|F1LZI1|F1LZI1_RAT;tr|A0A0G2JVI3|A0A0G2JVI3_RAT	sp|P63018|HSP7C_RAT;tr|D4A4S3|D4A4S3_RAT;tr|M0RCB1|M0RCB1_RAT;tr|M0R8M9|M0R8M9_RAT;tr|F1LZI1|F1LZI1_RAT;tr|A0A0G2JVI3|A0A0G2JVI3_RAT	sp|P63018|HSP7C_RAT Heat shock cognate 71 kDa protein OS=Rattus norvegicus OX=10116 GN=Hspa8 PE=1 SV=1;tr|D4A4S3|D4A4S3_RAT Heat shock cognate 71 kDa protein OS=Rattus norvegicus OX=10116 GN=Hspa8 PE=3 SV=3;tr|M0RCB1|M0RCB1_RAT Uncharacterized protein OS=R	6	33	323.31	9151900	9335300	9418800	8292300	8078500	7905800	6159500	5965400	5937000	6345600	6105300	5915300	2833200	3244400	3049200	5894600	6071900	5959300
Vamp3	sp|P63025|VAMP3_RAT;sp|Q63666|VAMP1_RAT	sp|P63025|VAMP3_RAT	sp|P63025|VAMP3_RAT Vesicle-associated membrane protein 3 OS=Rattus norvegicus OX=10116 GN=Vamp3 PE=1 SV=1	2	3	56.382	56877	60089	61646	54721	56597	54992	43331	71600	75298	55147	56464	50586	0	50110	43703	83960	75836	66085
Tpt1	sp|P63029|TCTP_RAT	sp|P63029|TCTP_RAT	sp|P63029|TCTP_RAT Translationally-controlled tumor protein OS=Rattus norvegicus OX=10116 GN=Tpt1 PE=1 SV=1	1	7	232.11	1036100	887760	1086400	724380	565790	724640	420630	396840	397050	766320	726170	756110	270490	195370	210510	835180	857290	830890
Dnaja1	sp|P63036|DNJA1_RAT	sp|P63036|DNJA1_RAT	sp|P63036|DNJA1_RAT DnaJ homolog subfamily A member 1 OS=Rattus norvegicus OX=10116 GN=Dnaja1 PE=1 SV=1	1	2	2.5541	0	0	0	0	0	4386.5	0	0	0	0	0	0	0	0	0	0	0	0
Hspd1	sp|P63039|CH60_RAT	sp|P63039|CH60_RAT	sp|P63039|CH60_RAT 60 kDa heat shock protein, mitochondrial OS=Rattus norvegicus OX=10116 GN=Hspd1 PE=1 SV=1	1	18	209.49	560480	557600	553280	643200	677590	629460	415050	435370	448220	341630	343970	365960	450610	401910	431010	444260	454370	480880
Vamp2	sp|P63045|VAMP2_RAT	sp|P63045|VAMP2_RAT	sp|P63045|VAMP2_RAT Vesicle-associated membrane protein 2 OS=Rattus norvegicus OX=10116 GN=Vamp2 PE=1 SV=2	1	3	2.8001	0	0	0	0	0	2634.7	0	0	0	0	0	0	0	0	0	0	0	0
Eif4e	sp|P63074|IF4E_RAT;tr|A0A1W2Q627|A0A1W2Q627_RAT	sp|P63074|IF4E_RAT;tr|A0A1W2Q627|A0A1W2Q627_RAT	sp|P63074|IF4E_RAT Eukaryotic translation initiation factor 4E OS=Rattus norvegicus OX=10116 GN=Eif4e PE=1 SV=1;tr|A0A1W2Q627|A0A1W2Q627_RAT Eukaryotic translation initiation factor 4E OS=Rattus norvegicus OX=10116 GN=Eif4e PE=1 SV=1	2	6	9.0851	68358	65091	74242	61736	57629	57969	67778	60137	69184	77460	81611	76302	0	0	21131	72963	64714	59870
Mapk1	sp|P63086|MK01_RAT;sp|Q63454|MK04_RAT;tr|A0A0G2K6P9|A0A0G2K6P9_RAT;tr|G3V9J9|G3V9J9_RAT;sp|P27704|MK06_RAT	sp|P63086|MK01_RAT	sp|P63086|MK01_RAT Mitogen-activated protein kinase 1 OS=Rattus norvegicus OX=10116 GN=Mapk1 PE=1 SV=3	5	12	24.819	106880	98671	87878	79603	75697	69043	77724	63056	54637	171180	157060	161410	26222	28465	54080	65618	67332	66019
Ppp1cc	sp|P63088|PP1G_RAT;tr|A0A0G2JVK2|A0A0G2JVK2_RAT	sp|P63088|PP1G_RAT;tr|A0A0G2JVK2|A0A0G2JVK2_RAT	sp|P63088|PP1G_RAT Serine/threonine-protein phosphatase PP1-gamma catalytic subunit OS=Rattus norvegicus OX=10116 GN=Ppp1cc PE=1 SV=1;tr|A0A0G2JVK2|A0A0G2JVK2_RAT Serine/threonine-protein phosphatase OS=Rattus norvegicus OX=10116 GN=Ppp1cc PE=1 SV=1	2	8	2.9513	15603	16011	15279	0	0	0	13070	12070	0	13780	13179	13358	0	0	0	0	0	0
Ptn	sp|P63090|PTN_RAT	sp|P63090|PTN_RAT	sp|P63090|PTN_RAT Pleiotrophin OS=Rattus norvegicus OX=10116 GN=Ptn PE=1 SV=1	1	3	80.223	61683	62168	111670	101230	111120	0	167100	0	107660	115870	179730	0	0	0	0	0	0	68831
Gnas	sp|P63095|GNAS2_RAT;sp|Q63803|GNAS1_RAT;tr|M0R9J4|M0R9J4_RAT;tr|G3V8E8|G3V8E8_RAT;sp|P38406|GNAL_RAT;tr|A0A0G2K526|A0A0G2K526_RAT;tr|A0A0G2K795|A0A0G2K795_RAT	sp|P63095|GNAS2_RAT;sp|Q63803|GNAS1_RAT;tr|M0R9J4|M0R9J4_RAT	sp|P63095|GNAS2_RAT Guanine nucleotide-binding protein G(s) subunit alpha isoforms short OS=Rattus norvegicus OX=10116 GN=Gnas PE=1 SV=1;sp|Q63803|GNAS1_RAT Guanine nucleotide-binding protein G(s) subunit alpha isoforms XLas OS=Rattus norvegicus OX=10116 G	7	8	10.25	49953	44648	46027	45004	44707	43531	34599	33463	33174	40587	40074	44647	76727	78911	83087	33128	26889	25639
Ppp3r1	tr|A0A0H2UHV6|A0A0H2UHV6_RAT;sp|P63100|CANB1_RAT;tr|A0A0G2K4H3|A0A0G2K4H3_RAT	tr|A0A0H2UHV6|A0A0H2UHV6_RAT;sp|P63100|CANB1_RAT;tr|A0A0G2K4H3|A0A0G2K4H3_RAT	tr|A0A0H2UHV6|A0A0H2UHV6_RAT Calcineurin subunit B type 1 OS=Rattus norvegicus OX=10116 GN=Ppp3r1 PE=4 SV=1;sp|P63100|CANB1_RAT Calcineurin subunit B type 1 OS=Rattus norvegicus OX=10116 GN=Ppp3r1 PE=1 SV=2;tr|A0A0G2K4H3|A0A0G2K4H3_RAT Uncharacterized prot	3	5	16.766	141040	161420	144600	163840	148670	166110	155740	142990	146260	160340	184290	141760	854290	836670	0	313950	313270	264650
Ywhaz	sp|P63102|1433Z_RAT;tr|A0A0G2JV65|A0A0G2JV65_RAT	sp|P63102|1433Z_RAT;tr|A0A0G2JV65|A0A0G2JV65_RAT	sp|P63102|1433Z_RAT 14-3-3 protein zeta/delta OS=Rattus norvegicus OX=10116 GN=Ywhaz PE=1 SV=1;tr|A0A0G2JV65|A0A0G2JV65_RAT 14-3-3 protein zeta/delta OS=Rattus norvegicus OX=10116 GN=Ywhaz PE=1 SV=1	2	18	323.31	6523900	6661300	6641200	4612200	4468000	4729300	3301000	3430200	3327800	4095100	4181100	3937700	1411000	1873000	1762700	4896800	5258600	4971000
LOC108349189	tr|D3ZCR3|D3ZCR3_RAT;tr|A0A0G2K6P4|A0A0G2K6P4_RAT;sp|P63159|HMGB1_RAT;tr|D3ZXR5|D3ZXR5_RAT;tr|D3ZLG3|D3ZLG3_RAT;tr|D3ZC69|D3ZC69_RAT;tr|M0R7R5|M0R7R5_RAT;tr|D4A6A9|D4A6A9_RAT;tr|D3ZGW6|D3ZGW6_RAT;tr|F1LNG6|F1LNG6_RAT;tr|D3ZIU9|D3ZIU9_RAT	tr|D3ZCR3|D3ZCR3_RAT;tr|A0A0G2K6P4|A0A0G2K6P4_RAT;sp|P63159|HMGB1_RAT;tr|D3ZXR5|D3ZXR5_RAT;tr|D3ZLG3|D3ZLG3_RAT;tr|D3ZC69|D3ZC69_RAT;tr|M0R7R5|M0R7R5_RAT	tr|D3ZCR3|D3ZCR3_RAT High mobility group protein B1 pseudogene OS=Rattus norvegicus OX=10116 GN=LOC108349189 PE=4 SV=2;tr|A0A0G2K6P4|A0A0G2K6P4_RAT High-mobility group (nonhistone chromosomal) protein 1-like 1 OS=Rattus norvegicus OX=10116 GN=Hmg1l1 PE=4 S	11	8	39.499	269330	207150	216740	139120	139200	154930	289360	305250	313060	320880	321790	323650	0	0	0	107970	93180	127160
Dynll1	sp|P63170|DYL1_RAT;sp|Q78P75|DYL2_RAT	sp|P63170|DYL1_RAT;sp|Q78P75|DYL2_RAT	sp|P63170|DYL1_RAT Dynein light chain 1, cytoplasmic OS=Rattus norvegicus OX=10116 GN=Dynll1 PE=1 SV=1;sp|Q78P75|DYL2_RAT Dynein light chain 2, cytoplasmic OS=Rattus norvegicus OX=10116 GN=Dynll2 PE=1 SV=1	2	2	16.4	59231	56320	0	0	0	0	0	0	0	77685	57671	42790	0	0	0	0	0	0
3 SV	tr|D4AD70|D4AD70_RAT;sp|P63174|RL38_RAT;tr|D3ZW57|D3ZW57_RAT;tr|D3ZZH2|D3ZZH2_RAT;tr|D4A862|D4A862_RAT	tr|D4AD70|D4AD70_RAT;sp|P63174|RL38_RAT;tr|D3ZW57|D3ZW57_RAT;tr|D3ZZH2|D3ZZH2_RAT	tr|D4AD70|D4AD70_RAT Uncharacterized protein OS=Rattus norvegicus OX=10116 PE=3 SV=1;sp|P63174|RL38_RAT 60S ribosomal protein L38 OS=Rattus norvegicus OX=10116 GN=Rpl38 PE=1 SV=2;tr|D3ZW57|D3ZW57_RAT Uncharacterized protein OS=Rattus norvegicus OX=10116 PE	5	3	4.8346	43714	49923	43270	65666	35916	68516	152890	106180	147760	93008	114060	93390	0	0	0	106080	108810	110440
3 SV	tr|F2Z3T8|F2Z3T8_RAT;sp|P63219|GBG5_RAT	tr|F2Z3T8|F2Z3T8_RAT;sp|P63219|GBG5_RAT	tr|F2Z3T8|F2Z3T8_RAT Guanine nucleotide-binding protein subunit gamma OS=Rattus norvegicus OX=10116 PE=3 SV=1;sp|P63219|GBG5_RAT Guanine nucleotide-binding protein G(I)/G(S)/G(O) subunit gamma-5 OS=Rattus norvegicus OX=10116 GN=Gng5 PE=3 SV=1	2	2	2.7897	37000	9189.7	37021	59211	51978	53253	62482	96588	84569	49964	70718	49202	22692	27622	27155	46080	0	42911
Rack1	sp|P63245|RACK1_RAT;tr|A0A0G2JZE6|A0A0G2JZE6_RAT;tr|A0A0G2JY24|A0A0G2JY24_RAT	sp|P63245|RACK1_RAT;tr|A0A0G2JZE6|A0A0G2JZE6_RAT	sp|P63245|RACK1_RAT Receptor of activated protein C kinase 1 OS=Rattus norvegicus OX=10116 GN=Rack1 PE=1 SV=3;tr|A0A0G2JZE6|A0A0G2JZE6_RAT Receptor of-activated protein C kinase 1 OS=Rattus norvegicus OX=10116 GN=Rack1 PE=1 SV=1	3	14	77.433	414900	410880	409940	336670	373810	394930	331180	338020	307440	413850	440270	352250	292290	157320	196900	444260	474620	456500
Pkia	sp|P63249|IPKA_RAT	sp|P63249|IPKA_RAT	sp|P63249|IPKA_RAT cAMP-dependent protein kinase inhibitor alpha OS=Rattus norvegicus OX=10116 GN=Pkia PE=1 SV=2	1	3	46.896	0	0	0	0	0	0	0	0	0	0	0	0	0	0	0	0	0	0
Actg1	sp|P63259|ACTG_RAT	sp|P63259|ACTG_RAT	sp|P63259|ACTG_RAT Actin, cytoplasmic 2 OS=Rattus norvegicus OX=10116 GN=Actg1 PE=1 SV=1	1	21	323.31	12495000	12785000	12244000	12901000	12872000	12176000	12204000	12488000	12821000	9288900	9894100	9654400	5759300	5571800	6211100	11258000	10792000	11592000
Ube2i	sp|P63281|UBC9_RAT;tr|A0A0G2KB55|A0A0G2KB55_RAT	sp|P63281|UBC9_RAT;tr|A0A0G2KB55|A0A0G2KB55_RAT	sp|P63281|UBC9_RAT SUMO-conjugating enzyme UBC9 OS=Rattus norvegicus OX=10116 GN=Ube2i PE=1 SV=1;tr|A0A0G2KB55|A0A0G2KB55_RAT SUMO-conjugating enzyme UBC9-like OS=Rattus norvegicus OX=10116 GN=LOC102553386 PE=3 SV=1	2	4	13.883	124820	125490	77989	72212	65370	65632	91408	85512	88104	140610	220420	97515	0	21826	0	99017	86578	0
Tmsb10	sp|P63312|TYB10_RAT;tr|D4A3X0|D4A3X0_RAT	sp|P63312|TYB10_RAT;tr|D4A3X0|D4A3X0_RAT	sp|P63312|TYB10_RAT Thymosin beta-10 OS=Rattus norvegicus OX=10116 GN=Tmsb10 PE=1 SV=2;tr|D4A3X0|D4A3X0_RAT Centrosomal protein 192 OS=Rattus norvegicus OX=10116 GN=Cep192 PE=1 SV=3	2	3	48.22	119340	204440	160440	310420	356000	336710	173570	127680	42520	102320	106650	139120	0	0	0	66218	82291	105390
Rala	sp|P63322|RALA_RAT	sp|P63322|RALA_RAT	sp|P63322|RALA_RAT Ras-related protein Ral-A OS=Rattus norvegicus OX=10116 GN=Rala PE=1 SV=1	1	4	21.125	38644	40626	31199	48196	47179	47949	54867	53126	50434	51060	61752	33023	46665	48120	49713	48974	51287	35659
Rps10l1	tr|F1LT36|F1LT36_RAT;sp|P63326|RS10_RAT;tr|A0A0H2UI18|A0A0H2UI18_RAT;tr|D3ZJY5|D3ZJY5_RAT;tr|D3ZH53|D3ZH53_RAT;tr|Q7TP86|Q7TP86_RAT;tr|D4A5N7|D4A5N7_RAT;tr|D3ZCN9|D3ZCN9_RAT	tr|F1LT36|F1LT36_RAT;sp|P63326|RS10_RAT;tr|A0A0H2UI18|A0A0H2UI18_RAT;tr|D3ZJY5|D3ZJY5_RAT;tr|D3ZH53|D3ZH53_RAT	tr|F1LT36|F1LT36_RAT Uncharacterized protein OS=Rattus norvegicus OX=10116 GN=Rps10l1 PE=4 SV=2;sp|P63326|RS10_RAT 40S ribosomal protein S10 OS=Rattus norvegicus OX=10116 GN=Rps10 PE=2 SV=1;tr|A0A0H2UI18|A0A0H2UI18_RAT 40S ribosomal protein S10 OS=Rattus n	8	5	153.57	111600	119420	156380	260710	214490	245110	570020	570270	553060	295500	287180	288540	294170	316990	308100	596400	584150	573880
Ppp3ca	sp|P63329|PP2BA_RAT;tr|A0A0G2K7T5|A0A0G2K7T5_RAT;sp|P20651|PP2BB_RAT;tr|E2CWF1|E2CWF1_RAT;tr|Q6AYJ0|Q6AYJ0_RAT;tr|E2CWF0|E2CWF0_RAT;tr|E2CWF2|E2CWF2_RAT	sp|P63329|PP2BA_RAT;tr|A0A0G2K7T5|A0A0G2K7T5_RAT;sp|P20651|PP2BB_RAT	sp|P63329|PP2BA_RAT Serine/threonine-protein phosphatase 2B catalytic subunit alpha isoform OS=Rattus norvegicus OX=10116 GN=Ppp3ca PE=1 SV=1;tr|A0A0G2K7T5|A0A0G2K7T5_RAT Serine/threonine-protein phosphatase OS=Rattus norvegicus OX=10116 GN=Ppp3cb PE=1 SV=	7	10	14.262	128390	136600	137760	138900	126060	117040	118280	157030	131370	186280	174850	185480	130760	39126	87190	132950	125420	87232
LOC100362453	tr|A0A0G2JYA4|A0A0G2JYA4_RAT;sp|P63331|PP2AA_RAT	tr|A0A0G2JYA4|A0A0G2JYA4_RAT;sp|P63331|PP2AA_RAT	tr|A0A0G2JYA4|A0A0G2JYA4_RAT Serine/threonine-protein phosphatase OS=Rattus norvegicus OX=10116 GN=LOC100362453 PE=3 SV=1;sp|P63331|PP2AA_RAT Serine/threonine-protein phosphatase 2A catalytic subunit alpha isoform OS=Rattus norvegicus OX=10116 GN=Ppp2ca PE	2	11	185.28	208490	219170	220460	193110	204580	214070	162770	127300	166020	304540	340760	288690	75819	79949	98670	196350	219740	218570
Phb	sp|P67779|PHB_RAT	sp|P67779|PHB_RAT	sp|P67779|PHB_RAT Prohibitin OS=Rattus norvegicus OX=10116 GN=Phb PE=1 SV=1	1	2	2.8883	0	6272.2	0	0	0	0	0	0	0	0	0	0	0	0	0	0	0	0
Csnk2b	tr|A0A096MJD3|A0A096MJD3_RAT;sp|P67874|CSK2B_RAT;tr|A0A096MKB7|A0A096MKB7_RAT;tr|A0A0G2KA61|A0A0G2KA61_RAT	tr|A0A096MJD3|A0A096MJD3_RAT;sp|P67874|CSK2B_RAT;tr|A0A096MKB7|A0A096MKB7_RAT;tr|A0A0G2KA61|A0A0G2KA61_RAT	tr|A0A096MJD3|A0A096MJD3_RAT Casein kinase II subunit beta OS=Rattus norvegicus OX=10116 GN=Csnk2b PE=1 SV=1;sp|P67874|CSK2B_RAT Casein kinase II subunit beta OS=Rattus norvegicus OX=10116 GN=Csnk2b PE=1 SV=1;tr|A0A096MKB7|A0A096MKB7_RAT Casein kinase II s	4	2	4.2449	4742	0	0	0	0	0	0	0	7544.6	8350.7	7337.2	7203.7	0	0	0	7672.3	7835.9	7267.2
Acta1	sp|P68136|ACTS_RAT;sp|P68035|ACTC_RAT;tr|A0A0G2K4M6|A0A0G2K4M6_RAT;sp|P63269|ACTH_RAT;sp|P62738|ACTA_RAT	sp|P68136|ACTS_RAT;sp|P68035|ACTC_RAT;tr|A0A0G2K4M6|A0A0G2K4M6_RAT;sp|P63269|ACTH_RAT;sp|P62738|ACTA_RAT	sp|P68136|ACTS_RAT Actin, alpha skeletal muscle OS=Rattus norvegicus OX=10116 GN=Acta1 PE=1 SV=1;sp|P68035|ACTC_RAT Actin, alpha cardiac muscle 1 OS=Rattus norvegicus OX=10116 GN=Actc1 PE=2 SV=1;tr|A0A0G2K4M6|A0A0G2K4M6_RAT Actin, aortic smooth muscle OS=R	5	11	29.89	533530	514920	534260	214260	232020	220910	172610	177100	169850	172860	140620	137750	122160	142980	145220	291550	240260	303560
Eif2s1	sp|P68101|IF2A_RAT	sp|P68101|IF2A_RAT	sp|P68101|IF2A_RAT Eukaryotic translation initiation factor 2 subunit 1 OS=Rattus norvegicus OX=10116 GN=Eif2s1 PE=1 SV=2	1	13	279.49	158040	157250	162850	128030	116620	131880	144710	132360	125120	253330	249240	239020	91807	102840	94318	153920	145000	143800
Prkacb	sp|P68182|KAPCB_RAT	sp|P68182|KAPCB_RAT	sp|P68182|KAPCB_RAT cAMP-dependent protein kinase catalytic subunit beta OS=Rattus norvegicus OX=10116 GN=Prkacb PE=1 SV=2	1	3	2.3043	1963.8	0	0	0	0	0	0	0	0	0	0	0	0	0	0	0	0	0
Ywhaq	sp|P68255|1433T_RAT	sp|P68255|1433T_RAT	sp|P68255|1433T_RAT 14-3-3 protein theta OS=Rattus norvegicus OX=10116 GN=Ywhaq PE=1 SV=1	1	17	323.31	1239000	1246300	1125500	796450	820380	790640	572460	553760	556900	626740	616430	802510	280750	308780	267970	802570	751920	888250
Tuba1a	sp|P68370|TBA1A_RAT;sp|Q68FR8|TBA3_RAT;tr|F1LUM5|F1LUM5_RAT	sp|P68370|TBA1A_RAT;sp|Q68FR8|TBA3_RAT	sp|P68370|TBA1A_RAT Tubulin alpha-1A chain OS=Rattus norvegicus OX=10116 GN=Tuba1a PE=1 SV=1;sp|Q68FR8|TBA3_RAT Tubulin alpha-3 chain OS=Rattus norvegicus OX=10116 GN=Tuba3a PE=2 SV=1	3	22	323.31	4935700	5132200	5325700	5343000	5200800	5144900	5397100	5234300	5437200	5882100	5971600	5763500	2376600	2360100	2329100	5165900	5157500	5135300
Ywhah	sp|P68511|1433F_RAT;tr|A0A0G2K2B8|A0A0G2K2B8_RAT	sp|P68511|1433F_RAT;tr|A0A0G2K2B8|A0A0G2K2B8_RAT	sp|P68511|1433F_RAT 14-3-3 protein eta OS=Rattus norvegicus OX=10116 GN=Ywhah PE=1 SV=2;tr|A0A0G2K2B8|A0A0G2K2B8_RAT 14-3-3 protein eta OS=Rattus norvegicus OX=10116 GN=Ywhah PE=1 SV=1	2	14	323.31	1051300	1146700	1066600	674570	629440	680580	521800	568440	544160	1012500	978000	988490	132640	167730	211020	913080	965330	979260
Necap1	sp|P69682|NECP1_RAT	sp|P69682|NECP1_RAT	sp|P69682|NECP1_RAT Adaptin ear-binding coat-associated protein 1 OS=Rattus norvegicus OX=10116 GN=Necap1 PE=1 SV=1	1	2	4.5652	11749	11641	10060	0	0	0	0	0	0	7347.1	13900	12995	0	0	0	9048.2	0	0
Edf1	sp|P69736|EDF1_RAT	sp|P69736|EDF1_RAT	sp|P69736|EDF1_RAT Endothelial differentiation-related factor 1 OS=Rattus norvegicus OX=10116 GN=Edf1 PE=1 SV=1	1	4	5.7774	0	14558	11863	0	0	0	13890	0	0	0	22647	0	0	0	0	0	0	0
Tubb5	sp|P69897|TBB5_RAT;tr|M0R8B6|M0R8B6_RAT;CON__ENSEMBL:ENSBTAP00000025008	sp|P69897|TBB5_RAT	sp|P69897|TBB5_RAT Tubulin beta-5 chain OS=Rattus norvegicus OX=10116 GN=Tubb5 PE=1 SV=1	3	18	308.98	600110	600400	600990	792310	902470	1012000	729360	792740	842660	834440	733500	791460	387570	372650	246430	950040	892700	1029200
Strn	tr|G3V6L8|G3V6L8_RAT;sp|P70483|STRN_RAT	tr|G3V6L8|G3V6L8_RAT;sp|P70483|STRN_RAT	tr|G3V6L8|G3V6L8_RAT RCG61894, isoform CRA_a OS=Rattus norvegicus OX=10116 GN=Strn PE=1 SV=1;sp|P70483|STRN_RAT Striatin OS=Rattus norvegicus OX=10116 GN=Strn PE=1 SV=1	2	2	4.0322	0	0	0	0	0	0	0	0	0	0	0	3001.7	0	0	0	5868.8	4612.2	0
Mfge8	sp|P70490|MFGM_RAT;tr|A0A0G2K506|A0A0G2K506_RAT;tr|Q1PBJ1|Q1PBJ1_RAT	sp|P70490|MFGM_RAT;tr|A0A0G2K506|A0A0G2K506_RAT;tr|Q1PBJ1|Q1PBJ1_RAT	sp|P70490|MFGM_RAT Lactadherin OS=Rattus norvegicus OX=10116 GN=Mfge8 PE=2 SV=1;tr|A0A0G2K506|A0A0G2K506_RAT Lactadherin OS=Rattus norvegicus OX=10116 GN=Mfge8 PE=1 SV=1;tr|Q1PBJ1|Q1PBJ1_RAT Lactadherin OS=Rattus norvegicus OX=10116 GN=Mfge8 PE=1 SV=1	3	11	31.171	73630	96408	93529	97338	122400	130450	189660	181850	174700	119110	110930	111070	45867	37575	17652	96129	105850	102620
Eif2b3	sp|P70541|EI2BG_RAT	sp|P70541|EI2BG_RAT	sp|P70541|EI2BG_RAT Translation initiation factor eIF-2B subunit gamma OS=Rattus norvegicus OX=10116 GN=Eif2b3 PE=2 SV=2	1	2	6.0854	0	5485.4	0	0	0	0	0	0	0	0	0	0	0	0	0	0	0	0
Rab8b	sp|P70550|RAB8B_RAT	sp|P70550|RAB8B_RAT	sp|P70550|RAB8B_RAT Ras-related protein Rab-8B OS=Rattus norvegicus OX=10116 GN=Rab8b PE=1 SV=1	1	3	3.4145	10880	0	0	0	0	0	6183.1	11097	0	7971.5	3910.4	8030.4	0	0	0	0	0	0
Gchfr	sp|P70552|GFRP_RAT	sp|P70552|GFRP_RAT	sp|P70552|GFRP_RAT GTP cyclohydrolase 1 feedback regulatory protein OS=Rattus norvegicus OX=10116 GN=Gchfr PE=1 SV=3	1	3	41.689	104040	106440	63244	126720	124120	129380	80898	84920	83363	108780	111440	96773	0	0	12812	94555	77394	82102
Serpinb5	tr|G3V6C1|G3V6C1_RAT;sp|P70564|SPB5_RAT	tr|G3V6C1|G3V6C1_RAT;sp|P70564|SPB5_RAT	tr|G3V6C1|G3V6C1_RAT RCG24055, isoform CRA_b OS=Rattus norvegicus OX=10116 GN=Serpinb5 PE=3 SV=3;sp|P70564|SPB5_RAT Serpin B5 OS=Rattus norvegicus OX=10116 GN=Serpinb5 PE=2 SV=1	2	3	4.6892	0	7713.8	15346	0	0	0	43217	27953	29941	0	0	0	64047	32141	86209	0	0	0
Tmod2	sp|P70566|TMOD2_RAT	sp|P70566|TMOD2_RAT	sp|P70566|TMOD2_RAT Tropomodulin-2 OS=Rattus norvegicus OX=10116 GN=Tmod2 PE=1 SV=1	1	5	17.226	34564	37171	37796	20207	15432	18619	40704	37777	42398	68369	63543	57778	0	0	0	28711	31980	31456
Pgrmc1	sp|P70580|PGRC1_RAT;tr|A0A0H2UHK2|A0A0H2UHK2_RAT	sp|P70580|PGRC1_RAT;tr|A0A0H2UHK2|A0A0H2UHK2_RAT	sp|P70580|PGRC1_RAT Membrane-associated progesterone receptor component 1 OS=Rattus norvegicus OX=10116 GN=Pgrmc1 PE=1 SV=3;tr|A0A0H2UHK2|A0A0H2UHK2_RAT Membrane-associated progesterone receptor component 1 OS=Rattus norvegicus OX=10116 GN=Pgrmc1 PE=1 SV=1	2	2	6.9437	23944	24098	24997	23012	23335	23060	27688	28674	29416	23893	23361	23468	17476	27191	0	59494	35227	35225
Dut	sp|P70583|DUT_RAT;tr|D4A6V3|D4A6V3_RAT	sp|P70583|DUT_RAT;tr|D4A6V3|D4A6V3_RAT	sp|P70583|DUT_RAT Deoxyuridine 5-triphosphate nucleotidohydrolase OS=Rattus norvegicus OX=10116 GN=Dut PE=2 SV=3;tr|D4A6V3|D4A6V3_RAT Uncharacterized protein OS=Rattus norvegicus OX=10116 PE=4 SV=1	2	8	70.15	167740	145090	143410	57994	55566	75979	45937	39927	40212	99762	107570	107460	22860	9742.5	0	54591	45973	47772
Mapk14	sp|P70618|MK14_RAT;tr|G3V617|G3V617_RAT;tr|Q56A33|Q56A33_RAT	sp|P70618|MK14_RAT;tr|G3V617|G3V617_RAT;tr|Q56A33|Q56A33_RAT	sp|P70618|MK14_RAT Mitogen-activated protein kinase 14 OS=Rattus norvegicus OX=10116 GN=Mapk14 PE=1 SV=3;tr|G3V617|G3V617_RAT Mitogen-activated protein kinase OS=Rattus norvegicus OX=10116 GN=Mapk14 PE=1 SV=1;tr|Q56A33|Q56A33_RAT Mitogen-activated protein	3	6	8.387	6982.2	9628.6	10448	0	0	0	0	0	0	21586	15496	15259	0	0	0	0	0	0
Blmh	tr|A1A5L1|A1A5L1_RAT;sp|P70645|BLMH_RAT;tr|A0A096MJX0|A0A096MJX0_RAT	tr|A1A5L1|A1A5L1_RAT;sp|P70645|BLMH_RAT	tr|A1A5L1|A1A5L1_RAT Bleomycin hydrolase OS=Rattus norvegicus OX=10116 GN=Blmh PE=1 SV=1;sp|P70645|BLMH_RAT Bleomycin hydrolase OS=Rattus norvegicus OX=10116 GN=Blmh PE=1 SV=1	3	10	74.529	258850	233040	285780	291510	316320	275030	254830	194260	185200	185360	162680	176120	2423600	3184400	3299000	197060	238210	183060
Ctsc	sp|P80067|CATC_RAT	sp|P80067|CATC_RAT	sp|P80067|CATC_RAT Dipeptidyl peptidase 1 OS=Rattus norvegicus OX=10116 GN=Ctsc PE=1 SV=3	1	2	2.8725	0	0	0	0	9707.3	0	0	0	0	0	0	0	0	0	0	0	0	0
Ddt	sp|P80254|DOPD_RAT;tr|A0A1W2Q637|A0A1W2Q637_RAT	sp|P80254|DOPD_RAT	sp|P80254|DOPD_RAT D-dopachrome decarboxylase OS=Rattus norvegicus OX=10116 GN=Ddt PE=1 SV=3	2	9	126.86	732360	666910	670530	725500	654220	577810	458690	463600	451490	532380	768190	550690	455990	348220	459610	945100	863820	957880
1 SV	sp|P80349|FUC3_RAT	sp|P80349|FUC3_RAT	sp|P80349|FUC3_RAT Fuctinin-3 (Fragment) OS=Rattus norvegicus OX=10116 PE=1 SV=1	1	2	3.0748	10237	9572.2	8952.3	0	0	0	7008.3	6605.7	5948.9	7541.5	6939.7	7136.8	0	0	0	8349.2	8586.4	7967.8
Vdac2	sp|P81155|VDAC2_RAT	sp|P81155|VDAC2_RAT	sp|P81155|VDAC2_RAT Voltage-dependent anion-selective channel protein 2 OS=Rattus norvegicus OX=10116 GN=Vdac2 PE=1 SV=2	1	3	3.8161	0	0	0	19382	0	0	0	0	0	13577	0	0	0	0	62043	32582	0	0
Eif2s3	sp|P81795|IF2G_RAT;sp|C9WPN6|IF2H_RAT;tr|A0A096MJB9|A0A096MJB9_RAT;tr|A0A1P0QU16|A0A1P0QU16_RAT	sp|P81795|IF2G_RAT;sp|C9WPN6|IF2H_RAT	sp|P81795|IF2G_RAT Eukaryotic translation initiation factor 2 subunit 3, X-linked OS=Rattus norvegicus OX=10116 GN=Eif2s3 PE=1 SV=2;sp|C9WPN6|IF2H_RAT Eukaryotic translation initiation factor 2 subunit 3, Y-linked OS=Rattus norvegicus OX=10116 GN=Eif2s3y P	4	10	52.244	70466	68552	62957	71081	66807	55839	58942	62257	51725	67626	77518	72385	0	0	0	43049	52763	47326
Nagk	sp|P81799|NAGK_RAT	sp|P81799|NAGK_RAT	sp|P81799|NAGK_RAT N-acetyl-D-glucosamine kinase OS=Rattus norvegicus OX=10116 GN=Nagk PE=1 SV=4	1	3	8.4034	0	0	7980.1	35479	0	36323	0	29804	0	22812	0	0	257090	718620	587790	0	37333	33264
Siae	tr|A0A0A0MY22|A0A0A0MY22_RAT;sp|P82450|SIAE_RAT	tr|A0A0A0MY22|A0A0A0MY22_RAT;sp|P82450|SIAE_RAT	tr|A0A0A0MY22|A0A0A0MY22_RAT Sialate O-acetylesterase OS=Rattus norvegicus OX=10116 GN=Siae PE=1 SV=1;sp|P82450|SIAE_RAT Sialate O-acetylesterase OS=Rattus norvegicus OX=10116 GN=Siae PE=1 SV=2	2	2	2.0944	0	0	7585.1	0	0	0	0	0	0	0	0	0	0	0	0	0	0	0
Gfpt1	sp|P82808|GFPT1_RAT;tr|A0A0G2KB56|A0A0G2KB56_RAT;sp|Q4KMC4|GFPT2_RAT	sp|P82808|GFPT1_RAT;tr|A0A0G2KB56|A0A0G2KB56_RAT	sp|P82808|GFPT1_RAT Glutamine--fructose-6-phosphate aminotransferase [isomerizing] 1 OS=Rattus norvegicus OX=10116 GN=Gfpt1 PE=1 SV=3;tr|A0A0G2KB56|A0A0G2KB56_RAT Glutamine fructose-6-phosphate transaminase 1, isoform CRA_a OS=Rattus norvegicus OX=10116 GN	3	4	5.529	4921.4	4798.8	8051.4	0	0	0	0	0	0	6216.3	4818.2	3707.8	0	0	0	0	0	0
Hsp90aa1	sp|P82995|HS90A_RAT;tr|D3ZXC7|D3ZXC7_RAT	sp|P82995|HS90A_RAT	sp|P82995|HS90A_RAT Heat shock protein HSP 90-alpha OS=Rattus norvegicus OX=10116 GN=Hsp90aa1 PE=1 SV=3	2	31	183.12	581480	619130	586960	556240	554260	545440	572230	564380	578610	649170	641840	623370	245800	246450	237650	567400	563520	583380
Rpl24	tr|A0A0H2UH99|A0A0H2UH99_RAT;sp|P83732|RL24_RAT	tr|A0A0H2UH99|A0A0H2UH99_RAT;sp|P83732|RL24_RAT	tr|A0A0H2UH99|A0A0H2UH99_RAT 60S ribosomal protein L24 OS=Rattus norvegicus OX=10116 GN=Rpl24 PE=1 SV=1;sp|P83732|RL24_RAT 60S ribosomal protein L24 OS=Rattus norvegicus OX=10116 GN=Rpl24 PE=2 SV=1	2	3	6.9658	28308	30275	24758	19826	36212	38140	71247	43959	69865	61259	48925	47198	24098	42838	42345	76914	67871	54381
Ptges3	sp|P83868|TEBP_RAT;tr|Q5PQL9|Q5PQL9_RAT	sp|P83868|TEBP_RAT	sp|P83868|TEBP_RAT Prostaglandin E synthase 3 OS=Rattus norvegicus OX=10116 GN=Ptges3 PE=1 SV=2	2	6	142.86	178910	135490	168070	136920	156920	148160	131550	182570	146440	314340	272530	267400	37896	62285	58573	303130	307620	288730
Phf5a	tr|Q7TPJ6|Q7TPJ6_RAT;sp|P83871|PHF5A_RAT	tr|Q7TPJ6|Q7TPJ6_RAT;sp|P83871|PHF5A_RAT	tr|Q7TPJ6|Q7TPJ6_RAT Ac2-246 OS=Rattus norvegicus OX=10116 GN=Phf5a PE=1 SV=1;sp|P83871|PHF5A_RAT PHD finger-like domain-containing protein 5A OS=Rattus norvegicus OX=10116 GN=Phf5a PE=2 SV=1	2	2	29.761	7861.8	7652.3	0	0	0	0	0	0	0	8290.6	8581.3	6963.3	0	0	0	9495	10439	9786.8
Eloc	sp|P83941|ELOC_RAT;tr|A0A0G2K2A0|A0A0G2K2A0_RAT;tr|A0A096MIY6|A0A096MIY6_RAT	sp|P83941|ELOC_RAT;tr|A0A0G2K2A0|A0A0G2K2A0_RAT;tr|A0A096MIY6|A0A096MIY6_RAT	sp|P83941|ELOC_RAT Elongin-C OS=Rattus norvegicus OX=10116 GN=Eloc PE=1 SV=1;tr|A0A0G2K2A0|A0A0G2K2A0_RAT Uncharacterized protein OS=Rattus norvegicus OX=10116 PE=3 SV=1;tr|A0A096MIY6|A0A096MIY6_RAT Uncharacterized protein OS=Rattus norvegicus OX=10116 PE=	3	5	50.047	147780	117110	124530	96485	122410	96780	146780	132260	150610	142970	259220	251310	26223	16306	25420	135080	144490	133170
Enpp5	sp|P84039|ENPP5_RAT	sp|P84039|ENPP5_RAT	sp|P84039|ENPP5_RAT Ectonucleotide pyrophosphatase/phosphodiesterase family member 5 OS=Rattus norvegicus OX=10116 GN=Enpp5 PE=1 SV=2	1	2	2.8337	19986	19450	19582	9910.1	0	18460	15714	14768	0	18351	13348	18856	0	0	0	19213	17935	18898
Arf1	sp|P84079|ARF1_RAT;tr|A0A0G2JV81|A0A0G2JV81_RAT;sp|P61206|ARF3_RAT;tr|A0A0G2K9H8|A0A0G2K9H8_RAT;tr|A0A0G2K4Q4|A0A0G2K4Q4_RAT	sp|P84079|ARF1_RAT;tr|A0A0G2JV81|A0A0G2JV81_RAT;sp|P61206|ARF3_RAT;tr|A0A0G2K9H8|A0A0G2K9H8_RAT;tr|A0A0G2K4Q4|A0A0G2K4Q4_RAT	sp|P84079|ARF1_RAT ADP-ribosylation factor 1 OS=Rattus norvegicus OX=10116 GN=Arf1 PE=1 SV=2;tr|A0A0G2JV81|A0A0G2JV81_RAT ADP-ribosylation factor 3 OS=Rattus norvegicus OX=10116 GN=Arf3 PE=3 SV=1;sp|P61206|ARF3_RAT ADP-ribosylation factor 3 OS=Rattus norve	5	8	58.238	175180	170370	121840	250970	273500	233530	288820	366390	335960	307160	387110	295930	195880	209400	206180	228310	245170	274560
Arf2	sp|P84082|ARF2_RAT	sp|P84082|ARF2_RAT	sp|P84082|ARF2_RAT ADP-ribosylation factor 2 OS=Rattus norvegicus OX=10116 GN=Arf2 PE=2 SV=1	1	7	-2	0	0	0	0	0	1391.8	0	0	0	0	0	0	0	0	0	0	0	0
Arf5	sp|P84083|ARF5_RAT	sp|P84083|ARF5_RAT	sp|P84083|ARF5_RAT ADP-ribosylation factor 5 OS=Rattus norvegicus OX=10116 GN=Arf5 PE=1 SV=2	1	6	4.3427	0	0	0	0	0	0	13039	9373.9	8493.6	13339	10541	11307	0	8354	0	9686.1	9491.3	9403
Ap2m1	tr|A0A140TAH5|A0A140TAH5_RAT;sp|P84092|AP2M1_RAT	tr|A0A140TAH5|A0A140TAH5_RAT;sp|P84092|AP2M1_RAT	tr|A0A140TAH5|A0A140TAH5_RAT AP-2 complex subunit mu OS=Rattus norvegicus OX=10116 GN=Ap2m1 PE=1 SV=1;sp|P84092|AP2M1_RAT AP-2 complex subunit mu OS=Rattus norvegicus OX=10116 GN=Ap2m1 PE=1 SV=1	2	3	4.0556	0	0	15879	15891	13525	15043	0	0	0	12287	18932	13115	0	0	0	0	0	0
Rpl19	sp|P84100|RL19_RAT;tr|F1M5A9|F1M5A9_RAT;tr|A0A0G2JXE7|A0A0G2JXE7_RAT;tr|A0A0G2JVH6|A0A0G2JVH6_RAT	sp|P84100|RL19_RAT	sp|P84100|RL19_RAT 60S ribosomal protein L19 OS=Rattus norvegicus OX=10116 GN=Rpl19 PE=1 SV=1	4	5	24.664	47682	50435	49970	62842	65281	59777	132180	126350	135220	89618	76191	82513	0	61096	57890	90620	90645	88091
H3f3c	tr|D3ZK97|D3ZK97_RAT;sp|P84245|H33_RAT	tr|D3ZK97|D3ZK97_RAT;sp|P84245|H33_RAT	tr|D3ZK97|D3ZK97_RAT Histone H3 OS=Rattus norvegicus OX=10116 GN=H3f3c PE=3 SV=1;sp|P84245|H33_RAT Histone H3.3 OS=Rattus norvegicus OX=10116 GN=H3f3b PE=1 SV=2	2	4	6.4754	0	0	0	0	0	34966	0	0	0	0	0	0	0	0	0	0	0	0
Rbmxl1	tr|A0A0A0MXW9|A0A0A0MXW9_RAT;sp|P84586|RMXRL_RAT;tr|A0A0G2K8K9|A0A0G2K8K9_RAT;sp|D4AE41|RMXL1_RAT;tr|W8CC80|W8CC80_RAT	tr|A0A0A0MXW9|A0A0A0MXW9_RAT;sp|P84586|RMXRL_RAT;tr|A0A0G2K8K9|A0A0G2K8K9_RAT;sp|D4AE41|RMXL1_RAT	tr|A0A0A0MXW9|A0A0A0MXW9_RAT RNA-binding motif protein, X-linked-like-1 OS=Rattus norvegicus OX=10116 GN=Rbmxl1 PE=1 SV=1;sp|P84586|RMXRL_RAT RNA-binding motif protein, X chromosome retrogene-like OS=Rattus norvegicus OX=10116 GN=Rbmxrtl PE=1 SV=1;tr|A0A0G	5	10	33.731	94283	87459	98770	106420	98451	92129	229410	209170	238080	143570	208380	193790	35429	0	0	150280	168930	149540
Fis1	sp|P84817|FIS1_RAT	sp|P84817|FIS1_RAT	sp|P84817|FIS1_RAT Mitochondrial fission 1 protein OS=Rattus norvegicus OX=10116 GN=Fis1 PE=1 SV=1	1	3	4.9519	0	8031.9	7038.5	6809.4	0	0	15468	11933	16233	9557.9	11561	12689	0	0	0	10508	18013	17816
Tubb2a	sp|P85108|TBB2A_RAT	sp|P85108|TBB2A_RAT	sp|P85108|TBB2A_RAT Tubulin beta-2A chain OS=Rattus norvegicus OX=10116 GN=Tubb2a PE=1 SV=1	1	18	22.022	146210	0	0	0	0	0	0	0	0	0	0	0	0	0	0	0	0	0
Actr1a	sp|P85515|ACTZ_RAT	sp|P85515|ACTZ_RAT	sp|P85515|ACTZ_RAT Alpha-centractin OS=Rattus norvegicus OX=10116 GN=Actr1a PE=1 SV=1	1	8	163.17	109570	117520	128370	159150	155900	180620	116010	113650	117340	115680	109010	90245	47838	47893	30674	117130	109760	113210
Tufm	sp|P85834|EFTU_RAT	sp|P85834|EFTU_RAT	sp|P85834|EFTU_RAT Elongation factor Tu, mitochondrial OS=Rattus norvegicus OX=10116 GN=Tufm PE=1 SV=1	1	1	2.1619	0	0	0	0	0	2124.2	0	0	0	0	0	0	0	0	0	0	0	0
Fscn1	sp|P85845|FSCN1_RAT	sp|P85845|FSCN1_RAT	sp|P85845|FSCN1_RAT Fascin OS=Rattus norvegicus OX=10116 GN=Fscn1 PE=1 SV=2	1	24	323.31	1334500	1476200	1360200	1306000	1338600	1282500	790000	802490	812120	907910	954370	938690	480020	457560	492680	948410	963080	940970
Pgd	sp|P85968|6PGD_RAT;tr|A0A0G2K7Q8|A0A0G2K7Q8_RAT	sp|P85968|6PGD_RAT;tr|A0A0G2K7Q8|A0A0G2K7Q8_RAT	sp|P85968|6PGD_RAT 6-phosphogluconate dehydrogenase, decarboxylating OS=Rattus norvegicus OX=10116 GN=Pgd PE=1 SV=1;tr|A0A0G2K7Q8|A0A0G2K7Q8_RAT 6-phosphogluconate dehydrogenase, decarboxylating OS=Rattus norvegicus OX=10116 GN=Kif1b PE=1 SV=1	2	13	323.31	361950	383160	383150	296870	271650	270670	198270	214500	220590	192140	201490	166530	75752	76910	46103	195460	212150	199910
Arpc2	tr|A0A0G2K9A2|A0A0G2K9A2_RAT;sp|P85970|ARPC2_RAT;tr|A0A0G2K905|A0A0G2K905_RAT;tr|A0A0G2K2J1|A0A0G2K2J1_RAT;tr|A0A0G2K1V8|A0A0G2K1V8_RAT	tr|A0A0G2K9A2|A0A0G2K9A2_RAT;sp|P85970|ARPC2_RAT;tr|A0A0G2K905|A0A0G2K905_RAT;tr|A0A0G2K2J1|A0A0G2K2J1_RAT	tr|A0A0G2K9A2|A0A0G2K9A2_RAT Arp2/3 complex 34 kDa subunit OS=Rattus norvegicus OX=10116 GN=Arpc2 PE=1 SV=1;sp|P85970|ARPC2_RAT Actin-related protein 2/3 complex subunit 2 OS=Rattus norvegicus OX=10116 GN=Arpc2 PE=1 SV=1;tr|A0A0G2K905|A0A0G2K905_RAT Arp2/3	5	15	54.985	298220	297130	293450	432760	356960	316720	287880	264030	254820	375060	383050	369000	123420	95881	83405	320580	331700	288180
Pgls	sp|P85971|6PGL_RAT;tr|G3V8D5|G3V8D5_RAT	sp|P85971|6PGL_RAT;tr|G3V8D5|G3V8D5_RAT	sp|P85971|6PGL_RAT 6-phosphogluconolactonase OS=Rattus norvegicus OX=10116 GN=Pgls PE=1 SV=1;tr|G3V8D5|G3V8D5_RAT 6-phosphogluconolactonase OS=Rattus norvegicus OX=10116 GN=Pgls PE=1 SV=1	2	10	115.2	253350	271600	247080	117500	84994	106790	134620	108880	118110	259090	253590	276200	75613	66512	58510	157490	154880	150280
Vcl	tr|R9PXU6|R9PXU6_RAT;sp|P85972|VINC_RAT;tr|A0A0G2K8V2|A0A0G2K8V2_RAT	tr|R9PXU6|R9PXU6_RAT;sp|P85972|VINC_RAT;tr|A0A0G2K8V2|A0A0G2K8V2_RAT	tr|R9PXU6|R9PXU6_RAT Vinculin OS=Rattus norvegicus OX=10116 GN=Vcl PE=1 SV=1;sp|P85972|VINC_RAT Vinculin OS=Rattus norvegicus OX=10116 GN=Vcl PE=1 SV=1;tr|A0A0G2K8V2|A0A0G2K8V2_RAT Vinculin OS=Rattus norvegicus OX=10116 GN=Vcl PE=1 SV=1	3	32	139.11	439730	441490	427580	564030	404120	476850	395390	319800	415380	417740	486510	437130	292660	670710	523650	337200	321910	309280
Pnp	sp|P85973|PNPH_RAT	sp|P85973|PNPH_RAT	sp|P85973|PNPH_RAT Purine nucleoside phosphorylase OS=Rattus norvegicus OX=10116 GN=Pnp PE=1 SV=1	1	14	323.31	1026600	1021600	1023400	1138200	1045700	1069200	628440	589580	569650	942020	860510	895430	1210600	1206300	1154000	1063600	1012800	1040200
Ccdc22	sp|P86182|CCD22_RAT	sp|P86182|CCD22_RAT	sp|P86182|CCD22_RAT Coiled-coil domain-containing protein 22 OS=Rattus norvegicus OX=10116 GN=Ccdc22 PE=1 SV=2	1	2	2.5814	4003.7	4076	0	0	0	0	0	0	3812.7	0	4782.8	7044.3	0	0	0	0	0	0
Pura	sp|P86252|PURA_RAT;tr|F1LPS8|F1LPS8_RAT	sp|P86252|PURA_RAT;tr|F1LPS8|F1LPS8_RAT	sp|P86252|PURA_RAT Transcriptional activator protein Pur-alpha (Fragments) OS=Rattus norvegicus OX=10116 GN=Pura PE=1 SV=1;tr|F1LPS8|F1LPS8_RAT Transcriptional activator protein Pur-alpha OS=Rattus norvegicus OX=10116 GN=Pura PE=1 SV=3	2	1	2.5393	0	0	0	0	0	14881	0	0	0	0	0	0	0	0	0	0	0	0
Hmgcl	sp|P97519|HMGCL_RAT;sp|D4A5C3|HMGC2_RAT	sp|P97519|HMGCL_RAT;sp|D4A5C3|HMGC2_RAT	sp|P97519|HMGCL_RAT Hydroxymethylglutaryl-CoA lyase, mitochondrial OS=Rattus norvegicus OX=10116 GN=Hmgcl PE=2 SV=1;sp|D4A5C3|HMGC2_RAT 3-hydroxy-3-methylglutaryl-CoA lyase, cytoplasmic OS=Rattus norvegicus OX=10116 GN=Hmgcll1 PE=1 SV=1	2	2	3.0751	3191.1	4102.7	0	0	0	0	0	0	0	0	2234.9	2046.5	0	0	0	0	0	0
Mpst	sp|P97532|THTM_RAT	sp|P97532|THTM_RAT	sp|P97532|THTM_RAT 3-mercaptopyruvate sulfurtransferase OS=Rattus norvegicus OX=10116 GN=Mpst PE=1 SV=3	1	3	9.974	10699	9713	4762	0	0	0	0	8955.2	9330.8	12150	19364	21118	0	0	0	9773.9	9801.8	11833
Cand1	sp|P97536|CAND1_RAT;tr|G3V7E8|G3V7E8_RAT	sp|P97536|CAND1_RAT	sp|P97536|CAND1_RAT Cullin-associated NEDD8-dissociated protein 1 OS=Rattus norvegicus OX=10116 GN=Cand1 PE=1 SV=1	2	27	130.06	329390	320510	366880	330960	303750	337120	290490	279380	291680	430820	421620	420830	107080	101100	54472	238940	238210	233280
Capn1	tr|F1LS29|F1LS29_RAT;sp|P97571|CAN1_RAT	tr|F1LS29|F1LS29_RAT;sp|P97571|CAN1_RAT	tr|F1LS29|F1LS29_RAT Calpain-1 catalytic subunit OS=Rattus norvegicus OX=10116 GN=Capn1 PE=1 SV=1;sp|P97571|CAN1_RAT Calpain-1 catalytic subunit OS=Rattus norvegicus OX=10116 GN=Capn1 PE=1 SV=1	2	2	12.651	0	0	0	0	0	0	7041.9	7021.3	7671.2	0	0	0	44966	278530	289200	2781.2	0	0
Grpel1	sp|P97576|GRPE1_RAT;tr|A0A0G2JZA2|A0A0G2JZA2_RAT	sp|P97576|GRPE1_RAT;tr|A0A0G2JZA2|A0A0G2JZA2_RAT	sp|P97576|GRPE1_RAT GrpE protein homolog 1, mitochondrial OS=Rattus norvegicus OX=10116 GN=Grpel1 PE=1 SV=2;tr|A0A0G2JZA2|A0A0G2JZA2_RAT GrpE protein homolog OS=Rattus norvegicus OX=10116 GN=Grpel1 PE=1 SV=1	2	3	8.6938	13186	22840	9440.9	0	9443.5	7275.3	0	9624.3	8606.1	0	7684.3	4797.8	0	0	0	10140	9008.3	9564
Ptgr1	sp|P97584|PTGR1_RAT	sp|P97584|PTGR1_RAT	sp|P97584|PTGR1_RAT Prostaglandin reductase 1 OS=Rattus norvegicus OX=10116 GN=Ptgr1 PE=2 SV=3	1	3	4.7138	13801	8813.5	9649.2	7830.5	5071.9	5146.8	0	0	0	0	9969.8	8944.1	0	0	0	12156	10201	0
Cgref1	sp|P97586|CGRE1_RAT;tr|A0A0A0MXV3|A0A0A0MXV3_RAT	sp|P97586|CGRE1_RAT;tr|A0A0A0MXV3|A0A0A0MXV3_RAT	sp|P97586|CGRE1_RAT Cell growth regulator with EF hand domain protein 1 OS=Rattus norvegicus OX=10116 GN=Cgref1 PE=1 SV=1;tr|A0A0A0MXV3|A0A0A0MXV3_RAT Cell growth regulator with EF hand domain 1, isoform CRA_b OS=Rattus norvegicus OX=10116 GN=Cgref1 PE=1 S	2	3	5.2031	10012	10830	8555.8	7231.3	0	5037.4	10194	11974	12813	6131.1	12377	11001	0	0	0	0	12834	15980
Neo1	sp|P97603|NEO1_RAT;tr|F1M0Z6|F1M0Z6_RAT	sp|P97603|NEO1_RAT;tr|F1M0Z6|F1M0Z6_RAT	sp|P97603|NEO1_RAT Neogenin (Fragment) OS=Rattus norvegicus OX=10116 GN=Neo1 PE=1 SV=1;tr|F1M0Z6|F1M0Z6_RAT Neogenin OS=Rattus norvegicus OX=10116 GN=Neo1 PE=1 SV=2	2	5	7.9112	10190	9126.5	3458.7	8328.3	9365.5	5493	7569.4	11805	11010	10583	8730.3	8597.2	0	0	0	6585.7	7364.3	4459.9
Txn2	sp|P97615|THIOM_RAT	sp|P97615|THIOM_RAT	sp|P97615|THIOM_RAT Thioredoxin, mitochondrial OS=Rattus norvegicus OX=10116 GN=Txn2 PE=2 SV=1	1	3	8.3482	9959.7	10135	10268	0	0	0	0	0	0	0	0	0	0	0	0	13687	0	13509
Lnpep	tr|A0A0H2UHK5|A0A0H2UHK5_RAT;tr|A0A0G2JYN3|A0A0G2JYN3_RAT;tr|A0A0G2JUW8|A0A0G2JUW8_RAT;sp|P97629|LCAP_RAT	tr|A0A0H2UHK5|A0A0H2UHK5_RAT;tr|A0A0G2JYN3|A0A0G2JYN3_RAT;tr|A0A0G2JUW8|A0A0G2JUW8_RAT;sp|P97629|LCAP_RAT	tr|A0A0H2UHK5|A0A0H2UHK5_RAT Aminopeptidase OS=Rattus norvegicus OX=10116 GN=Lnpep PE=1 SV=1;tr|A0A0G2JYN3|A0A0G2JYN3_RAT Leucyl-cystinyl aminopeptidase OS=Rattus norvegicus OX=10116 GN=Lnpep PE=1 SV=1;tr|A0A0G2JUW8|A0A0G2JUW8_RAT Leucyl-cystinyl aminopept	4	2	3.098	0	0	0	0	0	0	0	0	0	0	0	0	0	21725	0	0	0	0
Csnk1a1	sp|P97633|KC1A_RAT;tr|A0JPL2|A0JPL2_RAT;tr|D3ZRE3|D3ZRE3_RAT	sp|P97633|KC1A_RAT;tr|A0JPL2|A0JPL2_RAT;tr|D3ZRE3|D3ZRE3_RAT	sp|P97633|KC1A_RAT Casein kinase I isoform alpha OS=Rattus norvegicus OX=10116 GN=Csnk1a1 PE=2 SV=1;tr|A0JPL2|A0JPL2_RAT Casein kinase 1, alpha 1, isoform CRA_d OS=Rattus norvegicus OX=10116 GN=Csnk1a1 PE=1 SV=1;tr|D3ZRE3|D3ZRE3_RAT Casein kinase I isoform	3	3	3.8471	5972.6	5314.6	4965.8	5137	0	0	0	0	0	9066	7406.6	9112.5	0	0	0	4706	5925.9	0
Smc3	sp|P97690|SMC3_RAT;tr|F1LQB2|F1LQB2_RAT;tr|D4A1B9|D4A1B9_RAT	sp|P97690|SMC3_RAT;tr|F1LQB2|F1LQB2_RAT;tr|D4A1B9|D4A1B9_RAT	sp|P97690|SMC3_RAT Structural maintenance of chromosomes protein 3 OS=Rattus norvegicus OX=10116 GN=Smc3 PE=1 SV=1;tr|F1LQB2|F1LQB2_RAT Structural maintenance of chromosomes protein OS=Rattus norvegicus OX=10116 GN=Smc3 PE=1 SV=1;tr|D4A1B9|D4A1B9_RAT Struc	3	5	5.6345	0	13761	0	0	0	0	16418	11461	12702	13302	12377	0	0	0	0	0	0	0
Sirpa	sp|P97710|SHPS1_RAT;tr|Q499T3|Q499T3_RAT	sp|P97710|SHPS1_RAT;tr|Q499T3|Q499T3_RAT	sp|P97710|SHPS1_RAT Tyrosine-protein phosphatase non-receptor type substrate 1 OS=Rattus norvegicus OX=10116 GN=Sirpa PE=1 SV=1;tr|Q499T3|Q499T3_RAT Sirpa protein OS=Rattus norvegicus OX=10116 GN=Sirpa PE=1 SV=1	2	8	14.48	39378	41927	35431	44572	41495	51920	59511	58992	60832	29072	31920	26586	0	11164	0	75850	74048	75048
Cd47	sp|P97829|CD47_RAT;tr|A0A0G2JTH4|A0A0G2JTH4_RAT	sp|P97829|CD47_RAT;tr|A0A0G2JTH4|A0A0G2JTH4_RAT	sp|P97829|CD47_RAT Leukocyte surface antigen CD47 OS=Rattus norvegicus OX=10116 GN=Cd47 PE=1 SV=1;tr|A0A0G2JTH4|A0A0G2JTH4_RAT Leukocyte surface antigen CD47 OS=Rattus norvegicus OX=10116 GN=Cd47 PE=1 SV=1	2	2	5.1324	4952.5	17963	17542	18081	21145	13990	20777	21268	19033	14851	15480	7751.1	0	0	0	15873	15788	16262
Gps1	sp|P97834|CSN1_RAT;tr|A0A0G2JW80|A0A0G2JW80_RAT;tr|A0A0G2JT06|A0A0G2JT06_RAT	sp|P97834|CSN1_RAT;tr|A0A0G2JW80|A0A0G2JW80_RAT;tr|A0A0G2JT06|A0A0G2JT06_RAT	sp|P97834|CSN1_RAT COP9 signalosome complex subunit 1 OS=Rattus norvegicus OX=10116 GN=Gps1 PE=1 SV=1;tr|A0A0G2JW80|A0A0G2JW80_RAT COP9 signalosome complex subunit 1 OS=Rattus norvegicus OX=10116 GN=Gps1 PE=1 SV=1;tr|A0A0G2JT06|A0A0G2JT06_RAT COP9 signalos	3	10	18.88	51186	57373	47003	26456	21735	15889	27150	28821	26984	81471	76597	78321	0	0	0	47891	36480	36012
Dlgap4	tr|G3V927|G3V927_RAT;sp|P97839|DLGP4_RAT	tr|G3V927|G3V927_RAT;sp|P97839|DLGP4_RAT	tr|G3V927|G3V927_RAT Discs, large homolog-associated protein 4 (Drosophila) OS=Rattus norvegicus OX=10116 GN=Dlgap4 PE=1 SV=1;sp|P97839|DLGP4_RAT Disks large-associated protein 4 OS=Rattus norvegicus OX=10116 GN=Dlgap4 PE=1 SV=1	2	2	3.3088	0	6205.8	0	0	0	0	0	2859.6	0	9058.8	10076	7087	0	0	0	8413.2	7959	4271
Hsd17b4	sp|P97852|DHB4_RAT;tr|Q6IN39|Q6IN39_RAT	sp|P97852|DHB4_RAT;tr|Q6IN39|Q6IN39_RAT	sp|P97852|DHB4_RAT Peroxisomal multifunctional enzyme type 2 OS=Rattus norvegicus OX=10116 GN=Hsd17b4 PE=1 SV=3;tr|Q6IN39|Q6IN39_RAT Hsd17b4 protein OS=Rattus norvegicus OX=10116 GN=Hsd17b4 PE=1 SV=1	2	5	8.7829	26845	42147	32155	50888	43895	36003	23733	28988	26804	27593	26892	25767	49801	47328	55375	28531	26809	28392
Vldlr	tr|F1LPV2|F1LPV2_RAT;sp|P98166|VLDLR_RAT	tr|F1LPV2|F1LPV2_RAT;sp|P98166|VLDLR_RAT	tr|F1LPV2|F1LPV2_RAT Very low-density lipoprotein receptor OS=Rattus norvegicus OX=10116 GN=Vldlr PE=4 SV=1;sp|P98166|VLDLR_RAT Very low-density lipoprotein receptor OS=Rattus norvegicus OX=10116 GN=Vldlr PE=2 SV=1	2	6	8.0728	144080	54870	150660	37158	41766	36937	27426	30242	42579	34876	17665	38452	0	0	0	42884	45584	25802
Icam1	sp|Q00238|ICAM1_RAT	sp|Q00238|ICAM1_RAT	sp|Q00238|ICAM1_RAT Intercellular adhesion molecule 1 OS=Rattus norvegicus OX=10116 GN=Icam1 PE=2 SV=1	1	4	4.3501	6560.7	0	0	0	0	0	0	0	16999	0	0	0	0	0	0	0	0	22770
Ptbp1	tr|D3ZB30|D3ZB30_RAT;tr|A0A0G2JTV1|A0A0G2JTV1_RAT;sp|Q00438|PTBP1_RAT;tr|Q6P736|Q6P736_RAT;sp|Q9Z118|PTBP3_RAT;tr|A0A0G2JV54|A0A0G2JV54_RAT	tr|D3ZB30|D3ZB30_RAT;tr|A0A0G2JTV1|A0A0G2JTV1_RAT;sp|Q00438|PTBP1_RAT;tr|Q6P736|Q6P736_RAT	tr|D3ZB30|D3ZB30_RAT Polypyrimidine tract binding protein 1, isoform CRA_c OS=Rattus norvegicus OX=10116 GN=Ptbp1 PE=1 SV=1;tr|A0A0G2JTV1|A0A0G2JTV1_RAT Polypyrimidine tract-binding protein 1 OS=Rattus norvegicus OX=10116 GN=Ptbp1 PE=1 SV=1;sp|Q00438|PTBP1	6	11	208.26	41655	61360	44025	173750	180660	176670	299710	283970	276490	144410	125950	130500	106220	136560	101700	199520	258910	222090
Cspg4	tr|F1LS79|F1LS79_RAT;sp|Q00657|CSPG4_RAT	tr|F1LS79|F1LS79_RAT;sp|Q00657|CSPG4_RAT	tr|F1LS79|F1LS79_RAT Chondroitin sulfate proteoglycan 4 OS=Rattus norvegicus OX=10116 GN=Cspg4 PE=4 SV=1;sp|Q00657|CSPG4_RAT Chondroitin sulfate proteoglycan 4 OS=Rattus norvegicus OX=10116 GN=Cspg4 PE=1 SV=2	2	21	37.336	99117	71192	84892	111610	99848	97236	114020	134220	105130	51615	56395	29592	0	0	0	22295	31604	32078
Ltbp1	tr|D3ZAA3|D3ZAA3_RAT;sp|Q00918|LTBP1_RAT	tr|D3ZAA3|D3ZAA3_RAT;sp|Q00918|LTBP1_RAT	tr|D3ZAA3|D3ZAA3_RAT Latent-transforming growth factor beta-binding protein 1 OS=Rattus norvegicus OX=10116 GN=Ltbp1 PE=1 SV=2;sp|Q00918|LTBP1_RAT Latent-transforming growth factor beta-binding protein 1 OS=Rattus norvegicus OX=10116 GN=Ltbp1 PE=1 SV=1	2	16	25.882	52870	48605	54751	34085	33046	31183	58793	44121	57736	35586	41084	33523	49754	0	0	90150	102120	87194
Grin2a	tr|G3V9C5|G3V9C5_RAT;sp|Q00959|NMDE1_RAT	tr|G3V9C5|G3V9C5_RAT;sp|Q00959|NMDE1_RAT	tr|G3V9C5|G3V9C5_RAT Glutamate receptor ionotropic, NMDA 2A OS=Rattus norvegicus OX=10116 GN=Grin2a PE=1 SV=2;sp|Q00959|NMDE1_RAT Glutamate receptor ionotropic, NMDA 2A OS=Rattus norvegicus OX=10116 GN=Grin2a PE=1 SV=2	2	2	2.4536	0	0	0	0	0	0	0	0	0	0	0	0	0	0	0	0	0	0
Uchl1	sp|Q00981|UCHL1_RAT	sp|Q00981|UCHL1_RAT	sp|Q00981|UCHL1_RAT Ubiquitin carboxyl-terminal hydrolase isozyme L1 OS=Rattus norvegicus OX=10116 GN=Uchl1 PE=1 SV=2	1	8	224.66	632090	638180	631310	517100	510270	520780	355250	353490	344600	774080	770780	758870	102930	93907	43210	556800	567160	539030
Dlst	tr|G3V6P2|G3V6P2_RAT;sp|Q01205|ODO2_RAT	tr|G3V6P2|G3V6P2_RAT;sp|Q01205|ODO2_RAT	tr|G3V6P2|G3V6P2_RAT Dihydrolipoamide S-succinyltransferase (E2 component of 2-oxo-glutarate complex), isoform CRA_a OS=Rattus norvegicus OX=10116 GN=Dlst PE=1 SV=1;sp|Q01205|ODO2_RAT Dihydrolipoyllysine-residue succinyltransferase component of 2-oxoglutar	2	3	3.9624	15227	14904	15316	0	0	0	0	0	0	14516	14380	13721	0	0	0	0	14226	0
Ctbs	sp|Q01460|DIAC_RAT	sp|Q01460|DIAC_RAT	sp|Q01460|DIAC_RAT Di-N-acetylchitobiase OS=Rattus norvegicus OX=10116 GN=Ctbs PE=1 SV=1	1	5	26.146	13509	25458	18500	25129	23413	22402	16784	20258	20099	18620	15444	18168	0	32852	0	22595	26153	26144
Map2k1	tr|A0A0H2UHI2|A0A0H2UHI2_RAT;sp|Q01986|MP2K1_RAT;sp|P36506|MP2K2_RAT	tr|A0A0H2UHI2|A0A0H2UHI2_RAT;sp|Q01986|MP2K1_RAT	tr|A0A0H2UHI2|A0A0H2UHI2_RAT Dual-specificity mitogen-activated protein kinase kinase 1 OS=Rattus norvegicus OX=10116 GN=Map2k1 PE=1 SV=1;sp|Q01986|MP2K1_RAT Dual specificity mitogen-activated protein kinase kinase 1 OS=Rattus norvegicus OX=10116 GN=Map2k1	3	3	4.2767	0	0	0	0	0	0	0	0	0	0	0	0	0	0	0	0	2468.7	0
Adprh	sp|Q02589|ADPRH_RAT	sp|Q02589|ADPRH_RAT	sp|Q02589|ADPRH_RAT [Protein ADP-ribosylarginine] hydrolase OS=Rattus norvegicus OX=10116 GN=Adprh PE=1 SV=2	1	4	8.7325	13338	13717	17488	0	0	0	0	0	0	29882	20550	19870	0	0	0	0	0	0
H2afy	tr|A0A140TAB4|A0A140TAB4_RAT;sp|Q02874|H2AY_RAT	tr|A0A140TAB4|A0A140TAB4_RAT;sp|Q02874|H2AY_RAT	tr|A0A140TAB4|A0A140TAB4_RAT Core histone macro-H2A OS=Rattus norvegicus OX=10116 GN=H2afy PE=1 SV=1;sp|Q02874|H2AY_RAT Core histone macro-H2A.1 OS=Rattus norvegicus OX=10116 GN=H2afy PE=1 SV=4	2	9	50.737	129840	123280	140490	107540	107160	111990	220200	188040	243930	173680	168550	157610	69671	69348	85487	139320	151950	140710
Gphn	sp|Q03555|GEPH_RAT;tr|F1MA86|F1MA86_RAT;tr|M0R423|M0R423_RAT	sp|Q03555|GEPH_RAT;tr|F1MA86|F1MA86_RAT;tr|M0R423|M0R423_RAT	sp|Q03555|GEPH_RAT Gephyrin OS=Rattus norvegicus OX=10116 GN=Gphn PE=1 SV=3;tr|F1MA86|F1MA86_RAT Molybdopterin molybdenumtransferase OS=Rattus norvegicus OX=10116 GN=Gphn PE=1 SV=3;tr|M0R423|M0R423_RAT Molybdopterin molybdenumtransferase OS=Rattus norvegic	3	6	13.16	21202	19921	20240	31251	31302	27260	23384	30279	35245	24038	22109	23574	58077	93337	70389	28075	18569	24451
Vars	sp|Q04462|SYVC_RAT;tr|A0A0G2JVG2|A0A0G2JVG2_RAT	sp|Q04462|SYVC_RAT	sp|Q04462|SYVC_RAT Valine--tRNA ligase OS=Rattus norvegicus OX=10116 GN=Vars PE=2 SV=2	2	17	27.807	66650	72710	78564	70285	75346	66372	84276	76428	89085	97711	105670	96273	35540	41128	59962	73120	86061	82432
Fnta	tr|Q5RKJ4|Q5RKJ4_RAT;sp|Q04631|FNTA_RAT	tr|Q5RKJ4|Q5RKJ4_RAT;sp|Q04631|FNTA_RAT	tr|Q5RKJ4|Q5RKJ4_RAT Farnesyltransferase, CAAX box, alpha OS=Rattus norvegicus OX=10116 GN=Fnta PE=1 SV=1;sp|Q04631|FNTA_RAT Protein farnesyltransferase/geranylgeranyltransferase type-1 subunit alpha OS=Rattus norvegicus OX=10116 GN=Fnta PE=1 SV=1	2	5	22.192	41177	41578	43691	23985	21761	13880	16426	16008	28490	52192	53403	64177	12600	0	0	27314	35316	40472
Ssrp1	sp|Q04931|SSRP1_RAT	sp|Q04931|SSRP1_RAT	sp|Q04931|SSRP1_RAT FACT complex subunit SSRP1 OS=Rattus norvegicus OX=10116 GN=Ssrp1 PE=1 SV=2	1	7	19.279	11842	9066.3	0	23483	0	25755	12405	24296	24884	19053	20641	14774	0	23189	23812	34332	30577	33247
Nras	sp|Q04970|RASN_RAT;sp|P20171|RASH_RAT	sp|Q04970|RASN_RAT;sp|P20171|RASH_RAT	sp|Q04970|RASN_RAT GTPase NRas OS=Rattus norvegicus OX=10116 GN=Nras PE=1 SV=1;sp|P20171|RASH_RAT GTPase HRas OS=Rattus norvegicus OX=10116 GN=Hras PE=1 SV=2	2	4	6.4078	31911	34842	37120	49826	48527	48116	38659	42352	41226	46768	48688	47858	45600	40893	41831	40955	42818	39599
Basp1	sp|Q05175|BASP1_RAT	sp|Q05175|BASP1_RAT	sp|Q05175|BASP1_RAT Brain acid soluble protein 1 OS=Rattus norvegicus OX=10116 GN=Basp1 PE=1 SV=2	1	16	323.31	571320	545960	561900	871990	851850	834880	738030	743180	744950	618640	672790	651970	400490	371720	426050	1041800	1074800	1071200
Slc25a4	tr|Q6P9Y4|Q6P9Y4_RAT;sp|Q05962|ADT1_RAT;tr|A0A1W2Q605|A0A1W2Q605_RAT;tr|D3ZB81|D3ZB81_RAT	tr|Q6P9Y4|Q6P9Y4_RAT;sp|Q05962|ADT1_RAT	tr|Q6P9Y4|Q6P9Y4_RAT ADP/ATP translocase 1 OS=Rattus norvegicus OX=10116 GN=Slc25a4 PE=1 SV=1;sp|Q05962|ADT1_RAT ADP/ATP translocase 1 OS=Rattus norvegicus OX=10116 GN=Slc25a4 PE=1 SV=3	4	6	10.15	30189	24165	25196	19966	20523	22048	32305	28314	29948	19891	13505	18772	28194	0	0	33487	36145	37100
Nme1	sp|Q05982|NDKA_RAT	sp|Q05982|NDKA_RAT	sp|Q05982|NDKA_RAT Nucleoside diphosphate kinase A OS=Rattus norvegicus OX=10116 GN=Nme1 PE=1 SV=1	1	10	115.38	330240	339940	323750	293630	273440	265130	226000	218030	226660	407590	379770	376790	74417	0	54928	387810	408700	389910
Hbegf	sp|Q06175|HBEGF_RAT	sp|Q06175|HBEGF_RAT	sp|Q06175|HBEGF_RAT Proheparin-binding EGF-like growth factor OS=Rattus norvegicus OX=10116 GN=Hbegf PE=2 SV=1	1	1	56.227	79530	0	0	0	0	0	0	0	0	0	0	0	0	0	0	0	0	0
Notch1	sp|Q07008|NOTC1_RAT	sp|Q07008|NOTC1_RAT	sp|Q07008|NOTC1_RAT Neurogenic locus notch homolog protein 1 OS=Rattus norvegicus OX=10116 GN=Notch1 PE=1 SV=3	1	2	3.7063	0	4502.2	4693.4	0	0	0	6505.1	6455.1	6929.2	6474.5	6995.2	7534.6	0	0	0	7905	7167.9	0
Capn2	sp|Q07009|CAN2_RAT	sp|Q07009|CAN2_RAT	sp|Q07009|CAN2_RAT Calpain-2 catalytic subunit OS=Rattus norvegicus OX=10116 GN=Capn2 PE=1 SV=3	1	4	6.0188	20169	14270	20043	14393	20069	24073	31748	28343	24990	23425	18604	21688	0	0	0	28017	16594	21460
Eif5	sp|Q07205|IF5_RAT	sp|Q07205|IF5_RAT	sp|Q07205|IF5_RAT Eukaryotic translation initiation factor 5 OS=Rattus norvegicus OX=10116 GN=Eif5 PE=1 SV=1	1	11	28.867	88450	79286	109860	45991	50144	60921	71883	60043	73230	85510	57621	95708	84671	0	67014	92500	73421	74463
Slc2a3	tr|A0A0G2JX37|A0A0G2JX37_RAT;tr|A0A0G2JSJ3|A0A0G2JSJ3_RAT;sp|Q07647|GTR3_RAT;tr|A0A0G2JVB0|A0A0G2JVB0_RAT	tr|A0A0G2JX37|A0A0G2JX37_RAT;tr|A0A0G2JSJ3|A0A0G2JSJ3_RAT;sp|Q07647|GTR3_RAT;tr|A0A0G2JVB0|A0A0G2JVB0_RAT	tr|A0A0G2JX37|A0A0G2JX37_RAT Solute carrier family 2, facilitated glucose transporter member 3 OS=Rattus norvegicus OX=10116 GN=Slc2a3 PE=3 SV=1;tr|A0A0G2JSJ3|A0A0G2JSJ3_RAT Solute carrier family 2 (Facilitated glucose transporter), member 3 OS=Rattus norv	4	1	2.1134	0	0	458.75	0	0	0	0	0	0	0	0	0	0	0	0	0	0	0
Anxa2	sp|Q07936|ANXA2_RAT	sp|Q07936|ANXA2_RAT	sp|Q07936|ANXA2_RAT Annexin A2 OS=Rattus norvegicus OX=10116 GN=Anxa2 PE=1 SV=2	1	17	249.8	467640	475600	475850	507840	480900	556630	430150	439170	439130	341580	334800	351550	7550400	7346400	7081200	489710	483080	502330
Ssr4	sp|Q07984|SSRD_RAT	sp|Q07984|SSRD_RAT	sp|Q07984|SSRD_RAT Translocon-associated protein subunit delta OS=Rattus norvegicus OX=10116 GN=Ssr4 PE=2 SV=1	1	3	11.396	10662	0	0	28207	39191	20051	31754	29895	34155	14002	19860	18245	189660	105860	200760	65036	87673	62477
Cap1	sp|Q08163|CAP1_RAT	sp|Q08163|CAP1_RAT	sp|Q08163|CAP1_RAT Adenylyl cyclase-associated protein 1 OS=Rattus norvegicus OX=10116 GN=Cap1 PE=1 SV=3	1	16	207.3	198980	207410	166420	199260	241890	213310	137790	129480	150570	187720	197750	187470	69946	43454	51129	170600	135620	159270
Kyat1	tr|G3V827|G3V827_RAT;sp|Q08415|KAT1_RAT	tr|G3V827|G3V827_RAT;sp|Q08415|KAT1_RAT	tr|G3V827|G3V827_RAT Cysteine conjugate-beta lyase 1, isoform CRA_a OS=Rattus norvegicus OX=10116 GN=Kyat1 PE=1 SV=1;sp|Q08415|KAT1_RAT Kynurenine--oxoglutarate transaminase 1, mitochondrial OS=Rattus norvegicus OX=10116 GN=Kyat1 PE=1 SV=1	2	2	2.9653	9263.6	0	0	0	0	0	0	0	0	0	0	0	0	0	0	0	0	0
Rabggta	sp|Q08602|PGTA_RAT	sp|Q08602|PGTA_RAT	sp|Q08602|PGTA_RAT Geranylgeranyl transferase type-2 subunit alpha OS=Rattus norvegicus OX=10116 GN=Rabggta PE=1 SV=1	1	11	15.957	42682	54525	66561	34185	27128	29986	21085	25088	26004	58036	64132	46249	0	0	0	27890	27524	22030
Slc25a5	sp|Q09073|ADT2_RAT	sp|Q09073|ADT2_RAT	sp|Q09073|ADT2_RAT ADP/ATP translocase 2 OS=Rattus norvegicus OX=10116 GN=Slc25a5 PE=1 SV=3	1	5	2.3047	0	12799	0	0	0	0	0	0	0	0	0	0	0	0	0	0	0	0
Srsf5	sp|Q09167|SRSF5_RAT	sp|Q09167|SRSF5_RAT	sp|Q09167|SRSF5_RAT Serine/arginine-rich splicing factor 5 OS=Rattus norvegicus OX=10116 GN=Srsf5 PE=1 SV=1	1	4	4.3988	0	11480	0	0	0	0	10044	15012	17005	13747	15614	13485	0	0	0	14743	13633	12473
Ppp1r12a	tr|D4A1S6|D4A1S6_RAT;tr|A0A0G2JWJ0|A0A0G2JWJ0_RAT;sp|Q10728|MYPT1_RAT;tr|D4ACS0|D4ACS0_RAT;tr|D3ZR53|D3ZR53_RAT;REV__tr|D4A1S6|D4A1S6_RAT;REV__tr|A0A0G2JWJ0|A0A0G2JWJ0_RAT;REV__sp|Q10728|MYPT1_RAT	tr|D4A1S6|D4A1S6_RAT;tr|A0A0G2JWJ0|A0A0G2JWJ0_RAT;sp|Q10728|MYPT1_RAT;tr|D4ACS0|D4ACS0_RAT;tr|D3ZR53|D3ZR53_RAT	tr|D4A1S6|D4A1S6_RAT Protein phosphatase 1 regulatory subunit OS=Rattus norvegicus OX=10116 GN=Ppp1r12a PE=1 SV=3;tr|A0A0G2JWJ0|A0A0G2JWJ0_RAT Protein phosphatase 1 regulatory subunit OS=Rattus norvegicus OX=10116 GN=Ppp1r12a PE=1 SV=1;sp|Q10728|MYPT1_RAT	8	6	8.6972	13518	13681	12492	0	13914	12432	17865	16063	17833	15402	16453	16676	0	0	0	16772	16472	19298
Adam10	sp|Q10743|ADA10_RAT	sp|Q10743|ADA10_RAT	sp|Q10743|ADA10_RAT Disintegrin and metalloproteinase domain-containing protein 10 OS=Rattus norvegicus OX=10116 GN=Adam10 PE=1 SV=2	1	4	9.721	11340	0	8123.4	27145	27917	25196	23338	22331	22327	12592	16405	10987	0	0	0	25747	22534	21292
Eif3a	sp|Q1JU68|EIF3A_RAT	sp|Q1JU68|EIF3A_RAT	sp|Q1JU68|EIF3A_RAT Eukaryotic translation initiation factor 3 subunit A OS=Rattus norvegicus OX=10116 GN=Eif3a PE=2 SV=2	1	29	88.497	196360	197750	232870	206390	207290	220000	258320	249060	250510	361040	344550	346090	57839	47764	55267	143460	137640	142660
Nop16	sp|Q1RP77|NOP16_RAT	sp|Q1RP77|NOP16_RAT	sp|Q1RP77|NOP16_RAT Nucleolar protein 16 OS=Rattus norvegicus OX=10116 GN=Nop16 PE=2 SV=1	1	2	2.665	0	2776.2	0	0	0	0	0	0	0	7541.9	7991.1	7986.5	0	0	0	5498.4	0	0
Cadm4	tr|F1M7V6|F1M7V6_RAT;sp|Q1WIM1|CADM4_RAT	tr|F1M7V6|F1M7V6_RAT;sp|Q1WIM1|CADM4_RAT	tr|F1M7V6|F1M7V6_RAT Cell adhesion molecule 4 OS=Rattus norvegicus OX=10116 GN=Cadm4 PE=1 SV=2;sp|Q1WIM1|CADM4_RAT Cell adhesion molecule 4 OS=Rattus norvegicus OX=10116 GN=Cadm4 PE=1 SV=1	2	7	70.043	81482	91084	91059	113900	136680	121510	177350	192480	180390	80190	79958	85744	42599	62489	36557	163730	160510	159880
Cadm2	tr|A0A0G2K5U6|A0A0G2K5U6_RAT;tr|A0A0A0MY16|A0A0A0MY16_RAT;sp|Q1WIM2|CADM2_RAT	tr|A0A0G2K5U6|A0A0G2K5U6_RAT;tr|A0A0A0MY16|A0A0A0MY16_RAT;sp|Q1WIM2|CADM2_RAT	tr|A0A0G2K5U6|A0A0G2K5U6_RAT Cell adhesion molecule 2 OS=Rattus norvegicus OX=10116 GN=Cadm2 PE=1 SV=1;tr|A0A0A0MY16|A0A0A0MY16_RAT Cell adhesion molecule 2 OS=Rattus norvegicus OX=10116 GN=Cadm2 PE=1 SV=2;sp|Q1WIM2|CADM2_RAT Cell adhesion molecule 2 OS=Ra	3	2	2.8214	21335	23310	26551	31725	31357	32316	40154	0	29777	0	27128	26704	30120	0	0	33779	34006	33438
Rbm8a	sp|Q27W01|RBM8A_RAT	sp|Q27W01|RBM8A_RAT	sp|Q27W01|RBM8A_RAT RNA-binding protein 8A OS=Rattus norvegicus OX=10116 GN=Rbm8a PE=1 SV=1	1	7	11.698	190910	133030	205980	78099	105210	76325	146440	33972	144930	0	117320	101660	55335	58062	17166	0	116910	89477
Fto	sp|Q2A121|FTO_RAT;tr|A0A0G2K675|A0A0G2K675_RAT	sp|Q2A121|FTO_RAT;tr|A0A0G2K675|A0A0G2K675_RAT	sp|Q2A121|FTO_RAT Alpha-ketoglutarate-dependent dioxygenase FTO OS=Rattus norvegicus OX=10116 GN=Fto PE=2 SV=1;tr|A0A0G2K675|A0A0G2K675_RAT Alpha-ketoglutarate-dependent dioxygenase FTO OS=Rattus norvegicus OX=10116 GN=Fto PE=1 SV=1	2	4	8.0724	7731.8	7182.2	6253.2	5896.9	0	0	6257.9	5198.3	4911.5	12444	12792	14621	0	2886.9	0	0	4065.4	2448
Tes	sp|Q2LAP6|TES_RAT	sp|Q2LAP6|TES_RAT	sp|Q2LAP6|TES_RAT Testin OS=Rattus norvegicus OX=10116 GN=Tes PE=1 SV=1	1	2	2.6812	7629.1	7924.1	7033.3	5268.7	6067.6	5446.3	0	3944.8	2949	6869.4	7149.5	7373	0	0	0	0	0	5331.4
Kif5b	sp|Q2PQA9|KINH_RAT;tr|F1M8F2|F1M8F2_RAT;tr|A0A0G2K0Q2|A0A0G2K0Q2_RAT;sp|Q6QLM7|KIF5A_RAT;sp|P56536|KIF5C_RAT	sp|Q2PQA9|KINH_RAT	sp|Q2PQA9|KINH_RAT Kinesin-1 heavy chain OS=Rattus norvegicus OX=10116 GN=Kif5b PE=1 SV=1	5	12	19.011	33724	58482	55917	49095	63709	46321	51014	67172	70974	59828	63112	56792	24151	28382	0	33672	52479	45007
Galns	tr|A0A0G2K4H6|A0A0G2K4H6_RAT;sp|Q32KJ6|GALNS_RAT	tr|A0A0G2K4H6|A0A0G2K4H6_RAT;sp|Q32KJ6|GALNS_RAT	tr|A0A0G2K4H6|A0A0G2K4H6_RAT N-acetylgalactosamine-6-sulfatase OS=Rattus norvegicus OX=10116 GN=Galns PE=1 SV=1;sp|Q32KJ6|GALNS_RAT N-acetylgalactosamine-6-sulfatase OS=Rattus norvegicus OX=10116 GN=Galns PE=1 SV=1	2	4	10.293	28311	26536	24748	17940	15831	15168	21188	18848	17096	20766	21889	22513	0	0	0	15826	15857	13396
Aimp2	tr|A0A0U1RRR6|A0A0U1RRR6_RAT;sp|Q32PX2|AIMP2_RAT	tr|A0A0U1RRR6|A0A0U1RRR6_RAT;sp|Q32PX2|AIMP2_RAT	tr|A0A0U1RRR6|A0A0U1RRR6_RAT Aminoacyl tRNA synthase complex-interacting multifunctional protein 2 (Fragment) OS=Rattus norvegicus OX=10116 GN=Aimp2 PE=1 SV=1;sp|Q32PX2|AIMP2_RAT Aminoacyl tRNA synthase complex-interacting multifunctional protein 2 OS=Ratt	2	2	3.8174	3243.9	0	0	0	0	0	5230.4	0	0	5011.6	5498.3	0	0	0	0	0	0	3649.4
Fubp1	sp|Q32PX7|FUBP1_RAT;tr|A0A140TAJ3|A0A140TAJ3_RAT	sp|Q32PX7|FUBP1_RAT;tr|A0A140TAJ3|A0A140TAJ3_RAT	sp|Q32PX7|FUBP1_RAT Far upstream element-binding protein 1 OS=Rattus norvegicus OX=10116 GN=Fubp1 PE=1 SV=1;tr|A0A140TAJ3|A0A140TAJ3_RAT Far upstream element-binding protein 1 OS=Rattus norvegicus OX=10116 GN=Fubp1 PE=1 SV=1	2	11	19.006	40117	57308	38518	52665	38293	43038	92777	106450	121740	71293	72978	76047	0	0	29727	96321	80130	76626
Yod1	sp|Q32Q05|OTU1_RAT	sp|Q32Q05|OTU1_RAT	sp|Q32Q05|OTU1_RAT Ubiquitin thioesterase OTU1 OS=Rattus norvegicus OX=10116 GN=Yod1 PE=2 SV=1	1	1	15.847	0	0	0	0	0	0	0	0	0	0	0	0	189210	197070	203400	0	0	0
Ap1m1	sp|Q32Q06|AP1M1_RAT;tr|D3ZRP6|D3ZRP6_RAT	sp|Q32Q06|AP1M1_RAT	sp|Q32Q06|AP1M1_RAT AP-1 complex subunit mu-1 OS=Rattus norvegicus OX=10116 GN=Ap1m1 PE=1 SV=3	2	6	8.7483	19235	13699	16442	14736	0	14928	18800	21060	17836	19159	18009	16699	0	0	0	22199	4387.2	17762
Cpox	sp|Q3B7D0|HEM6_RAT	sp|Q3B7D0|HEM6_RAT	sp|Q3B7D0|HEM6_RAT Oxygen-dependent coproporphyrinogen-III oxidase, mitochondrial OS=Rattus norvegicus OX=10116 GN=Cpox PE=1 SV=1	1	3	6.0787	10576	7668.9	9877.7	2506.3	7459.1	8271.4	8493.1	6445.4	0	12996	8369.8	8687.5	0	0	0	7477.7	5256.8	10931
4 SV	tr|M0R8A4|M0R8A4_RAT;sp|Q3B8Q0|MARE2_RAT;tr|M0R7M8|M0R7M8_RAT	tr|M0R8A4|M0R8A4_RAT;sp|Q3B8Q0|MARE2_RAT;tr|M0R7M8|M0R7M8_RAT	tr|M0R8A4|M0R8A4_RAT Uncharacterized protein OS=Rattus norvegicus OX=10116 PE=4 SV=2;sp|Q3B8Q0|MARE2_RAT Microtubule-associated protein RP/EB family member 2 OS=Rattus norvegicus OX=10116 GN=Mapre2 PE=1 SV=1;tr|M0R7M8|M0R7M8_RAT Uncharacterized protein OS=	3	7	12.877	35873	45332	45163	24310	27155	27670	40900	37763	38677	47878	48202	39234	0	0	0	24770	22756	0
Ddx21	sp|Q3B8Q1|DDX21_RAT;tr|M0R965|M0R965_RAT	sp|Q3B8Q1|DDX21_RAT;tr|M0R965|M0R965_RAT	sp|Q3B8Q1|DDX21_RAT Nucleolar RNA helicase 2 OS=Rattus norvegicus OX=10116 GN=Ddx21 PE=2 SV=1;tr|M0R965|M0R965_RAT Uncharacterized protein OS=Rattus norvegicus OX=10116 GN=LOC685025 PE=4 SV=2	2	5	7.2469	9156.3	9367.1	9167.6	0	0	0	20400	16038	14556	12999	16709	13077	0	0	0	23557	19936	25092
Eif4a3	sp|Q3B8Q2|IF4A3_RAT	sp|Q3B8Q2|IF4A3_RAT	sp|Q3B8Q2|IF4A3_RAT Eukaryotic initiation factor 4A-III OS=Rattus norvegicus OX=10116 GN=Eif4a3 PE=1 SV=1	1	10	12.283	72882	67361	63356	57686	65243	57181	76230	68217	73229	80734	81834	80749	0	37984	0	69738	73497	69487
Usp10	sp|Q3KR59|UBP10_RAT	sp|Q3KR59|UBP10_RAT	sp|Q3KR59|UBP10_RAT Ubiquitin carboxyl-terminal hydrolase 10 OS=Rattus norvegicus OX=10116 GN=Usp10 PE=1 SV=1	1	2	3.1045	0	0	0	0	0	0	0	0	0	0	0	0	0	0	0	12436	7504	0
Dus3l	tr|M0RAY0|M0RAY0_RAT;sp|Q3KRC5|DUS3L_RAT	tr|M0RAY0|M0RAY0_RAT;sp|Q3KRC5|DUS3L_RAT	tr|M0RAY0|M0RAY0_RAT tRNA-dihydrouridine(47) synthase [NAD(P)(+)] OS=Rattus norvegicus OX=10116 GN=Dus3l PE=1 SV=1;sp|Q3KRC5|DUS3L_RAT tRNA-dihydrouridine(47) synthase [NAD(P)(+)]-like OS=Rattus norvegicus OX=10116 GN=Dus3l PE=2 SV=1	2	1	3.2149	0	0	423.17	0	0	0	0	0	0	0	0	0	0	0	0	0	0	0
Tomm34	sp|Q3KRD5|TOM34_RAT	sp|Q3KRD5|TOM34_RAT	sp|Q3KRD5|TOM34_RAT Mitochondrial import receptor subunit TOM34 OS=Rattus norvegicus OX=10116 GN=Tomm34 PE=1 SV=1	1	1	2.0658	0	0	0	0	0	0	0	0	1558.3	0	0	0	0	0	0	0	0	0
Eif6	sp|Q3KRD8|IF6_RAT;tr|A0A0G2K110|A0A0G2K110_RAT	sp|Q3KRD8|IF6_RAT;tr|A0A0G2K110|A0A0G2K110_RAT	sp|Q3KRD8|IF6_RAT Eukaryotic translation initiation factor 6 OS=Rattus norvegicus OX=10116 GN=Eif6 PE=1 SV=1;tr|A0A0G2K110|A0A0G2K110_RAT Eukaryotic translation initiation factor 6 OS=Rattus norvegicus OX=10116 GN=Eif6 PE=1 SV=1	2	8	68.471	94437	89294	78266	68287	78881	70938	66047	58524	64894	110890	136950	97519	236650	285270	172470	117790	101710	90741
Tubb2b	sp|Q3KRE8|TBB2B_RAT	sp|Q3KRE8|TBB2B_RAT	sp|Q3KRE8|TBB2B_RAT Tubulin beta-2B chain OS=Rattus norvegicus OX=10116 GN=Tubb2b PE=1 SV=1	1	19	323.31	3592400	3621100	3655800	4337800	4155800	4115200	4473600	4061100	4247400	4301300	3996900	4110400	1818400	1784600	1999700	4170000	4122500	4282800
Znf830	sp|Q3MHS2|ZN830_RAT	sp|Q3MHS2|ZN830_RAT	sp|Q3MHS2|ZN830_RAT Zinc finger protein 830 OS=Rattus norvegicus OX=10116 GN=Znf830 PE=1 SV=1	1	2	4.7744	0	0	0	0	0	0	0	0	0	12780	10584	9868.5	0	0	0	0	0	0
Vat1	sp|Q3MIE4|VAT1_RAT	sp|Q3MIE4|VAT1_RAT	sp|Q3MIE4|VAT1_RAT Synaptic vesicle membrane protein VAT-1 homolog OS=Rattus norvegicus OX=10116 GN=Vat1 PE=1 SV=1	1	9	22.506	69894	69614	71053	64874	67046	58144	62898	72184	69355	54532	44929	50653	413350	246530	370840	63501	64576	60317
Hnrnpdl	sp|Q3SWU3|HNRDL_RAT;tr|A0A0G2KAZ7|A0A0G2KAZ7_RAT	sp|Q3SWU3|HNRDL_RAT;tr|A0A0G2KAZ7|A0A0G2KAZ7_RAT	sp|Q3SWU3|HNRDL_RAT Heterogeneous nuclear ribonucleoprotein D-like OS=Rattus norvegicus OX=10116 GN=Hnrnpdl PE=1 SV=1;tr|A0A0G2KAZ7|A0A0G2KAZ7_RAT Heterogeneous nuclear ribonucleoprotein D-like OS=Rattus norvegicus OX=10116 GN=Hnrnpdl PE=1 SV=1	2	6	5.6959	24196	24165	23866	0	0	0	33453	25451	21362	23352	23744	22377	0	0	0	18347	16936	13138
Eif5a	sp|Q3T1J1|IF5A1_RAT;tr|G3V7J7|G3V7J7_RAT	sp|Q3T1J1|IF5A1_RAT;tr|G3V7J7|G3V7J7_RAT	sp|Q3T1J1|IF5A1_RAT Eukaryotic translation initiation factor 5A-1 OS=Rattus norvegicus OX=10116 GN=Eif5a PE=1 SV=3;tr|G3V7J7|G3V7J7_RAT Eukaryotic translation initiation factor 5A OS=Rattus norvegicus OX=10116 GN=Eif5a2 PE=3 SV=1	2	10	290.59	616680	566140	556610	340640	309680	342980	355060	350060	356920	712790	779390	629930	113240	133060	137730	545250	520190	531010
Mob1b	tr|D4A1V7|D4A1V7_RAT;sp|Q3T1J9|MOB1A_RAT	tr|D4A1V7|D4A1V7_RAT;sp|Q3T1J9|MOB1A_RAT	tr|D4A1V7|D4A1V7_RAT MOB kinase activator 1B OS=Rattus norvegicus OX=10116 GN=Mob1b PE=1 SV=1;sp|Q3T1J9|MOB1A_RAT MOB kinase activator 1A OS=Rattus norvegicus OX=10116 GN=Mob1a PE=2 SV=3	2	2	2.8785	0	0	4998.7	0	0	0	0	0	0	0	0	3749.5	0	0	0	0	0	0
Capza2	sp|Q3T1K5|CAZA2_RAT	sp|Q3T1K5|CAZA2_RAT	sp|Q3T1K5|CAZA2_RAT F-actin-capping protein subunit alpha-2 OS=Rattus norvegicus OX=10116 GN=Capza2 PE=1 SV=1	1	12	140.99	228020	228160	216350	232440	238310	230740	223400	217160	219970	226130	250680	218210	259730	265900	283890	233450	234390	226850
Aldh16a1	sp|Q3T1L0|A16A1_RAT;tr|A0A1W2Q622|A0A1W2Q622_RAT	sp|Q3T1L0|A16A1_RAT;tr|A0A1W2Q622|A0A1W2Q622_RAT	sp|Q3T1L0|A16A1_RAT Aldehyde dehydrogenase family 16 member A1 OS=Rattus norvegicus OX=10116 GN=Aldh16a1 PE=2 SV=1;tr|A0A1W2Q622|A0A1W2Q622_RAT Aldehyde dehydrogenase family 16 member A1 OS=Rattus norvegicus OX=10116 GN=Aldh16a1 PE=1 SV=1	2	2	3.6377	0	0	0	0	0	0	0	0	0	0	0	0	0	0	20186	0	0	0
Bcas1	sp|Q3ZB98|BCAS1_RAT	sp|Q3ZB98|BCAS1_RAT	sp|Q3ZB98|BCAS1_RAT Breast carcinoma-amplified sequence 1 homolog OS=Rattus norvegicus OX=10116 GN=Bcas1 PE=1 SV=3	1	8	14.887	32929	33861	30554	23377	25165	24135	58837	62361	59399	64274	59410	54876	0	0	0	38397	41977	40184
Nit2	sp|Q497B0|NIT2_RAT	sp|Q497B0|NIT2_RAT	sp|Q497B0|NIT2_RAT Omega-amidase NIT2 OS=Rattus norvegicus OX=10116 GN=Nit2 PE=1 SV=1	1	10	54.08	172190	165870	131340	196740	174030	156400	112090	119040	106840	168320	171400	180730	54651	98264	78647	168350	177150	162020
Txndc12	sp|Q498E0|TXD12_RAT	sp|Q498E0|TXD12_RAT	sp|Q498E0|TXD12_RAT Thioredoxin domain-containing protein 12 OS=Rattus norvegicus OX=10116 GN=Txndc12 PE=2 SV=2	1	7	69.726	227500	245540	260070	156460	153800	150330	181970	187020	184090	298590	271290	274970	205580	258490	211350	201230	245330	236510
Wdr5	sp|Q498M4|WDR5_RAT	sp|Q498M4|WDR5_RAT	sp|Q498M4|WDR5_RAT WD repeat-containing protein 5 OS=Rattus norvegicus OX=10116 GN=Wdr5 PE=1 SV=1	1	6	13.841	31625	25299	35649	0	19808	18590	20280	17394	18910	28217	24065	28986	25514	23892	26563	24003	0	18649
Dnajc10	sp|Q498R3|DJC10_RAT	sp|Q498R3|DJC10_RAT	sp|Q498R3|DJC10_RAT DnaJ homolog subfamily C member 10 OS=Rattus norvegicus OX=10116 GN=Dnajc10 PE=2 SV=2	1	5	6.9612	13428	15595	19323	12460	15523	17178	12260	6389.8	12269	14112	16801	16888	33577	0	0	12840	15547	13602
Czib	sp|Q498R7|CZIB_RAT	sp|Q498R7|CZIB_RAT	sp|Q498R7|CZIB_RAT CXXC motif containing zinc binding protein OS=Rattus norvegicus OX=10116 GN=Czib PE=2 SV=1	1	3	6.7439	43821	48618	43286	29881	29725	29580	22677	22842	24156	35917	42092	36882	0	0	0	38531	36265	33743
Sarnp	sp|Q498U4|SARNP_RAT	sp|Q498U4|SARNP_RAT	sp|Q498U4|SARNP_RAT SAP domain-containing ribonucleoprotein OS=Rattus norvegicus OX=10116 GN=Sarnp PE=1 SV=3	1	4	9.7562	87535	111650	101650	59707	51157	58968	100460	120450	134830	74721	206120	175160	0	0	11000	131970	113960	135320
Ubxn1	sp|Q499N6|UBXN1_RAT	sp|Q499N6|UBXN1_RAT	sp|Q499N6|UBXN1_RAT UBX domain-containing protein 1 OS=Rattus norvegicus OX=10116 GN=Ubxn1 PE=3 SV=2	1	8	17.806	307670	463070	529920	371760	335560	363320	549200	558190	611960	699630	693470	699240	0	92414	205360	149240	184590	426610
Ifi30	sp|Q499T2|GILT_RAT	sp|Q499T2|GILT_RAT	sp|Q499T2|GILT_RAT Gamma-interferon-inducible lysosomal thiol reductase OS=Rattus norvegicus OX=10116 GN=Ifi30 PE=2 SV=1	1	2	2.1985	30315	0	0	0	0	0	0	0	0	0	0	0	0	0	0	0	0	0
Gins4	tr|G3V8B5|G3V8B5_RAT;sp|Q499W2|SLD5_RAT	tr|G3V8B5|G3V8B5_RAT;sp|Q499W2|SLD5_RAT	tr|G3V8B5|G3V8B5_RAT DNA replication complex GINS protein SLD5 OS=Rattus norvegicus OX=10116 GN=Gins4 PE=3 SV=1;sp|Q499W2|SLD5_RAT DNA replication complex GINS protein SLD5 OS=Rattus norvegicus OX=10116 GN=Gins4 PE=1 SV=1	2	3	5.6457	9141.3	9243.7	0	0	0	0	0	0	0	10313	10435	9385.5	0	0	0	0	0	0
Copg1	sp|Q4AEF8|COPG1_RAT;tr|A0A0G2K1F3|A0A0G2K1F3_RAT	sp|Q4AEF8|COPG1_RAT;tr|A0A0G2K1F3|A0A0G2K1F3_RAT	sp|Q4AEF8|COPG1_RAT Coatomer subunit gamma-1 OS=Rattus norvegicus OX=10116 GN=Copg1 PE=2 SV=1;tr|A0A0G2K1F3|A0A0G2K1F3_RAT Coatomer subunit gamma OS=Rattus norvegicus OX=10116 GN=Copg1 PE=1 SV=1	2	12	21.432	57774	78026	43500	25972	19732	19831	26785	15561	29307	60141	54029	52047	0	0	0	12864	22578	17978
Ppme1	sp|Q4FZT2|PPME1_RAT	sp|Q4FZT2|PPME1_RAT	sp|Q4FZT2|PPME1_RAT Protein phosphatase methylesterase 1 OS=Rattus norvegicus OX=10116 GN=Ppme1 PE=1 SV=2	1	2	2.6886	6441.7	8257.3	0	0	0	0	0	0	0	0	0	0	0	0	0	0	0	3878
Spryd4	sp|Q4FZT8|SPRY4_RAT	sp|Q4FZT8|SPRY4_RAT	sp|Q4FZT8|SPRY4_RAT SPRY domain-containing protein 4 OS=Rattus norvegicus OX=10116 GN=Spryd4 PE=2 SV=1	1	2	3.0911	0	2047.5	0	0	0	0	0	0	0	0	0	0	0	0	0	0	0	0
Psmd2	sp|Q4FZT9|PSMD2_RAT	sp|Q4FZT9|PSMD2_RAT	sp|Q4FZT9|PSMD2_RAT 26S proteasome non-ATPase regulatory subunit 2 OS=Rattus norvegicus OX=10116 GN=Psmd2 PE=1 SV=1	1	16	36.906	65732	65092	82666	95035	88762	77240	102780	105610	99846	100290	99954	95081	36846	0	109050	70884	74298	76700
Manba	sp|Q4FZV0|MANBA_RAT	sp|Q4FZV0|MANBA_RAT	sp|Q4FZV0|MANBA_RAT Beta-mannosidase OS=Rattus norvegicus OX=10116 GN=Manba PE=2 SV=1	1	4	5.4945	16993	18266	16168	16576	0	15928	0	12387	10815	16359	7951.4	16203	0	0	0	14625	11846	15134
Efhd2	sp|Q4FZY0|EFHD2_RAT	sp|Q4FZY0|EFHD2_RAT	sp|Q4FZY0|EFHD2_RAT EF-hand domain-containing protein D2 OS=Rattus norvegicus OX=10116 GN=Efhd2 PE=1 SV=1	1	10	140.43	484480	460500	495780	417470	384800	423820	459950	444390	450110	578750	573120	569210	93566	108690	103350	294750	286200	286820
Mcts1	tr|A0A0G2K724|A0A0G2K724_RAT;sp|Q4G009|MCTS1_RAT	tr|A0A0G2K724|A0A0G2K724_RAT;sp|Q4G009|MCTS1_RAT	tr|A0A0G2K724|A0A0G2K724_RAT Malignant T-cell-amplified sequence OS=Rattus norvegicus OX=10116 GN=Mcts1 PE=1 SV=1;sp|Q4G009|MCTS1_RAT Malignant T-cell-amplified sequence 1 OS=Rattus norvegicus OX=10116 GN=Mcts1 PE=2 SV=1	2	3	4.1309	20058	16552	24572	0	0	0	0	0	0	33650	18471	25870	0	0	0	0	0	0
Eif3b	sp|Q4G061|EIF3B_RAT	sp|Q4G061|EIF3B_RAT	sp|Q4G061|EIF3B_RAT Eukaryotic translation initiation factor 3 subunit B OS=Rattus norvegicus OX=10116 GN=Eif3b PE=1 SV=1	1	17	43.688	105170	110380	103280	70272	75487	78573	84473	79875	82208	73418	74395	73327	34541	24593	43211	63711	60426	75148
Creld2	sp|Q4G063|CREL2_RAT	sp|Q4G063|CREL2_RAT	sp|Q4G063|CREL2_RAT Cysteine-rich with EGF-like domain protein 2 OS=Rattus norvegicus OX=10116 GN=Creld2 PE=1 SV=1	1	7	14.209	77570	63841	77804	63725	53911	64024	54594	56994	56318	74900	74488	85830	0	0	0	99927	50828	98698
Kif1bp	tr|G3V614|G3V614_RAT;sp|Q4G074|KBP_RAT	tr|G3V614|G3V614_RAT;sp|Q4G074|KBP_RAT	tr|G3V614|G3V614_RAT KIF1-binding protein OS=Rattus norvegicus OX=10116 GN=Kif1bp PE=1 SV=1;sp|Q4G074|KBP_RAT KIF1-binding protein OS=Rattus norvegicus OX=10116 GN=Kbp PE=2 SV=1	2	4	7.3324	6637.8	8567.2	4998.3	0	0	0	6636.3	0	0	11661	7316.3	7726.6	0	0	0	4686.8	0	0
Arpc5	sp|Q4KLF8|ARPC5_RAT;tr|A0A0G2K585|A0A0G2K585_RAT;tr|A0A0U1RRQ2|A0A0U1RRQ2_RAT	sp|Q4KLF8|ARPC5_RAT;tr|A0A0G2K585|A0A0G2K585_RAT;tr|A0A0U1RRQ2|A0A0U1RRQ2_RAT	sp|Q4KLF8|ARPC5_RAT Actin-related protein 2/3 complex subunit 5 OS=Rattus norvegicus OX=10116 GN=Arpc5 PE=1 SV=3;tr|A0A0G2K585|A0A0G2K585_RAT Actin-related protein 2/3 complex subunit 5 OS=Rattus norvegicus OX=10116 GN=Arpc5 PE=1 SV=1;tr|A0A0U1RRQ2|A0A0U1R	3	4	7.3792	37200	53538	74318	47834	60374	44466	67447	67197	52017	87767	98468	45055	0	0	0	70999	70279	109410
Pspc1	sp|Q4KLH4|PSPC1_RAT;tr|A0A0G2JYN7|A0A0G2JYN7_RAT	sp|Q4KLH4|PSPC1_RAT;tr|A0A0G2JYN7|A0A0G2JYN7_RAT	sp|Q4KLH4|PSPC1_RAT Paraspeckle component 1 OS=Rattus norvegicus OX=10116 GN=Pspc1 PE=1 SV=1;tr|A0A0G2JYN7|A0A0G2JYN7_RAT Paraspeckle component 1 OS=Rattus norvegicus OX=10116 GN=Pspc1 PE=1 SV=1	2	5	7.0765	23866	26783	23053	32980	24481	23868	39538	39795	39845	36592	36316	36863	0	0	0	31322	30021	32206
Agfg1	tr|F1M9N7|F1M9N7_RAT;sp|Q4KLH5|AGFG1_RAT	tr|F1M9N7|F1M9N7_RAT;sp|Q4KLH5|AGFG1_RAT	tr|F1M9N7|F1M9N7_RAT Arf-GAP domain and FG repeat-containing protein 1 OS=Rattus norvegicus OX=10116 GN=Agfg1 PE=1 SV=2;sp|Q4KLH5|AGFG1_RAT Arf-GAP domain and FG repeat-containing protein 1 OS=Rattus norvegicus OX=10116 GN=Agfg1 PE=1 SV=1	2	4	4.7756	6756.7	7058.3	6578.2	3635.2	6654.8	6030.6	11426	11182	11311	8854.9	8896.6	9121.4	0	0	0	9958.6	0	10046
Pdcl3	sp|Q4KLJ8|PDCL3_RAT	sp|Q4KLJ8|PDCL3_RAT	sp|Q4KLJ8|PDCL3_RAT Phosducin-like protein 3 OS=Rattus norvegicus OX=10116 GN=Pdcl3 PE=1 SV=1	1	4	5.5385	8157.4	6282.5	8813.6	0	0	0	7555.9	0	0	14346	13620	13056	0	0	0	17059	12175	10672
Ssu72	sp|Q4KLK9|SSU72_RAT	sp|Q4KLK9|SSU72_RAT	sp|Q4KLK9|SSU72_RAT RNA polymerase II subunit A C-terminal domain phosphatase SSU72 OS=Rattus norvegicus OX=10116 GN=Ssu72 PE=2 SV=1	1	4	5.5483	36015	23210	13828	0	0	0	24564	0	20866	25469	33803	29268	0	0	0	13304	19674	13844
Tcea1	sp|Q4KLL0|TCEA1_RAT;sp|Q63799|TCEA2_RAT	sp|Q4KLL0|TCEA1_RAT	sp|Q4KLL0|TCEA1_RAT Transcription elongation factor A protein 1 OS=Rattus norvegicus OX=10116 GN=Tcea1 PE=1 SV=1	2	5	7.7692	23777	22561	20919	18277	17876	17701	19597	20836	21420	34619	38227	38609	0	0	17580	36407	23269	29240
LOC100359539	tr|D4A7M6|D4A7M6_RAT;sp|Q4KLN6|RIR2_RAT	tr|D4A7M6|D4A7M6_RAT;sp|Q4KLN6|RIR2_RAT	tr|D4A7M6|D4A7M6_RAT Ribonucleotide reductase M2 polypeptide OS=Rattus norvegicus OX=10116 GN=LOC100359539 PE=1 SV=1;sp|Q4KLN6|RIR2_RAT Ribonucleoside-diphosphate reductase subunit M2 OS=Rattus norvegicus OX=10116 GN=Rrm2 PE=2 SV=1	2	2	2.7307	0	5407.3	0	0	0	0	0	0	0	0	2790.6	0	0	0	0	0	0	0
Rnf2	sp|Q4KLY4|RING2_RAT;tr|A0A0G2JTP7|A0A0G2JTP7_RAT	sp|Q4KLY4|RING2_RAT;tr|A0A0G2JTP7|A0A0G2JTP7_RAT	sp|Q4KLY4|RING2_RAT E3 ubiquitin-protein ligase RING2 OS=Rattus norvegicus OX=10116 GN=Rnf2 PE=2 SV=1;tr|A0A0G2JTP7|A0A0G2JTP7_RAT E3 ubiquitin-protein ligase RING2 OS=Rattus norvegicus OX=10116 GN=Rnf2 PE=1 SV=1	2	2	2.5739	0	0	0	0	0	0	0	0	0	0	0	0	0	0	0	0	4900.2	0
Psmb10	sp|Q4KM35|PSB10_RAT	sp|Q4KM35|PSB10_RAT	sp|Q4KM35|PSB10_RAT Proteasome subunit beta type-10 OS=Rattus norvegicus OX=10116 GN=Psmb10 PE=2 SV=1	1	2	3.1438	18885	15334	18309	19217	17543	18085	12996	13574	11650	17629	19089	19827	0	0	0	35295	27872	27956
2 SV	sp|Q4KM45|CT027_RAT	sp|Q4KM45|CT027_RAT	sp|Q4KM45|CT027_RAT UPF0687 protein C20orf27 homolog OS=Rattus norvegicus OX=10116 PE=2 SV=1	1	2	2.8825	11460	11709	11650	8410.9	10206	0	8746.7	7469.1	0	38417	19047	17780	0	0	0	0	0	0
Yars	sp|Q4KM49|SYYC_RAT;tr|A0A0H2UHG0|A0A0H2UHG0_RAT	sp|Q4KM49|SYYC_RAT;tr|A0A0H2UHG0|A0A0H2UHG0_RAT	sp|Q4KM49|SYYC_RAT Tyrosine--tRNA ligase, cytoplasmic OS=Rattus norvegicus OX=10116 GN=Yars PE=2 SV=3;tr|A0A0H2UHG0|A0A0H2UHG0_RAT Tyrosine--tRNA ligase OS=Rattus norvegicus OX=10116 GN=Yars PE=1 SV=1	2	19	33.296	236070	261270	264440	127910	143430	125470	135190	135990	149370	268520	272270	296930	36374	20132	514610	135260	133940	135680
Nudt21	sp|Q4KM65|CPSF5_RAT	sp|Q4KM65|CPSF5_RAT	sp|Q4KM65|CPSF5_RAT Cleavage and polyadenylation specificity factor subunit 5 OS=Rattus norvegicus OX=10116 GN=Nudt21 PE=2 SV=1	1	6	23.19	64078	59706	52658	59244	62520	62368	87213	87101	92869	92644	93976	95251	0	17722	17925	41883	46704	46755
Cmpk1	sp|Q4KM73|KCY_RAT;tr|A0A0G2JSJ2|A0A0G2JSJ2_RAT;tr|A0A0G2JTN5|A0A0G2JTN5_RAT	sp|Q4KM73|KCY_RAT;tr|A0A0G2JSJ2|A0A0G2JSJ2_RAT;tr|A0A0G2JTN5|A0A0G2JTN5_RAT	sp|Q4KM73|KCY_RAT UMP-CMP kinase OS=Rattus norvegicus OX=10116 GN=Cmpk1 PE=1 SV=2;tr|A0A0G2JSJ2|A0A0G2JSJ2_RAT UMP-CMP kinase OS=Rattus norvegicus OX=10116 GN=Cmpk1 PE=1 SV=1;tr|A0A0G2JTN5|A0A0G2JTN5_RAT UMP-CMP kinase OS=Rattus norvegicus OX=10116 GN=Cmpk	3	8	28.121	109980	113170	117190	64658	59980	81271	113570	127870	105810	174080	181850	185620	33369	24766	40957	153200	151470	161910
Sec22b	sp|Q4KM74|SC22B_RAT	sp|Q4KM74|SC22B_RAT	sp|Q4KM74|SC22B_RAT Vesicle-trafficking protein SEC22b OS=Rattus norvegicus OX=10116 GN=Sec22b PE=1 SV=3	1	5	15.961	19534	15380	18943	15976	14793	16544	31212	32442	26498	23607	24888	34542	22222	0	0	20180	18905	18917
Ggact	sp|Q4KM86|GGACT_RAT	sp|Q4KM86|GGACT_RAT	sp|Q4KM86|GGACT_RAT Gamma-glutamylaminecyclotransferase OS=Rattus norvegicus OX=10116 GN=Ggact PE=2 SV=1	1	1	2.5672	0	0	872.37	0	0	0	0	0	0	0	0	0	0	0	0	0	0	0
Rad23b	sp|Q4KMA2|RD23B_RAT	sp|Q4KMA2|RD23B_RAT	sp|Q4KMA2|RD23B_RAT UV excision repair protein RAD23 homolog B OS=Rattus norvegicus OX=10116 GN=Rad23b PE=1 SV=1	1	12	152.62	239580	263960	277000	264910	206650	276410	512160	487400	539510	333680	408630	366870	8805.3	103040	114570	608100	603130	577560
Memo1	tr|F1LNE5|F1LNE5_RAT;sp|Q4QQR9|MEMO1_RAT	tr|F1LNE5|F1LNE5_RAT;sp|Q4QQR9|MEMO1_RAT	tr|F1LNE5|F1LNE5_RAT Protein MEMO1 OS=Rattus norvegicus OX=10116 GN=Memo1 PE=1 SV=1;sp|Q4QQR9|MEMO1_RAT Protein MEMO1 OS=Rattus norvegicus OX=10116 GN=Memo1 PE=1 SV=1	2	5	19.24	23953	37920	37202	29074	28130	27948	22877	24330	21225	41066	48758	45013	23591	26425	37362	36235	33227	27566
Ppp2r1b	sp|Q4QQT4|2AAB_RAT	sp|Q4QQT4|2AAB_RAT	sp|Q4QQT4|2AAB_RAT Serine/threonine-protein phosphatase 2A 65 kDa regulatory subunit A beta isoform OS=Rattus norvegicus OX=10116 GN=Ppp2r1b PE=2 SV=1	1	8	4.8389	5601.9	0	0	0	0	0	0	4234.5	0	0	0	0	0	0	0	0	0	0
Chmp5	sp|Q4QQV8|CHMP5_RAT	sp|Q4QQV8|CHMP5_RAT	sp|Q4QQV8|CHMP5_RAT Charged multivesicular body protein 5 OS=Rattus norvegicus OX=10116 GN=Chmp5 PE=2 SV=1	1	2	16.535	0	34877	0	38535	32110	34740	48561	34829	0	29424	32645	49062	0	0	0	26732	24171	24851
Hdac1	sp|Q4QQW4|HDAC1_RAT;tr|D3ZVU7|D3ZVU7_RAT	sp|Q4QQW4|HDAC1_RAT;tr|D3ZVU7|D3ZVU7_RAT	sp|Q4QQW4|HDAC1_RAT Histone deacetylase 1 OS=Rattus norvegicus OX=10116 GN=Hdac1 PE=1 SV=1;tr|D3ZVU7|D3ZVU7_RAT Histone deacetylase OS=Rattus norvegicus OX=10116 GN=Hdac1l PE=3 SV=3	2	4	6.6962	9655.1	15598	24631	10036	20341	20532	27269	23484	33489	26651	36060	24393	0	0	0	15812	12036	42686
Plbd2	sp|Q4QQW8|PLBL2_RAT	sp|Q4QQW8|PLBL2_RAT	sp|Q4QQW8|PLBL2_RAT Putative phospholipase B-like 2 OS=Rattus norvegicus OX=10116 GN=Plbd2 PE=1 SV=2	1	11	117.96	430530	458810	407090	389120	373700	414900	333500	317020	364250	362770	408600	375450	212600	238090	217180	327260	377680	395440
Wdr77	sp|Q4QR85|MEP50_RAT;tr|Q7TPI7|Q7TPI7_RAT	sp|Q4QR85|MEP50_RAT;tr|Q7TPI7|Q7TPI7_RAT	sp|Q4QR85|MEP50_RAT Methylosome protein 50 OS=Rattus norvegicus OX=10116 GN=Wdr77 PE=1 SV=1;tr|Q7TPI7|Q7TPI7_RAT Ac2-269 OS=Rattus norvegicus OX=10116 GN=LOC100911453 PE=1 SV=1	2	3	4.6481	0	0	0	16646	20292	21437	0	13951	15170	25079	0	20350	0	0	0	0	0	0
Tubb3	sp|Q4QRB4|TBB3_RAT	sp|Q4QRB4|TBB3_RAT	sp|Q4QRB4|TBB3_RAT Tubulin beta-3 chain OS=Rattus norvegicus OX=10116 GN=Tubb3 PE=1 SV=1	1	15	44.712	34043	36602	31264	23964	26217	22483	23157	19146	20602	27781	24857	28557	0	0	0	23732	20458	37290
Wdr61	tr|A0A0G2K648|A0A0G2K648_RAT;sp|Q4V7A0|WDR61_RAT	tr|A0A0G2K648|A0A0G2K648_RAT;sp|Q4V7A0|WDR61_RAT	tr|A0A0G2K648|A0A0G2K648_RAT WD repeat-containing protein 61 OS=Rattus norvegicus OX=10116 GN=Wdr61 PE=1 SV=1;sp|Q4V7A0|WDR61_RAT WD repeat-containing protein 61 OS=Rattus norvegicus OX=10116 GN=Wdr61 PE=1 SV=1	2	5	7.8861	6748.4	15882	11479	0	0	0	11388	10868	9136.2	0	15435	12367	0	0	0	8479.1	7641.5	10611
Gmps	sp|Q4V7C6|GUAA_RAT;tr|A0A0G2K2C2|A0A0G2K2C2_RAT;tr|A0A096MJK6|A0A096MJK6_RAT;tr|A0A096MJ75|A0A096MJ75_RAT	sp|Q4V7C6|GUAA_RAT;tr|A0A0G2K2C2|A0A0G2K2C2_RAT;tr|A0A096MJK6|A0A096MJK6_RAT	sp|Q4V7C6|GUAA_RAT GMP synthase [glutamine-hydrolyzing] OS=Rattus norvegicus OX=10116 GN=Gmps PE=1 SV=1;tr|A0A0G2K2C2|A0A0G2K2C2_RAT GMP synthase [glutamine-hydrolyzing] OS=Rattus norvegicus OX=10116 GN=Gmps PE=1 SV=1;tr|A0A096MJK6|A0A096MJK6_RAT GMP synth	4	9	68.553	26219	29006	27082	22075	32711	28595	22667	22648	12603	53408	50101	41632	0	0	0	28933	16278	26500
Actr3	sp|Q4V7C7|ARP3_RAT;tr|A0A0G2K1C0|A0A0G2K1C0_RAT	sp|Q4V7C7|ARP3_RAT;tr|A0A0G2K1C0|A0A0G2K1C0_RAT	sp|Q4V7C7|ARP3_RAT Actin-related protein 3 OS=Rattus norvegicus OX=10116 GN=Actr3 PE=1 SV=1;tr|A0A0G2K1C0|A0A0G2K1C0_RAT Actin-related protein 3 OS=Rattus norvegicus OX=10116 GN=Actr3 PE=1 SV=1	2	15	64.025	277750	257770	263490	285480	245650	280060	209400	218300	220960	287220	294930	279860	117220	135740	120660	176120	186070	212000
Lrrfip2	sp|Q4V7E8|LRRF2_RAT	sp|Q4V7E8|LRRF2_RAT	sp|Q4V7E8|LRRF2_RAT Leucine-rich repeat flightless-interacting protein 2 OS=Rattus norvegicus OX=10116 GN=Lrrfip2 PE=1 SV=1	1	7	11.735	51858	59258	57627	39485	35984	30867	36680	41941	42297	60461	64578	49798	36786	57215	103870	58127	49828	38555
Eml1	tr|M0RCT5|M0RCT5_RAT;tr|M0RDD8|M0RDD8_RAT;sp|Q4V8C3|EMAL1_RAT	tr|M0RCT5|M0RCT5_RAT;tr|M0RDD8|M0RDD8_RAT;sp|Q4V8C3|EMAL1_RAT	tr|M0RCT5|M0RCT5_RAT Echinoderm microtubule-associated protein-like 1 OS=Rattus norvegicus OX=10116 GN=Eml1 PE=1 SV=2;tr|M0RDD8|M0RDD8_RAT Echinoderm microtubule-associated protein-like 1 OS=Rattus norvegicus OX=10116 GN=Eml1 PE=1 SV=2;sp|Q4V8C3|EMAL1_RAT	3	2	3.0298	0	0	0	0	0	0	0	0	0	0	3563.1	0	0	0	0	0	0	0
Arl2bp	sp|Q4V8C5|AR2BP_RAT;tr|A0A0G2K5P6|A0A0G2K5P6_RAT	sp|Q4V8C5|AR2BP_RAT;tr|A0A0G2K5P6|A0A0G2K5P6_RAT	sp|Q4V8C5|AR2BP_RAT ADP-ribosylation factor-like protein 2-binding protein OS=Rattus norvegicus OX=10116 GN=Arl2bp PE=1 SV=2;tr|A0A0G2K5P6|A0A0G2K5P6_RAT ADP-ribosylation factor-like protein 2-binding protein OS=Rattus norvegicus OX=10116 GN=Arl2bp PE=4 SV	2	5	23.743	47742	39256	47368	29377	24917	25008	32939	36248	32856	53327	52562	48357	0	0	0	47946	44664	52120
Cdc73	tr|F2Z3T0|F2Z3T0_RAT;sp|Q4V8C8|CDC73_RAT	tr|F2Z3T0|F2Z3T0_RAT;sp|Q4V8C8|CDC73_RAT	tr|F2Z3T0|F2Z3T0_RAT Parafibromin OS=Rattus norvegicus OX=10116 GN=Cdc73 PE=1 SV=1;sp|Q4V8C8|CDC73_RAT Parafibromin OS=Rattus norvegicus OX=10116 GN=Cdc73 PE=2 SV=1	2	5	7.0112	4712.6	5591.4	0	0	0	0	15840	0	18678	0	12156	15768	0	0	0	0	0	0
Cfap36	sp|Q4V8E4|CFA36_RAT	sp|Q4V8E4|CFA36_RAT	sp|Q4V8E4|CFA36_RAT Cilia- and flagella-associated protein 36 OS=Rattus norvegicus OX=10116 GN=Cfap36 PE=1 SV=1	1	1	2.4795	0	0	1690.5	0	0	0	0	0	0	0	0	0	0	0	0	0	0	0
Procr	sp|Q4V8I1|EPCR_RAT	sp|Q4V8I1|EPCR_RAT	sp|Q4V8I1|EPCR_RAT Endothelial protein C receptor OS=Rattus norvegicus OX=10116 GN=Procr PE=2 SV=1	1	2	5.4167	4445	5237.3	2811.1	9071.4	10086	0	0	5395.3	0	0	0	0	0	0	0	5240.3	7642.3	7969.6
4 SV	tr|M0RA15|M0RA15_RAT;sp|Q4V8J7|SPIN1_RAT	tr|M0RA15|M0RA15_RAT;sp|Q4V8J7|SPIN1_RAT	tr|M0RA15|M0RA15_RAT Uncharacterized protein OS=Rattus norvegicus OX=10116 PE=4 SV=1;sp|Q4V8J7|SPIN1_RAT Spindlin-1 OS=Rattus norvegicus OX=10116 GN=Spin1 PE=2 SV=1	2	2	4.0348	6544.6	7985.8	7030.7	0	0	0	0	0	0	14235	11911	0	0	0	0	6424.6	0	6830.5
Ctnnbl1	sp|Q4V8K2|CTBL1_RAT	sp|Q4V8K2|CTBL1_RAT	sp|Q4V8K2|CTBL1_RAT Beta-catenin-like protein 1 OS=Rattus norvegicus OX=10116 GN=Ctnnbl1 PE=1 SV=1	1	2	2.0413	0	0	0	0	0	0	0	0	0	7786.2	0	8444.6	0	0	0	0	0	0
Brox	sp|Q4V8K5|BROX_RAT	sp|Q4V8K5|BROX_RAT	sp|Q4V8K5|BROX_RAT BRO1 domain-containing protein BROX OS=Rattus norvegicus OX=10116 GN=Brox PE=2 SV=1	1	3	5.2992	15115	14277	15171	0	0	0	13572	0	14329	24835	18730	23832	0	9154.6	0	0	0	5414
Farsa	sp|Q505J8|SYFA_RAT	sp|Q505J8|SYFA_RAT	sp|Q505J8|SYFA_RAT Phenylalanine--tRNA ligase alpha subunit OS=Rattus norvegicus OX=10116 GN=Farsa PE=1 SV=1	1	8	16.5	22941	9706.5	30340	16772	20420	18221	27222	27854	30028	34235	28202	41307	45267	6734.4	23272	46122	26792	25637
Naf1	tr|A0A0G2K5K8|A0A0G2K5K8_RAT;tr|F1LMR4|F1LMR4_RAT;sp|Q52KK4|NAF1_RAT	tr|A0A0G2K5K8|A0A0G2K5K8_RAT;tr|F1LMR4|F1LMR4_RAT;sp|Q52KK4|NAF1_RAT	tr|A0A0G2K5K8|A0A0G2K5K8_RAT H/ACA ribonucleoprotein complex non-core subunit NAF1 OS=Rattus norvegicus OX=10116 GN=Naf1 PE=1 SV=1;tr|F1LMR4|F1LMR4_RAT H/ACA ribonucleoprotein complex non-core subunit NAF1 OS=Rattus norvegicus OX=10116 GN=Naf1 PE=1 SV=3;sp	3	2	6.8458	0	0	0	0	0	0	0	0	0	0	0	0	0	0	0	0	5382	0
Lactb2	sp|Q561R9|LACB2_RAT	sp|Q561R9|LACB2_RAT	sp|Q561R9|LACB2_RAT Endoribonuclease LACTB2 OS=Rattus norvegicus OX=10116 GN=Lactb2 PE=2 SV=1	1	3	4.8077	0	0	0	0	0	0	0	0	0	8610.9	8490.3	7930.6	0	0	0	0	0	0
Lztfl1	sp|Q562C6|LZTL1_RAT	sp|Q562C6|LZTL1_RAT	sp|Q562C6|LZTL1_RAT Leucine zipper transcription factor-like protein 1 OS=Rattus norvegicus OX=10116 GN=Lztfl1 PE=2 SV=1	1	5	8.1781	13887	18089	19756	12149	0	0	13953	13333	15410	31823	23361	35811	0	0	0	18743	16871	18545
Adi1	sp|Q562C9|MTND_RAT	sp|Q562C9|MTND_RAT	sp|Q562C9|MTND_RAT 1,2-dihydroxy-3-keto-5-methylthiopentene dioxygenase OS=Rattus norvegicus OX=10116 GN=Adi1 PE=2 SV=1	1	3	5.6965	12038	0	11731	0	0	8417	0	6045.7	6729.3	13714	12569	0	0	0	0	10996	10787	11384
Nudt3	sp|Q566C7|NUDT3_RAT	sp|Q566C7|NUDT3_RAT	sp|Q566C7|NUDT3_RAT Diphosphoinositol polyphosphate phosphohydrolase 1 OS=Rattus norvegicus OX=10116 GN=Nudt3 PE=1 SV=1	1	2	3.6797	9806	0	12520	0	0	0	0	0	0	20513	20239	0	0	0	0	0	0	0
Bles03	sp|Q566Q8|CK068_RAT	sp|Q566Q8|CK068_RAT	sp|Q566Q8|CK068_RAT UPF0696 protein C11orf68 homolog OS=Rattus norvegicus OX=10116 GN=Bles03 PE=1 SV=2	1	7	9.9066	14463	20893	22328	44286	30422	0	18658	25904	0	39641	42285	51050	0	0	0	49789	40646	55110
Ist1	sp|Q568Z6|IST1_RAT	sp|Q568Z6|IST1_RAT	sp|Q568Z6|IST1_RAT IST1 homolog OS=Rattus norvegicus OX=10116 GN=Ist1 PE=2 SV=1	1	3	4.3168	0	0	0	23416	0	21049	23644	0	32958	0	0	34846	0	0	19685	0	0	0
Rwdd4	tr|A0A0G2K617|A0A0G2K617_RAT;sp|Q569B7|RWDD4_RAT	tr|A0A0G2K617|A0A0G2K617_RAT;sp|Q569B7|RWDD4_RAT	tr|A0A0G2K617|A0A0G2K617_RAT RWD domain-containing protein 4 OS=Rattus norvegicus OX=10116 GN=Rwdd4 PE=1 SV=1;sp|Q569B7|RWDD4_RAT RWD domain-containing protein 4 OS=Rattus norvegicus OX=10116 GN=Rwdd4 PE=2 SV=1	2	3	4.6213	0	0	10008	0	0	0	0	0	0	0	21549	0	0	0	0	15033	0	16737
Smarce1	tr|A0A0G2K9C1|A0A0G2K9C1_RAT;tr|A0A0G2KAP8|A0A0G2KAP8_RAT;tr|E9PU44|E9PU44_RAT;sp|Q56A18|SMCE1_RAT	tr|A0A0G2K9C1|A0A0G2K9C1_RAT;tr|A0A0G2KAP8|A0A0G2KAP8_RAT;tr|E9PU44|E9PU44_RAT;sp|Q56A18|SMCE1_RAT	tr|A0A0G2K9C1|A0A0G2K9C1_RAT SWI/SNF-related matrix-associated actin-dependent regulator of chromatin subfamily E member 1 OS=Rattus norvegicus OX=10116 GN=Smarce1 PE=1 SV=1;tr|A0A0G2KAP8|A0A0G2KAP8_RAT Uncharacterized protein OS=Rattus norvegicus OX=10116	4	3	10.095	10548	10539	11623	4334.1	0	10509	11462	22899	19243	16949	15356	11709	0	0	0	19716	10971	17521
Ncbp1	sp|Q56A27|NCBP1_RAT	sp|Q56A27|NCBP1_RAT	sp|Q56A27|NCBP1_RAT Nuclear cap-binding protein subunit 1 OS=Rattus norvegicus OX=10116 GN=Ncbp1 PE=1 SV=1	1	3	4.064	5853.6	3085.2	8475.6	5484	7559	6881	0	0	0	15088	21115	13732	0	14165	0	5399	6904.6	6758.1
Kyat3	sp|Q58FK9|KAT3_RAT;tr|F1M572|F1M572_RAT	sp|Q58FK9|KAT3_RAT;tr|F1M572|F1M572_RAT	sp|Q58FK9|KAT3_RAT Kynurenine--oxoglutarate transaminase 3 OS=Rattus norvegicus OX=10116 GN=Kyat3 PE=2 SV=1;tr|F1M572|F1M572_RAT Kynurenine--oxoglutarate transaminase 3 OS=Rattus norvegicus OX=10116 GN=Kyat3 PE=1 SV=3	2	6	11.741	45888	38252	42252	28994	27520	35905	7596.9	14720	11833	13070	16418	15595	22482	16104	0	23619	21021	18770
Ppp4c	tr|G3V8M5|G3V8M5_RAT;sp|Q5BJ92|PP4C_RAT	tr|G3V8M5|G3V8M5_RAT;sp|Q5BJ92|PP4C_RAT	tr|G3V8M5|G3V8M5_RAT Serine/threonine-protein phosphatase OS=Rattus norvegicus OX=10116 GN=Ppp4c PE=1 SV=1;sp|Q5BJ92|PP4C_RAT Serine/threonine-protein phosphatase 4 catalytic subunit OS=Rattus norvegicus OX=10116 GN=Ppp4c PE=2 SV=1	2	4	9.0913	33157	28846	31448	19011	15186	6603.1	0	0	12551	20342	0	20730	0	0	0	0	0	0
Ufm1	sp|Q5BJP3|UFM1_RAT	sp|Q5BJP3|UFM1_RAT	sp|Q5BJP3|UFM1_RAT Ubiquitin-fold modifier 1 OS=Rattus norvegicus OX=10116 GN=Ufm1 PE=3 SV=1	1	3	73.089	128950	126020	135640	164050	162430	167140	197400	210330	195950	133940	176220	124580	0	0	0	181680	195080	190760
Ccdc93	sp|Q5BJT7|CCD93_RAT	sp|Q5BJT7|CCD93_RAT	sp|Q5BJT7|CCD93_RAT Coiled-coil domain-containing protein 93 OS=Rattus norvegicus OX=10116 GN=Ccdc93 PE=1 SV=1	1	3	4.2512	0	0	10078	0	0	0	0	0	0	11011	9832.6	10706	0	0	0	0	0	0
Wasf1	sp|Q5BJU7|WASF1_RAT	sp|Q5BJU7|WASF1_RAT	sp|Q5BJU7|WASF1_RAT Wiskott-Aldrich syndrome protein family member 1 OS=Rattus norvegicus OX=10116 GN=Wasf1 PE=1 SV=1	1	3	2.3626	0	0	0	0	0	0	0	0	0	0	4909.6	6554.9	0	0	0	0	0	0
Amdhd2	sp|Q5BJY6|NAGA_RAT	sp|Q5BJY6|NAGA_RAT	sp|Q5BJY6|NAGA_RAT N-acetylglucosamine-6-phosphate deacetylase OS=Rattus norvegicus OX=10116 GN=Amdhd2 PE=3 SV=2	1	5	6.5047	23467	23179	21811	0	20687	17002	0	0	13439	18747	34815	15211	0	0	0	7099.7	0	0
Ccdc43	sp|Q5BK07|CCD43_RAT	sp|Q5BK07|CCD43_RAT	sp|Q5BK07|CCD43_RAT Coiled-coil domain-containing protein 43 OS=Rattus norvegicus OX=10116 GN=Ccdc43 PE=1 SV=2	1	3	6.0804	16656	23174	22908	6908.8	0	5739.3	22508	16803	17501	33733	32344	34141	0	0	0	14702	14648	18224
Jpt2	sp|Q5BK20|JUPI2_RAT	sp|Q5BK20|JUPI2_RAT	sp|Q5BK20|JUPI2_RAT Jupiter microtubule associated homolog 2 OS=Rattus norvegicus OX=10116 GN=Jpt2 PE=2 SV=1	1	4	48.675	58467	56224	57586	43060	36174	35475	42951	41021	42467	43316	44443	37106	15863	0	0	54134	55473	52935
Ptgr2	sp|Q5BK81|PTGR2_RAT	sp|Q5BK81|PTGR2_RAT	sp|Q5BK81|PTGR2_RAT Prostaglandin reductase 2 OS=Rattus norvegicus OX=10116 GN=Ptgr2 PE=2 SV=2	1	6	8.837	38824	38708	41709	36666	39835	34069	29895	37084	34504	42080	44271	43635	0	0	0	45198	49090	48248
Terf2ip	sp|Q5EAN7|TE2IP_RAT	sp|Q5EAN7|TE2IP_RAT	sp|Q5EAN7|TE2IP_RAT Telomeric repeat-binding factor 2-interacting protein 1 OS=Rattus norvegicus OX=10116 GN=Terf2ip PE=1 SV=1	1	2	2.7035	0	0	2701.9	0	0	0	0	0	0	0	0	0	0	0	0	0	0	0
Ak6	sp|Q5EB68|KAD6_RAT;tr|F1M4P9|F1M4P9_RAT;tr|A0A096MK91|A0A096MK91_RAT	sp|Q5EB68|KAD6_RAT;tr|F1M4P9|F1M4P9_RAT;tr|A0A096MK91|A0A096MK91_RAT	sp|Q5EB68|KAD6_RAT Adenylate kinase isoenzyme 6 OS=Rattus norvegicus OX=10116 GN=Ak6 PE=2 SV=1;tr|F1M4P9|F1M4P9_RAT Adenylate kinase isoenzyme 6 OS=Rattus norvegicus OX=10116 GN=AK6 PE=3 SV=3;tr|A0A096MK91|A0A096MK91_RAT Adenylate kinase isoenzyme 6 OS=Rat	3	2	2.2297	0	0	9978.7	0	0	0	0	0	0	0	0	0	0	0	0	0	0	0
Rab18	sp|Q5EB77|RAB18_RAT	sp|Q5EB77|RAB18_RAT	sp|Q5EB77|RAB18_RAT Ras-related protein Rab-18 OS=Rattus norvegicus OX=10116 GN=Rab18 PE=2 SV=1	1	4	6.2449	14708	9013.6	10911	0	10873	0	9420.4	0	16037	9813	0	15258	21708	21422	21566	29712	23301	20736
Ykt6	sp|Q5EGY4|YKT6_RAT	sp|Q5EGY4|YKT6_RAT	sp|Q5EGY4|YKT6_RAT Synaptobrevin homolog YKT6 OS=Rattus norvegicus OX=10116 GN=Ykt6 PE=1 SV=1	1	4	7.0029	22859	22108	36291	24706	28961	24267	35603	24820	21814	63013	62343	51934	30360	42069	48422	38265	30533	38331
Irf2bpl	tr|M0R567|M0R567_RAT;sp|Q5EIC4|I2BPL_RAT	tr|M0R567|M0R567_RAT;sp|Q5EIC4|I2BPL_RAT	tr|M0R567|M0R567_RAT Probable E3 ubiquitin-protein ligase IRF2BPL OS=Rattus norvegicus OX=10116 GN=Irf2bpl PE=1 SV=1;sp|Q5EIC4|I2BPL_RAT Probable E3 ubiquitin-protein ligase IRF2BPL OS=Rattus norvegicus OX=10116 GN=Irf2bpl PE=1 SV=1	2	7	10.345	1412.2	9030.5	7908.3	10392	11791	14796	25326	29863	31564	24792	28088	21127	0	0	0	23917	29302	34624
Acap2	sp|Q5FVC7|ACAP2_RAT;tr|A0A0G2K4T3|A0A0G2K4T3_RAT	sp|Q5FVC7|ACAP2_RAT;tr|A0A0G2K4T3|A0A0G2K4T3_RAT	sp|Q5FVC7|ACAP2_RAT Arf-GAP with coiled-coil, ANK repeat and PH domain-containing protein 2 OS=Rattus norvegicus OX=10116 GN=Acap2 PE=1 SV=1;tr|A0A0G2K4T3|A0A0G2K4T3_RAT Arf-GAP with coiled-coil, ANK repeat and PH domain-containing protein 2 OS=Rattus norv	2	2	2.9282	3637.1	3633.3	0	0	0	0	0	0	1492.7	3284	4294.9	0	0	0	0	1893.1	0	0
Btd	sp|Q5FVF9|BTD_RAT;tr|A0A140TAI2|A0A140TAI2_RAT	sp|Q5FVF9|BTD_RAT;tr|A0A140TAI2|A0A140TAI2_RAT	sp|Q5FVF9|BTD_RAT Biotinidase OS=Rattus norvegicus OX=10116 GN=Btd PE=2 SV=1;tr|A0A140TAI2|A0A140TAI2_RAT Biotinidase OS=Rattus norvegicus OX=10116 GN=Btd PE=1 SV=1	2	4	5.9647	0	0	0	0	0	0	0	0	0	10565	0	0	0	0	0	0	0	0
Pld3	sp|Q5FVH2|PLD3_RAT	sp|Q5FVH2|PLD3_RAT	sp|Q5FVH2|PLD3_RAT Phospholipase D3 OS=Rattus norvegicus OX=10116 GN=Pld3 PE=1 SV=1	1	5	9.4403	57996	43531	44251	61235	41342	57931	38286	36840	32466	46488	46109	37138	71325	58440	48922	48177	49340	44372
Mea1	sp|Q5FVH7|MEA1_RAT;tr|A0A0G2JV28|A0A0G2JV28_RAT	sp|Q5FVH7|MEA1_RAT;tr|A0A0G2JV28|A0A0G2JV28_RAT	sp|Q5FVH7|MEA1_RAT Male-enhanced antigen 1 OS=Rattus norvegicus OX=10116 GN=Mea1 PE=1 SV=1;tr|A0A0G2JV28|A0A0G2JV28_RAT Male-enhanced antigen 1 OS=Rattus norvegicus OX=10116 GN=Mea1 PE=1 SV=1	2	3	3.8364	0	0	10970	0	0	0	0	0	0	0	0	0	0	0	0	0	0	0
Atp6v1c1	sp|Q5FVI6|VATC1_RAT;tr|A0A0G2JZN3|A0A0G2JZN3_RAT;tr|M0RBN8|M0RBN8_RAT;sp|Q6AYE4|VATC2_RAT	sp|Q5FVI6|VATC1_RAT	sp|Q5FVI6|VATC1_RAT V-type proton ATPase subunit C 1 OS=Rattus norvegicus OX=10116 GN=Atp6v1c1 PE=2 SV=1	4	4	7.4877	0	0	0	0	0	0	9821.3	0	13550	11915	12617	12088	0	0	0	0	0	9894
Nono	sp|Q5FVM4|NONO_RAT	sp|Q5FVM4|NONO_RAT	sp|Q5FVM4|NONO_RAT Non-POU domain-containing octamer-binding protein OS=Rattus norvegicus OX=10116 GN=Nono PE=1 SV=3	1	11	27.187	131900	130720	109740	76271	73137	82340	156230	132410	144510	241000	248630	234980	0	40971	30713	117340	159930	142390
Eri1	sp|Q5FVR4|ERI1_RAT	sp|Q5FVR4|ERI1_RAT	sp|Q5FVR4|ERI1_RAT 3-5 exoribonuclease 1 OS=Rattus norvegicus OX=10116 GN=Eri1 PE=2 SV=1	1	2	3.1021	0	0	0	0	0	0	0	0	0	7464.4	0	8677.6	0	0	0	0	0	0
Fam98a	sp|Q5FWT1|FA98A_RAT	sp|Q5FWT1|FA98A_RAT	sp|Q5FWT1|FA98A_RAT Protein FAM98A OS=Rattus norvegicus OX=10116 GN=Fam98a PE=2 SV=1	1	2	3.1098	0	0	0	0	0	10585	0	0	0	0	0	0	0	0	0	0	0	0
Ublcp1	tr|A0A0H2UHC8|A0A0H2UHC8_RAT;sp|Q5FWT7|UBCP1_RAT	tr|A0A0H2UHC8|A0A0H2UHC8_RAT;sp|Q5FWT7|UBCP1_RAT	tr|A0A0H2UHC8|A0A0H2UHC8_RAT Ubiquitin-like domain-containing CTD phosphatase 1 OS=Rattus norvegicus OX=10116 GN=Ublcp1 PE=1 SV=1;sp|Q5FWT7|UBCP1_RAT Ubiquitin-like domain-containing CTD phosphatase 1 OS=Rattus norvegicus OX=10116 GN=Ublcp1 PE=2 SV=1	2	3	4.9007	4131.7	4312.3	0	0	0	0	0	0	0	6785.1	8564.9	10546	0	0	0	0	0	0
Impact	sp|Q5GFD9|IMPCT_RAT	sp|Q5GFD9|IMPCT_RAT	sp|Q5GFD9|IMPCT_RAT Protein IMPACT OS=Rattus norvegicus OX=10116 GN=Impact PE=1 SV=1	1	5	7.8034	11287	8903.3	16421	0	10190	0	0	0	0	20876	23890	13987	0	0	0	14886	15113	0
Mri1	sp|Q5HZE4|MTNA_RAT	sp|Q5HZE4|MTNA_RAT	sp|Q5HZE4|MTNA_RAT Methylthioribose-1-phosphate isomerase OS=Rattus norvegicus OX=10116 GN=Mri1 PE=1 SV=1	1	5	8.5746	25939	22494	22918	26813	16496	16704	0	15408	14553	28211	26147	31407	0	0	0	25511	27928	26932
Ppp1r7	sp|Q5HZV9|PP1R7_RAT;tr|R9PXV7|R9PXV7_RAT	sp|Q5HZV9|PP1R7_RAT;tr|R9PXV7|R9PXV7_RAT	sp|Q5HZV9|PP1R7_RAT Protein phosphatase 1 regulatory subunit 7 OS=Rattus norvegicus OX=10116 GN=Ppp1r7 PE=1 SV=1;tr|R9PXV7|R9PXV7_RAT Uncharacterized protein OS=Rattus norvegicus OX=10116 PE=1 SV=1	2	10	25.305	72131	62961	61868	45959	58330	57400	73115	70940	60316	79667	88649	80344	48590	30589	64169	63134	66409	55228
Glod4	sp|Q5I0D1|GLOD4_RAT	sp|Q5I0D1|GLOD4_RAT	sp|Q5I0D1|GLOD4_RAT Glyoxalase domain-containing protein 4 OS=Rattus norvegicus OX=10116 GN=Glod4 PE=1 SV=1	1	12	49.309	217400	201250	205070	138460	160670	176810	156060	128860	156590	256220	254030	212040	48793	19560	11198	247160	263220	237500
Lhpp	sp|Q5I0D5|LHPP_RAT	sp|Q5I0D5|LHPP_RAT	sp|Q5I0D5|LHPP_RAT Phospholysine phosphohistidine inorganic pyrophosphate phosphatase OS=Rattus norvegicus OX=10116 GN=Lhpp PE=2 SV=1	1	3	8.4963	14486	13468	14399	13400	12896	14828	11621	9820.4	11081	13240	17342	19351	0	0	0	7143.5	11555	11460
Pepd	sp|Q5I0D7|PEPD_RAT	sp|Q5I0D7|PEPD_RAT	sp|Q5I0D7|PEPD_RAT Xaa-Pro dipeptidase OS=Rattus norvegicus OX=10116 GN=Pepd PE=2 SV=1	1	10	14.682	62340	46860	62908	49000	41733	49386	28073	28047	30406	44714	46743	51244	32340	0	39363	30345	28956	26054
Tmed9	sp|Q5I0E7|TMED9_RAT	sp|Q5I0E7|TMED9_RAT	sp|Q5I0E7|TMED9_RAT Transmembrane emp24 domain-containing protein 9 OS=Rattus norvegicus OX=10116 GN=Tmed9 PE=1 SV=1	1	2	16.355	12710	14589	14540	0	16129	18505	34074	31831	32659	9156.6	15968	15998	95965	99848	100340	46169	46401	44508
Sumo1	sp|Q5I0H3|SUMO1_RAT	sp|Q5I0H3|SUMO1_RAT	sp|Q5I0H3|SUMO1_RAT Small ubiquitin-related modifier 1 OS=Rattus norvegicus OX=10116 GN=Sumo1 PE=1 SV=1	1	5	25.014	102480	113400	121490	113040	98774	113910	225480	233270	243870	194620	194720	190040	0	27203	0	267550	252540	256360
Nubp1	sp|Q5I0L4|NUBP1_RAT	sp|Q5I0L4|NUBP1_RAT	sp|Q5I0L4|NUBP1_RAT Cytosolic Fe-S cluster assembly factor NUBP1 OS=Rattus norvegicus OX=10116 GN=Nubp1 PE=1 SV=1	1	2	5.5941	7135.3	7562.9	7726.3	0	0	0	0	0	0	15942	17295	9962	0	0	0	4491.1	4692.5	0
Qprt	sp|Q5I0M2|NADC_RAT	sp|Q5I0M2|NADC_RAT	sp|Q5I0M2|NADC_RAT Nicotinate-nucleotide pyrophosphorylase [carboxylating] OS=Rattus norvegicus OX=10116 GN=Qprt PE=2 SV=1	1	3	3.5582	0	0	0	0	0	0	0	0	0	0	0	0	0	0	0	0	0	0
Gcsh	sp|Q5I0P2|GCSH_RAT;tr|A0A0G2JZ02|A0A0G2JZ02_RAT;tr|A0A0G2JYW6|A0A0G2JYW6_RAT	sp|Q5I0P2|GCSH_RAT;tr|A0A0G2JZ02|A0A0G2JZ02_RAT	sp|Q5I0P2|GCSH_RAT Glycine cleavage system H protein, mitochondrial OS=Rattus norvegicus OX=10116 GN=Gcsh PE=2 SV=1;tr|A0A0G2JZ02|A0A0G2JZ02_RAT Glycine cleavage system H protein OS=Rattus norvegicus OX=10116 PE=1 SV=1	3	4	23.539	93058	90793	62852	34519	59497	0	0	62824	65071	58842	58313	57733	0	41154	77983	103910	110540	102070
Uba5	sp|Q5M7A4|UBA5_RAT	sp|Q5M7A4|UBA5_RAT	sp|Q5M7A4|UBA5_RAT Ubiquitin-like modifier-activating enzyme 5 OS=Rattus norvegicus OX=10116 GN=Uba5 PE=1 SV=1	1	4	5.0348	0	0	13872	0	0	0	0	0	0	0	5965.9	0	0	0	0	6686.4	0	0
Cnrip1	sp|Q5M7A7|CNRP1_RAT	sp|Q5M7A7|CNRP1_RAT	sp|Q5M7A7|CNRP1_RAT CB1 cannabinoid receptor-interacting protein 1 OS=Rattus norvegicus OX=10116 GN=Cnrip1 PE=1 SV=1	1	1	9.7967	0	0	0	0	0	17471	0	0	0	0	0	0	0	0	0	0	0	0
Actr2	sp|Q5M7U6|ARP2_RAT	sp|Q5M7U6|ARP2_RAT	sp|Q5M7U6|ARP2_RAT Actin-related protein 2 OS=Rattus norvegicus OX=10116 GN=Actr2 PE=2 SV=1	1	10	192.46	169530	173960	178950	167550	165720	163370	155940	147010	139810	186660	179950	187030	77641	68388	65576	116600	103020	105200
Thrap3	sp|Q5M7V8|TR150_RAT	sp|Q5M7V8|TR150_RAT	sp|Q5M7V8|TR150_RAT Thyroid hormone receptor-associated protein 3 OS=Rattus norvegicus OX=10116 GN=Thrap3 PE=1 SV=1	1	4	5.1276	11057	11212	11076	0	11754	16080	27024	27570	38617	18113	18447	12769	0	21008	0	22511	16771	16822
Map4	sp|Q5M7W5|MAP4_RAT	sp|Q5M7W5|MAP4_RAT	sp|Q5M7W5|MAP4_RAT Microtubule-associated protein 4 OS=Rattus norvegicus OX=10116 GN=Map4 PE=1 SV=1	1	28	68.859	104610	0	0	0	0	0	0	0	0	0	0	0	0	0	0	0	0	0
Hikeshi	sp|Q5M808|HIKES_RAT;tr|A0A0G2K3R7|A0A0G2K3R7_RAT	sp|Q5M808|HIKES_RAT	sp|Q5M808|HIKES_RAT Protein Hikeshi OS=Rattus norvegicus OX=10116 GN=Hikeshi PE=2 SV=2	2	3	4.2593	17540	16609	16987	14703	0	14566	16984	17691	15460	27793	44105	28756	0	0	0	36652	25263	25129
Psph	sp|Q5M819|SERB_RAT	sp|Q5M819|SERB_RAT	sp|Q5M819|SERB_RAT Phosphoserine phosphatase OS=Rattus norvegicus OX=10116 GN=Psph PE=2 SV=1	1	8	15.018	43601	46681	40225	44238	44501	46839	44461	40614	41789	76404	79633	81038	112360	100240	88729	61152	52521	56738
Nudcd2	sp|Q5M823|NUDC2_RAT	sp|Q5M823|NUDC2_RAT	sp|Q5M823|NUDC2_RAT NudC domain-containing protein 2 OS=Rattus norvegicus OX=10116 GN=Nudcd2 PE=2 SV=1	1	5	70.469	57455	55736	51768	33034	19557	27596	31080	33933	36058	62650	51987	35470	54739	0	0	62437	69136	66642
Pir	sp|Q5M827|PIR_RAT	sp|Q5M827|PIR_RAT	sp|Q5M827|PIR_RAT Pirin OS=Rattus norvegicus OX=10116 GN=Pir PE=1 SV=1	1	7	25.004	78382	83803	77397	70874	72676	77214	46888	38735	40331	82683	88133	86560	9738.6	0	0	76115	79520	61245
PAGR1	sp|Q5M865|PAGR1_RAT	sp|Q5M865|PAGR1_RAT	sp|Q5M865|PAGR1_RAT PAXIP1-associated glutamate-rich protein 1 OS=Rattus norvegicus OX=10116 GN=PAGR1 PE=1 SV=2	1	1	2.0988	0	0	1744.5	0	0	0	0	0	0	0	0	0	0	0	0	0	0	0
Acy3	sp|Q5M876|ACY3_RAT	sp|Q5M876|ACY3_RAT	sp|Q5M876|ACY3_RAT N-acyl-aromatic-L-amino acid amidohydrolase (carboxylate-forming) OS=Rattus norvegicus OX=10116 GN=Acy3 PE=1 SV=1	1	6	9.2465	11181	26470	34118	22891	29125	26050	13135	22178	24345	36735	31782	60809	0	0	0	30027	13535	22491
Adprm	sp|Q5M886|ADPRM_RAT	sp|Q5M886|ADPRM_RAT	sp|Q5M886|ADPRM_RAT Manganese-dependent ADP-ribose/CDP-alcohol diphosphatase OS=Rattus norvegicus OX=10116 GN=Adprm PE=1 SV=1	1	1	3.0649	0	0	0	0	0	7832.3	0	0	0	0	0	0	0	0	0	0	0	0
Hat1	sp|Q5M939|HAT1_RAT	sp|Q5M939|HAT1_RAT	sp|Q5M939|HAT1_RAT Histone acetyltransferase type B catalytic subunit OS=Rattus norvegicus OX=10116 GN=Hat1 PE=2 SV=1	1	2	2.4197	0	0	0	0	0	0	0	0	0	0	0	9826.3	0	0	0	0	0	0
Hexim1	sp|Q5M9G1|HEXI1_RAT	sp|Q5M9G1|HEXI1_RAT	sp|Q5M9G1|HEXI1_RAT Protein HEXIM1 OS=Rattus norvegicus OX=10116 GN=Hexim1 PE=1 SV=1	1	3	4.3417	7292.5	7709.5	9887.1	0	0	0	5676.7	5750.7	3913.9	6967.8	6839.3	6995.1	0	0	0	0	0	0
Caprin1	sp|Q5M9G3|CAPR1_RAT;tr|A0A0G2K8H0|A0A0G2K8H0_RAT	sp|Q5M9G3|CAPR1_RAT;tr|A0A0G2K8H0|A0A0G2K8H0_RAT	sp|Q5M9G3|CAPR1_RAT Caprin-1 OS=Rattus norvegicus OX=10116 GN=Caprin1 PE=1 SV=2;tr|A0A0G2K8H0|A0A0G2K8H0_RAT Caprin-1 OS=Rattus norvegicus OX=10116 GN=Caprin1 PE=1 SV=1	2	7	37.682	156280	106010	163630	163680	118710	146520	286140	235350	307150	135640	193380	196730	47457	16820	41779	256720	193110	249420
Uqcrh	sp|Q5M9I5|QCR6_RAT	sp|Q5M9I5|QCR6_RAT	sp|Q5M9I5|QCR6_RAT Cytochrome b-c1 complex subunit 6, mitochondrial OS=Rattus norvegicus OX=10116 GN=Uqcrh PE=3 SV=1	1	3	4.4189	0	0	0	0	0	0	0	0	0	0	0	0	0	0	0	0	0	0
Nap1l5	sp|Q5PPG6|NP1L5_RAT	sp|Q5PPG6|NP1L5_RAT	sp|Q5PPG6|NP1L5_RAT Nucleosome assembly protein 1-like 5 OS=Rattus norvegicus OX=10116 GN=Nap1l5 PE=2 SV=1	1	2	8.6001	63052	64452	64038	62110	58032	56928	67692	68215	64007	54199	52850	53120	0	0	0	59719	58473	59395
Enoph1	sp|Q5PPH0|ENOPH_RAT	sp|Q5PPH0|ENOPH_RAT	sp|Q5PPH0|ENOPH_RAT Enolase-phosphatase E1 OS=Rattus norvegicus OX=10116 GN=Enoph1 PE=2 SV=1	1	4	60.427	85309	85558	87526	103350	98481	97451	45778	58629	57134	108690	117320	110480	0	0	0	134890	130210	141990
Srsf9	sp|Q5PPI1|SRSF9_RAT	sp|Q5PPI1|SRSF9_RAT	sp|Q5PPI1|SRSF9_RAT Serine/arginine-rich splicing factor 9 OS=Rattus norvegicus OX=10116 GN=Srsf9 PE=1 SV=1	1	3	4.1096	15939	16112	7582.9	0	0	0	0	0	0	22723	15435	15681	0	0	0	9646.9	12581	0
Dohh	sp|Q5PPJ4|DOHH_RAT	sp|Q5PPJ4|DOHH_RAT	sp|Q5PPJ4|DOHH_RAT Deoxyhypusine hydroxylase OS=Rattus norvegicus OX=10116 GN=Dohh PE=2 SV=1	1	3	3.7452	7068.8	6243.6	6339.8	0	0	0	0	5185.5	5663.2	7383.7	8010.1	6950.3	0	0	0	5531.3	0	5844.9
Tppp3	sp|Q5PPN5|TPPP3_RAT	sp|Q5PPN5|TPPP3_RAT	sp|Q5PPN5|TPPP3_RAT Tubulin polymerization-promoting protein family member 3 OS=Rattus norvegicus OX=10116 GN=Tppp3 PE=2 SV=1	1	1	2.3893	2367	0	0	0	0	0	0	0	0	0	0	0	0	0	0	0	0	0
Arhgap29	sp|Q5PQJ5|RHG29_RAT;tr|F1LPZ1|F1LPZ1_RAT	sp|Q5PQJ5|RHG29_RAT;tr|F1LPZ1|F1LPZ1_RAT	sp|Q5PQJ5|RHG29_RAT Rho GTPase-activating protein 29 OS=Rattus norvegicus OX=10116 GN=Arhgap29 PE=1 SV=2;tr|F1LPZ1|F1LPZ1_RAT Rho GTPase-activating protein 29 OS=Rattus norvegicus OX=10116 GN=Arhgap29 PE=1 SV=2	2	1	3.1141	0	0	0	0	0	0	0	0	0	0	0	0	0	0	446570	0	0	0
Pycr3	sp|Q5PQJ6|P5CR3_RAT	sp|Q5PQJ6|P5CR3_RAT	sp|Q5PQJ6|P5CR3_RAT Pyrroline-5-carboxylate reductase 3 OS=Rattus norvegicus OX=10116 GN=Pycr3 PE=2 SV=1	1	7	12.499	102560	96131	101850	90760	87525	76870	53233	53252	47709	92732	108820	106790	0	0	29684	68804	69815	69086
2020-09-10	tr|A0A0G2K5F4|A0A0G2K5F4_RAT;tr|A0A0H2UI27|A0A0H2UI27_RAT;sp|Q5PQK1|SEP10_RAT	tr|A0A0G2K5F4|A0A0G2K5F4_RAT;tr|A0A0H2UI27|A0A0H2UI27_RAT;sp|Q5PQK1|SEP10_RAT	tr|A0A0G2K5F4|A0A0G2K5F4_RAT Septin-10 OS=Rattus norvegicus OX=10116 GN=Sept10 PE=1 SV=1;tr|A0A0H2UI27|A0A0H2UI27_RAT Septin-10 OS=Rattus norvegicus OX=10116 GN=Sept10 PE=1 SV=1;sp|Q5PQK1|SEP10_RAT Septin-10 OS=Rattus norvegicus OX=10116 GN=Septin10 PE=1 S	3	3	2.7341	0	0	0	0	0	0	0	0	0	3749.5	3955.2	3760.5	0	0	0	0	0	0
Ncald	sp|Q5PQN0|NCALD_RAT	sp|Q5PQN0|NCALD_RAT	sp|Q5PQN0|NCALD_RAT Neurocalcin-delta OS=Rattus norvegicus OX=10116 GN=Ncald PE=1 SV=3	1	4	5.5967	9910.6	11225	0	0	0	0	13186	12938	11767	18721	10229	21159	0	0	7071	7442.2	8590.6	7452.7
Lzic	sp|Q5PQN7|LZIC_RAT	sp|Q5PQN7|LZIC_RAT	sp|Q5PQN7|LZIC_RAT Protein LZIC OS=Rattus norvegicus OX=10116 GN=Lzic PE=2 SV=1	1	3	5.0859	14215	14617	14355	0	0	8256.7	18616	18906	21415	33092	27831	30941	0	0	0	22637	20687	22258
Tpbg	sp|Q5PQV5|TPBG_RAT	sp|Q5PQV5|TPBG_RAT	sp|Q5PQV5|TPBG_RAT Trophoblast glycoprotein OS=Rattus norvegicus OX=10116 GN=Tpbg PE=1 SV=1	1	2	3.5549	10986	10185	9919.4	0	0	0	0	0	0	12347	12179	11038	0	0	0	17759	18281	16968
Metrn	sp|Q5Q0T9|METRN_RAT	sp|Q5Q0T9|METRN_RAT	sp|Q5Q0T9|METRN_RAT Meteorin OS=Rattus norvegicus OX=10116 GN=Metrn PE=2 SV=1	1	2	2.3917	0	0	666.48	0	0	0	0	0	0	0	0	0	0	0	0	0	0	0
Akap12	sp|Q5QD51|AKA12_RAT	sp|Q5QD51|AKA12_RAT	sp|Q5QD51|AKA12_RAT A-kinase anchor protein 12 OS=Rattus norvegicus OX=10116 GN=Akap12 PE=1 SV=1	1	23	52.204	72370	72396	72444	72007	64513	74955	70989	50628	62920	63687	66548	58362	0	35884	30631	134740	105310	141340
Bag5	sp|Q5QJC9|BAG5_RAT	sp|Q5QJC9|BAG5_RAT	sp|Q5QJC9|BAG5_RAT BAG family molecular chaperone regulator 5 OS=Rattus norvegicus OX=10116 GN=Bag5 PE=1 SV=1	1	3	4.6567	0	0	0	3253	4387.9	0	4706.2	7232	0	13665	12976	13984	0	0	0	3038.5	3954.4	4562.2
Akr1b7	sp|Q5RJP0|ALD1_RAT	sp|Q5RJP0|ALD1_RAT	sp|Q5RJP0|ALD1_RAT Aldo-keto reductase family 1 member B7 OS=Rattus norvegicus OX=10116 GN=Akr1b7 PE=1 SV=1	1	2	7.026	42224	0	0	0	0	0	0	0	0	0	0	0	0	0	0	0	0	0
Twf1	sp|Q5RJR2|TWF1_RAT	sp|Q5RJR2|TWF1_RAT	sp|Q5RJR2|TWF1_RAT Twinfilin-1 OS=Rattus norvegicus OX=10116 GN=Twf1 PE=1 SV=1	1	9	80.049	57335	71344	74253	70800	70686	72292	58984	53711	62927	100880	102330	92223	0	22770	20199	84268	86250	84277
Lrrc59	sp|Q5RJR8|LRC59_RAT	sp|Q5RJR8|LRC59_RAT	sp|Q5RJR8|LRC59_RAT Leucine-rich repeat-containing protein 59 OS=Rattus norvegicus OX=10116 GN=Lrrc59 PE=1 SV=1	1	3	6.3829	13346	14049	16610	15133	17945	15657	40268	37914	36358	25097	24863	24662	0	0	0	29024	25503	27457
Eif3g	sp|Q5RK09|EIF3G_RAT	sp|Q5RK09|EIF3G_RAT	sp|Q5RK09|EIF3G_RAT Eukaryotic translation initiation factor 3 subunit G OS=Rattus norvegicus OX=10116 GN=Eif3g PE=1 SV=1	1	10	30.141	78003	65655	55480	81471	75182	63910	44151	52030	65729	111090	100020	97133	156030	22368	20035	141550	113810	123400
Snf8	sp|Q5RK19|SNF8_RAT	sp|Q5RK19|SNF8_RAT	sp|Q5RK19|SNF8_RAT Vacuolar-sorting protein SNF8 OS=Rattus norvegicus OX=10116 GN=Snf8 PE=1 SV=1	1	2	2.9374	0	0	18001	0	0	0	0	0	0	0	0	0	0	0	0	0	0	0
Wdr1	sp|Q5RKI0|WDR1_RAT	sp|Q5RKI0|WDR1_RAT	sp|Q5RKI0|WDR1_RAT WD repeat-containing protein 1 OS=Rattus norvegicus OX=10116 GN=Wdr1 PE=1 SV=3	1	24	237.21	1228000	1178600	1156700	1290000	1217600	1329900	681580	713190	708540	845370	872290	884640	296190	256190	338470	600950	588580	602630
Eif4a2	tr|A0A0G2K8B7|A0A0G2K8B7_RAT;sp|Q5RKI1|IF4A2_RAT	tr|A0A0G2K8B7|A0A0G2K8B7_RAT;sp|Q5RKI1|IF4A2_RAT	tr|A0A0G2K8B7|A0A0G2K8B7_RAT Eukaryotic initiation factor 4A-II OS=Rattus norvegicus OX=10116 GN=Eif4a2 PE=1 SV=1;sp|Q5RKI1|IF4A2_RAT Eukaryotic initiation factor 4A-II OS=Rattus norvegicus OX=10116 GN=Eif4a2 PE=1 SV=1	2	11	5.8751	0	2059.6	0	0	0	0	0	0	0	11522	3942.4	11049	0	0	0	0	0	0
Rexo2	sp|Q5U1X1|ORN_RAT;tr|A0A0G2K038|A0A0G2K038_RAT	sp|Q5U1X1|ORN_RAT;tr|A0A0G2K038|A0A0G2K038_RAT	sp|Q5U1X1|ORN_RAT Oligoribonuclease, mitochondrial OS=Rattus norvegicus OX=10116 GN=Rexo2 PE=2 SV=1;tr|A0A0G2K038|A0A0G2K038_RAT Oligoribonuclease, mitochondrial OS=Rattus norvegicus OX=10116 GN=Rexo2 PE=1 SV=1	2	3	8.6005	33957	37443	15185	23136	35125	17477	22898	0	21304	27470	29157	26063	0	0	0	61423	48719	51116
Trappc3	sp|Q5U1Z2|TPPC3_RAT	sp|Q5U1Z2|TPPC3_RAT	sp|Q5U1Z2|TPPC3_RAT Trafficking protein particle complex subunit 3 OS=Rattus norvegicus OX=10116 GN=Trappc3 PE=2 SV=1	1	7	31.274	28895	32824	29744	30114	31737	16561	23547	22577	21987	51222	61854	44913	0	0	0	37954	23701	35866
Lamtor3	sp|Q5U204|LTOR3_RAT	sp|Q5U204|LTOR3_RAT	sp|Q5U204|LTOR3_RAT Ragulator complex protein LAMTOR3 OS=Rattus norvegicus OX=10116 GN=Lamtor3 PE=2 SV=1	1	2	3.3751	4559.8	0	0	0	0	0	0	0	0	0	0	0	0	0	0	0	0	0
Mdc1	sp|Q5U2M8|MDC1_RAT	sp|Q5U2M8|MDC1_RAT	sp|Q5U2M8|MDC1_RAT Mediator of DNA damage checkpoint protein 1 OS=Rattus norvegicus OX=10116 GN=Mdc1 PE=1 SV=2	1	2	2.4088	0	0	0	0	0	0	0	0	0	0	0	2065.5	0	0	0	0	0	0
1 SV	sp|Q5U2Q3|CK054_RAT	sp|Q5U2Q3|CK054_RAT	sp|Q5U2Q3|CK054_RAT Ester hydrolase C11orf54 homolog OS=Rattus norvegicus OX=10116 PE=1 SV=1	1	2	4.7506	16158	15851	16356	13211	14170	13887	7549.5	8372.1	11127	21341	22936	18818	0	0	0	14265	16977	16948
Etf1	sp|Q5U2Q7|ERF1_RAT	sp|Q5U2Q7|ERF1_RAT	sp|Q5U2Q7|ERF1_RAT Eukaryotic peptide chain release factor subunit 1 OS=Rattus norvegicus OX=10116 GN=Etf1 PE=2 SV=3	1	7	10.207	17951	33164	33793	22228	27084	23296	23370	19957	24498	27995	31551	22272	0	0	0	30453	24768	24528
Mat2b	tr|A0A0G2JT30|A0A0G2JT30_RAT;sp|Q5U2R0|MAT2B_RAT	tr|A0A0G2JT30|A0A0G2JT30_RAT;sp|Q5U2R0|MAT2B_RAT	tr|A0A0G2JT30|A0A0G2JT30_RAT Methionine adenosyltransferase 2 subunit beta OS=Rattus norvegicus OX=10116 GN=Mat2b PE=1 SV=1;sp|Q5U2R0|MAT2B_RAT Methionine adenosyltransferase 2 subunit beta OS=Rattus norvegicus OX=10116 GN=Mat2b PE=2 SV=1	2	4	7.0738	13880	13994	13867	17234	15556	16105	15555	18857	16640	21672	22008	21767	0	0	0	22760	22589	23958
Mesd	sp|Q5U2R7|MESD_RAT	sp|Q5U2R7|MESD_RAT	sp|Q5U2R7|MESD_RAT LRP chaperone MESD OS=Rattus norvegicus OX=10116 GN=Mesd PE=2 SV=1	1	8	8.2192	16583	31944	0	0	23159	0	18437	23478	21761	32244	21122	30683	0	0	0	24376	25866	23357
Crkl	sp|Q5U2U2|CRKL_RAT	sp|Q5U2U2|CRKL_RAT	sp|Q5U2U2|CRKL_RAT Crk-like protein OS=Rattus norvegicus OX=10116 GN=Crkl PE=1 SV=1	1	11	64.096	109880	111730	98953	96690	105680	75864	65933	112440	95419	152110	150920	149380	21671	0	23572	96533	129370	133660
Rnmt	sp|Q5U2U7|MCES_RAT	sp|Q5U2U7|MCES_RAT	sp|Q5U2U7|MCES_RAT mRNA cap guanine-N7 methyltransferase OS=Rattus norvegicus OX=10116 GN=Rnmt PE=1 SV=1	1	8	22.589	25326	28979	17096	22203	16463	29128	27019	23395	25714	44567	50218	43308	0	0	0	52612	53095	64503
Gtf2i	tr|A0A0G2K4T7|A0A0G2K4T7_RAT;sp|Q5U2Y1|GTF2I_RAT;tr|A0A1B0GWN0|A0A1B0GWN0_RAT	tr|A0A0G2K4T7|A0A0G2K4T7_RAT;sp|Q5U2Y1|GTF2I_RAT;tr|A0A1B0GWN0|A0A1B0GWN0_RAT	tr|A0A0G2K4T7|A0A0G2K4T7_RAT General transcription factor II-I OS=Rattus norvegicus OX=10116 GN=Gtf2i PE=1 SV=1;sp|Q5U2Y1|GTF2I_RAT General transcription factor II-I OS=Rattus norvegicus OX=10116 GN=Gtf2i PE=1 SV=2;tr|A0A1B0GWN0|A0A1B0GWN0_RAT General tran	3	4	5.9863	14119	14964	12944	13152	0	13593	25497	27901	33043	42155	46610	28730	0	0	0	23037	21347	25013
Nap1l4	sp|Q5U2Z3|NP1L4_RAT;tr|A0A0H2UHZ2|A0A0H2UHZ2_RAT	sp|Q5U2Z3|NP1L4_RAT;tr|A0A0H2UHZ2|A0A0H2UHZ2_RAT	sp|Q5U2Z3|NP1L4_RAT Nucleosome assembly protein 1-like 4 OS=Rattus norvegicus OX=10116 GN=Nap1l4 PE=1 SV=1;tr|A0A0H2UHZ2|A0A0H2UHZ2_RAT Nucleosome assembly protein 1-like 4 OS=Rattus norvegicus OX=10116 GN=Nap1l4 PE=1 SV=1	2	8	51.388	129500	110800	146770	92438	88490	100270	124700	135330	135440	128600	131660	131790	20038	49326	48732	127740	145840	150400
Uba1	sp|Q5U300|UBA1_RAT;tr|A0A0G2K8A5|A0A0G2K8A5_RAT	sp|Q5U300|UBA1_RAT	sp|Q5U300|UBA1_RAT Ubiquitin-like modifier-activating enzyme 1 OS=Rattus norvegicus OX=10116 GN=Uba1 PE=1 SV=1	2	28	320.65	493260	500390	490580	368500	433090	374980	467120	467530	472330	399280	407720	400180	179510	157530	186690	303690	332100	301350
Rai14	sp|Q5U312|RAI14_RAT	sp|Q5U312|RAI14_RAT	sp|Q5U312|RAI14_RAT Ankycorbin OS=Rattus norvegicus OX=10116 GN=Rai14 PE=1 SV=2	1	3	4.711	0	0	5304.8	0	0	0	9747.3	9031.8	6809.8	0	3383.7	6094.1	0	0	0	0	9363.7	0
Rab35	sp|Q5U316|RAB35_RAT	sp|Q5U316|RAB35_RAT	sp|Q5U316|RAB35_RAT Ras-related protein Rab-35 OS=Rattus norvegicus OX=10116 GN=Rab35 PE=1 SV=1	1	4	27.616	11170	9665.4	11269	0	0	11354	0	0	0	9110.7	14066	16676	0	0	0	8994.9	0	15419
Fip1l1	sp|Q5U317|FIP1_RAT;tr|A0A0G2K376|A0A0G2K376_RAT	sp|Q5U317|FIP1_RAT;tr|A0A0G2K376|A0A0G2K376_RAT	sp|Q5U317|FIP1_RAT Pre-mRNA 3-end-processing factor FIP1 OS=Rattus norvegicus OX=10116 GN=Fip1l1 PE=1 SV=1;tr|A0A0G2K376|A0A0G2K376_RAT Pre-mRNA 3-end-processing factor FIP1 OS=Rattus norvegicus OX=10116 GN=Fip1l1 PE=1 SV=1	2	3	4.9065	5905.4	7774.2	0	0	9962.4	8581.2	20437	19567	23711	14143	22975	13743	0	5785.3	0	45219	50732	48029
Pea15	sp|Q5U318|PEA15_RAT	sp|Q5U318|PEA15_RAT	sp|Q5U318|PEA15_RAT Astrocytic phosphoprotein PEA-15 OS=Rattus norvegicus OX=10116 GN=Pea15 PE=1 SV=1	1	5	18.753	56078	50787	58638	26438	20013	23161	32848	28380	31043	62424	68383	23054	0	0	0	21371	0	36143
Plod3	sp|Q5U367|PLOD3_RAT	sp|Q5U367|PLOD3_RAT	sp|Q5U367|PLOD3_RAT Multifunctional procollagen lysine hydroxylase and glycosyltransferase LH3 OS=Rattus norvegicus OX=10116 GN=Plod3 PE=1 SV=1	1	7	11.475	66347	34065	23866	33336	32141	36278	28676	29651	34726	14197	22428	19137	45131	45092	41232	25145	21731	34185
Sec13	sp|Q5XFW8|SEC13_RAT	sp|Q5XFW8|SEC13_RAT	sp|Q5XFW8|SEC13_RAT Protein SEC13 homolog OS=Rattus norvegicus OX=10116 GN=Sec13 PE=1 SV=1	1	4	5.7368	34244	54180	66608	38056	34865	35145	38777	31324	30483	52810	39076	48049	0	23655	19450	26267	28388	30847
Tagln2	sp|Q5XFX0|TAGL2_RAT	sp|Q5XFX0|TAGL2_RAT	sp|Q5XFX0|TAGL2_RAT Transgelin-2 OS=Rattus norvegicus OX=10116 GN=Tagln2 PE=1 SV=1	1	13	248.32	235320	246720	241150	206450	200340	207150	272340	272170	263310	419650	420020	367170	153050	152790	182780	341260	365320	350720
Trap1	sp|Q5XHZ0|TRAP1_RAT	sp|Q5XHZ0|TRAP1_RAT	sp|Q5XHZ0|TRAP1_RAT Heat shock protein 75 kDa, mitochondrial OS=Rattus norvegicus OX=10116 GN=Trap1 PE=1 SV=1	1	3	3.2422	0	0	1731.8	0	0	0	0	0	0	3035.7	5073.1	3194.3	0	0	0	0	0	0
Trip13	sp|Q5XHZ9|PCH2_RAT	sp|Q5XHZ9|PCH2_RAT	sp|Q5XHZ9|PCH2_RAT Pachytene checkpoint protein 2 homolog OS=Rattus norvegicus OX=10116 GN=Trip13 PE=2 SV=1	1	2	3.9107	3936.5	0	3868.4	0	0	0	0	0	0	8061	6369.4	0	0	0	0	0	0	0
Lpp	sp|Q5XI07|LPP_RAT	sp|Q5XI07|LPP_RAT	sp|Q5XI07|LPP_RAT Lipoma-preferred partner homolog OS=Rattus norvegicus OX=10116 GN=Lpp PE=1 SV=1	1	2	4.2466	0	0	0	0	0	0	0	0	0	4282.1	4249.7	4945.9	0	0	0	0	0	3997.7
Grwd1	sp|Q5XI13|GRWD1_RAT;tr|A0A140TAH3|A0A140TAH3_RAT	sp|Q5XI13|GRWD1_RAT;tr|A0A140TAH3|A0A140TAH3_RAT	sp|Q5XI13|GRWD1_RAT Glutamate-rich WD repeat-containing protein 1 OS=Rattus norvegicus OX=10116 GN=Grwd1 PE=2 SV=1;tr|A0A140TAH3|A0A140TAH3_RAT Glutamate-rich WD repeat-containing protein 1 OS=Rattus norvegicus OX=10116 GN=Grwd1 PE=1 SV=1	2	1	7.4907	0	0	0	0	0	1548.4	0	0	0	0	0	0	0	0	0	0	0	0
Acat2	sp|Q5XI22|THIC_RAT;tr|F1LS48|F1LS48_RAT;tr|A0A0G2JUB4|A0A0G2JUB4_RAT;tr|D3ZKB6|D3ZKB6_RAT;tr|A0A096MJY8|A0A096MJY8_RAT	sp|Q5XI22|THIC_RAT;tr|F1LS48|F1LS48_RAT;tr|A0A0G2JUB4|A0A0G2JUB4_RAT;tr|D3ZKB6|D3ZKB6_RAT;tr|A0A096MJY8|A0A096MJY8_RAT	sp|Q5XI22|THIC_RAT Acetyl-CoA acetyltransferase, cytosolic OS=Rattus norvegicus OX=10116 GN=Acat2 PE=1 SV=1;tr|F1LS48|F1LS48_RAT Acetyl-CoA acetyltransferase, cytosolic OS=Rattus norvegicus OX=10116 GN=Acat2 PE=1 SV=2;tr|A0A0G2JUB4|A0A0G2JUB4_RAT Acetyl-Co	5	10	112.95	533060	529100	496870	485770	471460	483460	373890	385270	370080	385330	364460	376770	98708	101910	114240	268890	265520	271430
Capzb	sp|Q5XI32|CAPZB_RAT;tr|A0A0G2JYB1|A0A0G2JYB1_RAT	sp|Q5XI32|CAPZB_RAT;tr|A0A0G2JYB1|A0A0G2JYB1_RAT	sp|Q5XI32|CAPZB_RAT F-actin-capping protein subunit beta OS=Rattus norvegicus OX=10116 GN=Capzb PE=1 SV=1;tr|A0A0G2JYB1|A0A0G2JYB1_RAT F-actin-capping protein subunit beta OS=Rattus norvegicus OX=10116 GN=Capzb PE=1 SV=1	2	10	71.545	178600	181010	188160	198820	188860	206390	164270	101300	172850	205380	211900	218830	365510	344130	390690	174900	164510	162460
Mxra8	sp|Q5XI43|MXRA8_RAT;tr|A0A0G2KB26|A0A0G2KB26_RAT	sp|Q5XI43|MXRA8_RAT;tr|A0A0G2KB26|A0A0G2KB26_RAT	sp|Q5XI43|MXRA8_RAT Matrix remodeling-associated protein 8 OS=Rattus norvegicus OX=10116 GN=Mxra8 PE=1 SV=1;tr|A0A0G2KB26|A0A0G2KB26_RAT Limitrin, isoform CRA_b OS=Rattus norvegicus OX=10116 GN=Mxra8 PE=4 SV=1	2	5	8.0063	36701	9835.1	23970	39019	37451	42299	37393	19672	35608	43346	33609	31109	0	0	11356	27475	37034	26934
Dr1	sp|Q5XI68|NC2B_RAT	sp|Q5XI68|NC2B_RAT	sp|Q5XI68|NC2B_RAT Protein Dr1 OS=Rattus norvegicus OX=10116 GN=Dr1 PE=2 SV=1	1	2	3.8361	18709	20694	20807	0	0	0	22077	23575	24181	24781	24864	25150	0	0	0	24065	23607	24266
Eif4h	tr|A0A0G2KAW7|A0A0G2KAW7_RAT;sp|Q5XI72|IF4H_RAT	tr|A0A0G2KAW7|A0A0G2KAW7_RAT;sp|Q5XI72|IF4H_RAT	tr|A0A0G2KAW7|A0A0G2KAW7_RAT Eukaryotic translation initiation factor 4H OS=Rattus norvegicus OX=10116 GN=Eif4h PE=1 SV=1;sp|Q5XI72|IF4H_RAT Eukaryotic translation initiation factor 4H OS=Rattus norvegicus OX=10116 GN=Eif4h PE=1 SV=1	2	3	13.928	12475	16018	12590	0	8113.4	0	12873	0	11593	0	0	0	0	0	0	0	0	0
Arhgdia	sp|Q5XI73|GDIR1_RAT	sp|Q5XI73|GDIR1_RAT	sp|Q5XI73|GDIR1_RAT Rho GDP-dissociation inhibitor 1 OS=Rattus norvegicus OX=10116 GN=Arhgdia PE=1 SV=1	1	14	323.31	1694300	1801800	1713600	1552000	1522400	1554600	1070000	1028800	1034300	1502600	1734300	1765900	621340	594280	596520	1859800	1856700	1838600
Fxr1	tr|A0A0G2JWD2|A0A0G2JWD2_RAT;sp|Q5XI81|FXR1_RAT;sp|Q80WE1|FMR1_RAT;tr|A0A0G2JZV8|A0A0G2JZV8_RAT	tr|A0A0G2JWD2|A0A0G2JWD2_RAT;sp|Q5XI81|FXR1_RAT	tr|A0A0G2JWD2|A0A0G2JWD2_RAT Fragile X mental retardation syndrome-related protein 1 OS=Rattus norvegicus OX=10116 GN=Fxr1 PE=1 SV=1;sp|Q5XI81|FXR1_RAT Fragile X mental retardation syndrome-related protein 1 OS=Rattus norvegicus OX=10116 GN=Fxr1 PE=1 SV=1	4	4	7.2016	8844.7	9104.6	13697	0	0	0	0	0	15439	21983	14794	13545	0	0	0	0	0	0
Rnaseh2b	sp|Q5XI96|RNH2B_RAT	sp|Q5XI96|RNH2B_RAT	sp|Q5XI96|RNH2B_RAT Ribonuclease H2 subunit B OS=Rattus norvegicus OX=10116 GN=Rnaseh2b PE=2 SV=1	1	2	2.7405	0	1690.9	0	0	0	0	0	0	0	2663.9	0	0	0	0	0	0	0	0
Szrd1	sp|Q5XIA2|SZRD1_RAT	sp|Q5XIA2|SZRD1_RAT	sp|Q5XIA2|SZRD1_RAT SUZ domain-containing protein 1 OS=Rattus norvegicus OX=10116 GN=Szrd1 PE=1 SV=2	1	2	2.7065	0	0	0	0	0	0	0	0	0	0	0	0	0	0	0	0	0	0
Cwc27	tr|A0A0G2JXR7|A0A0G2JXR7_RAT;sp|Q5XIB2|CWC27_RAT	tr|A0A0G2JXR7|A0A0G2JXR7_RAT;sp|Q5XIB2|CWC27_RAT	tr|A0A0G2JXR7|A0A0G2JXR7_RAT Spliceosome-associated protein CWC27 homolog OS=Rattus norvegicus OX=10116 GN=Cwc27 PE=1 SV=1;sp|Q5XIB2|CWC27_RAT Spliceosome-associated protein CWC27 homolog OS=Rattus norvegicus OX=10116 GN=Cwc27 PE=1 SV=1	2	1	5.6998	0	965.08	0	0	0	0	0	0	0	0	0	0	0	0	0	0	0	0
Ciapin1	sp|Q5XID1|CPIN1_RAT	sp|Q5XID1|CPIN1_RAT	sp|Q5XID1|CPIN1_RAT Anamorsin OS=Rattus norvegicus OX=10116 GN=Ciapin1 PE=1 SV=1	1	2	4.5467	0	0	0	0	0	0	0	0	0	0	0	0	0	0	0	0	0	0
Anp32e	sp|Q5XIE0|AN32E_RAT	sp|Q5XIE0|AN32E_RAT	sp|Q5XIE0|AN32E_RAT Acidic leucine-rich nuclear phosphoprotein 32 family member E OS=Rattus norvegicus OX=10116 GN=Anp32e PE=2 SV=1	1	6	323.31	294820	275180	289780	174040	145750	186910	208150	264720	146210	242150	193010	218730	58020	62687	94242	421350	457690	476300
Hibch	sp|Q5XIE6|HIBCH_RAT	sp|Q5XIE6|HIBCH_RAT	sp|Q5XIE6|HIBCH_RAT 3-hydroxyisobutyryl-CoA hydrolase, mitochondrial OS=Rattus norvegicus OX=10116 GN=Hibch PE=1 SV=2	1	3	4.3235	5697.5	4409.3	5774.4	0	0	0	0	0	0	5073.6	6913.1	6959.3	0	0	0	0	3396.2	4715.2
Itm2b	sp|Q5XIE8|ITM2B_RAT	sp|Q5XIE8|ITM2B_RAT	sp|Q5XIE8|ITM2B_RAT Integral membrane protein 2B OS=Rattus norvegicus OX=10116 GN=Itm2b PE=2 SV=1	1	2	5.3866	5437.8	6524.9	5093.5	0	0	0	11310	0	11459	13492	14997	13571	0	0	0	6470.1	5684.1	5969.4
Tuba4a	sp|Q5XIF6|TBA4A_RAT	sp|Q5XIF6|TBA4A_RAT	sp|Q5XIF6|TBA4A_RAT Tubulin alpha-4A chain OS=Rattus norvegicus OX=10116 GN=Tuba4a PE=1 SV=1	1	18	-2	0	4753.9	0	0	0	0	0	0	0	0	0	0	0	0	0	0	0	0
Nudt9	sp|Q5XIG0|NUDT9_RAT	sp|Q5XIG0|NUDT9_RAT	sp|Q5XIG0|NUDT9_RAT ADP-ribose pyrophosphatase, mitochondrial OS=Rattus norvegicus OX=10116 GN=Nudt9 PE=2 SV=1	1	4	7.9402	20351	28688	19316	13051	23265	10399	21887	16031	24887	43811	35580	38623	0	0	0	28351	27917	29285
Strap	sp|Q5XIG8|STRAP_RAT;tr|M0RCV0|M0RCV0_RAT	sp|Q5XIG8|STRAP_RAT;tr|M0RCV0|M0RCV0_RAT	sp|Q5XIG8|STRAP_RAT Serine-threonine kinase receptor-associated protein OS=Rattus norvegicus OX=10116 GN=Strap PE=1 SV=1;tr|M0RCV0|M0RCV0_RAT Serine-threonine kinase receptor-associated protein-like OS=Rattus norvegicus OX=10116 GN=LOC100910575 PE=4 SV=1	2	14	143.11	199400	208550	210230	124820	117200	105820	126000	122180	125260	196880	207620	240200	0	84337	64541	188450	188010	178020
Epdr1	sp|Q5XII0|EPDR1_RAT	sp|Q5XII0|EPDR1_RAT	sp|Q5XII0|EPDR1_RAT Mammalian ependymin-related protein 1 OS=Rattus norvegicus OX=10116 GN=Epdr1 PE=1 SV=1	1	7	66.542	496460	529020	511960	557670	568370	544210	453250	439170	429360	518520	526530	496380	150530	147930	134170	599920	642020	604430
Kars	sp|Q5XIM7|SYK_RAT	sp|Q5XIM7|SYK_RAT	sp|Q5XIM7|SYK_RAT Lysine--tRNA ligase OS=Rattus norvegicus OX=10116 GN=Kars PE=1 SV=1	1	16	37.793	131970	163710	132600	135880	136320	170330	95216	85805	92910	196110	199470	195550	37381	50103	40142	101780	131110	107480
Cct2	sp|Q5XIM9|TCPB_RAT	sp|Q5XIM9|TCPB_RAT	sp|Q5XIM9|TCPB_RAT T-complex protein 1 subunit beta OS=Rattus norvegicus OX=10116 GN=Cct2 PE=1 SV=3	1	25	323.31	548050	544510	516550	482680	478540	485030	455640	456910	456450	601990	631440	641260	151990	159280	164110	386080	371980	382060
Pelo	sp|Q5XIP1|PELO_RAT	sp|Q5XIP1|PELO_RAT	sp|Q5XIP1|PELO_RAT Protein pelota homolog OS=Rattus norvegicus OX=10116 GN=Pelo PE=1 SV=1	1	3	6.6292	5668.8	0	4494.7	0	0	0	0	0	0	4797.9	5248	5903.4	0	0	9979	0	5038.2	0
Fen1	sp|Q5XIP6|FEN1_RAT	sp|Q5XIP6|FEN1_RAT	sp|Q5XIP6|FEN1_RAT Flap endonuclease 1 OS=Rattus norvegicus OX=10116 GN=Fen1 PE=2 SV=1	1	5	8.7829	16340	14831	16007	9667.8	0	0	18967	12572	19555	27609	40163	34093	0	0	0	5989.3	0	9143.4
Psmf1	tr|F1M7S2|F1M7S2_RAT;sp|Q5XIU5|PSMF1_RAT	tr|F1M7S2|F1M7S2_RAT;sp|Q5XIU5|PSMF1_RAT	tr|F1M7S2|F1M7S2_RAT Proteasome inhibitor PI31 subunit OS=Rattus norvegicus OX=10116 GN=Psmf1 PE=1 SV=2;sp|Q5XIU5|PSMF1_RAT Proteasome inhibitor PI31 subunit OS=Rattus norvegicus OX=10116 GN=Psmf1 PE=1 SV=1	2	2	2.7602	0	0	0	0	0	0	0	0	0	0	28528	0	0	0	0	0	0	0
Eif4ebp1	sp|Q62622|4EBP1_RAT	sp|Q62622|4EBP1_RAT	sp|Q62622|4EBP1_RAT Eukaryotic translation initiation factor 4E-binding protein 1 OS=Rattus norvegicus OX=10116 GN=Eif4ebp1 PE=1 SV=3	1	2	3.3305	0	0	8945.2	0	0	0	0	0	0	0	12015	12482	0	0	0	0	10332	0
Map1lc3b2	tr|A0A0G2K9Q7|A0A0G2K9Q7_RAT;sp|Q62625|MLP3B_RAT;tr|Q7TQ75|Q7TQ75_RAT	tr|A0A0G2K9Q7|A0A0G2K9Q7_RAT;sp|Q62625|MLP3B_RAT;tr|Q7TQ75|Q7TQ75_RAT	tr|A0A0G2K9Q7|A0A0G2K9Q7_RAT Uncharacterized protein OS=Rattus norvegicus OX=10116 GN=Map1lc3b2 PE=3 SV=1;sp|Q62625|MLP3B_RAT Microtubule-associated proteins 1A/1B light chain 3B OS=Rattus norvegicus OX=10116 GN=Map1lc3b PE=1 SV=3;tr|Q7TQ75|Q7TQ75_RAT Micr	3	3	12.139	114630	151300	138130	106230	96171	95005	96566	97493	95369	284940	285120	294110	19141	28276	31810	161020	153780	155850
Fstl1	sp|Q62632|FSTL1_RAT;tr|F8WG88|F8WG88_RAT	sp|Q62632|FSTL1_RAT;tr|F8WG88|F8WG88_RAT	sp|Q62632|FSTL1_RAT Follistatin-related protein 1 OS=Rattus norvegicus OX=10116 GN=Fstl1 PE=1 SV=1;tr|F8WG88|F8WG88_RAT Follistatin-related protein 1 OS=Rattus norvegicus OX=10116 GN=Fstl1 PE=4 SV=3	2	10	30.157	156770	150630	153640	144460	136180	143250	232940	217310	232050	102820	103150	131730	53126	51469	52726	268740	280590	273620
Rap1b	sp|Q62636|RAP1B_RAT;sp|P62836|RAP1A_RAT;sp|Q63942|RAB3D_RAT	sp|Q62636|RAP1B_RAT;sp|P62836|RAP1A_RAT	sp|Q62636|RAP1B_RAT Ras-related protein Rap-1b OS=Rattus norvegicus OX=10116 GN=Rap1b PE=1 SV=2;sp|P62836|RAP1A_RAT Ras-related protein Rap-1A OS=Rattus norvegicus OX=10116 GN=Rap1a PE=1 SV=1	3	6	24.491	116830	114470	93088	275150	239620	263040	220700	221890	207750	162260	166750	160240	69370	86250	52386	206700	217370	218810
Rheb	sp|Q62639|RHEB_RAT;tr|M0R3K1|M0R3K1_RAT	sp|Q62639|RHEB_RAT;tr|M0R3K1|M0R3K1_RAT	sp|Q62639|RHEB_RAT GTP-binding protein Rheb OS=Rattus norvegicus OX=10116 GN=Rheb PE=1 SV=1;tr|M0R3K1|M0R3K1_RAT GTP-binding protein Rheb OS=Rattus norvegicus OX=10116 GN=Rheb PE=1 SV=2	2	2	2.5254	0	0	0	0	0	0	0	8721.8	0	7908.5	0	0	0	0	0	0	0	12073
Ech1	sp|Q62651|ECH1_RAT	sp|Q62651|ECH1_RAT	sp|Q62651|ECH1_RAT Delta(3,5)-Delta(2,4)-dienoyl-CoA isomerase, mitochondrial OS=Rattus norvegicus OX=10116 GN=Ech1 PE=1 SV=2	1	4	5.0796	28789	21093	20592	16003	17173	22918	17194	14329	15272	15165	18466	19223	23456	26815	28313	15526	23513	14500
Ptprz1	tr|F1LMY3|F1LMY3_RAT;sp|Q62656|PTPRZ_RAT	tr|F1LMY3|F1LMY3_RAT;sp|Q62656|PTPRZ_RAT	tr|F1LMY3|F1LMY3_RAT Receptor-type tyrosine-protein phosphatase zeta OS=Rattus norvegicus OX=10116 GN=Ptprz1 PE=1 SV=3;sp|Q62656|PTPRZ_RAT Receptor-type tyrosine-protein phosphatase zeta OS=Rattus norvegicus OX=10116 GN=Ptprz1 PE=1 SV=1	2	19	120.65	527230	532000	488770	662710	557250	561130	869770	888010	871070	498500	476580	409640	112680	136250	140340	490560	469600	448870
Fkbp1a	sp|Q62658|FKB1A_RAT	sp|Q62658|FKB1A_RAT	sp|Q62658|FKB1A_RAT Peptidyl-prolyl cis-trans isomerase FKBP1A OS=Rattus norvegicus OX=10116 GN=Fkbp1a PE=1 SV=3	1	4	110.46	296540	284740	306800	176320	201110	190050	223910	209990	216270	334720	270950	210910	0	0	0	355000	456690	355550
Dlg1	tr|F1LNM0|F1LNM0_RAT;sp|Q62696|DLG1_RAT;tr|A0A0G2K1M2|A0A0G2K1M2_RAT;tr|F1M907|F1M907_RAT;tr|A0A096MJ42|A0A096MJ42_RAT;sp|Q62936|DLG3_RAT;sp|Q63622|DLG2_RAT;tr|A0A0G2K0Y9|A0A0G2K0Y9_RAT	tr|F1LNM0|F1LNM0_RAT;sp|Q62696|DLG1_RAT;tr|A0A0G2K1M2|A0A0G2K1M2_RAT	tr|F1LNM0|F1LNM0_RAT Disks large homolog 1 OS=Rattus norvegicus OX=10116 GN=Dlg1 PE=1 SV=1;sp|Q62696|DLG1_RAT Disks large homolog 1 OS=Rattus norvegicus OX=10116 GN=Dlg1 PE=1 SV=1;tr|A0A0G2K1M2|A0A0G2K1M2_RAT Disks large homolog 1 OS=Rattus norvegicus OX=1	8	4	6.3442	9983.5	10143	10620	11641	12059	13041	10344	10591	12741	9788.2	8542.2	9312.8	0	0	0	11310	10341	11491
Dync1li2	tr|Q5D023|Q5D023_RAT;sp|Q62698|DC1L2_RAT;tr|A0A096MKA1|A0A096MKA1_RAT;tr|A0A096MIY2|A0A096MIY2_RAT	tr|Q5D023|Q5D023_RAT;sp|Q62698|DC1L2_RAT;tr|A0A096MKA1|A0A096MKA1_RAT;tr|A0A096MIY2|A0A096MIY2_RAT	tr|Q5D023|Q5D023_RAT Cytoplasmic dynein 1 light intermediate chain 2 OS=Rattus norvegicus OX=10116 GN=Dync1li2 PE=1 SV=1;sp|Q62698|DC1L2_RAT Cytoplasmic dynein 1 light intermediate chain 2 OS=Rattus norvegicus OX=10116 GN=Dync1li2 PE=1 SV=1;tr|A0A096MKA1|A	4	3	4.3004	0	0	0	0	0	0	0	0	0	6574.3	0	5887.8	0	0	0	0	5835	0
Rcn2	sp|Q62703|RCN2_RAT	sp|Q62703|RCN2_RAT	sp|Q62703|RCN2_RAT Reticulocalbin-2 OS=Rattus norvegicus OX=10116 GN=Rcn2 PE=1 SV=2	1	12	301.57	379790	346790	330250	157200	169340	175560	135360	121120	131930	132500	155650	180220	166170	149510	131540	329950	281860	310390
Ntm	tr|G3V964|G3V964_RAT;sp|Q62718|NTRI_RAT	tr|G3V964|G3V964_RAT;sp|Q62718|NTRI_RAT	tr|G3V964|G3V964_RAT Neurotrimin OS=Rattus norvegicus OX=10116 GN=Ntm PE=4 SV=2;sp|Q62718|NTRI_RAT Neurotrimin OS=Rattus norvegicus OX=10116 GN=Ntm PE=1 SV=1	2	3	4.5083	6546.6	9105.8	0	0	0	0	9612.6	0	0	8725.6	8450.2	8823.1	0	0	0	0	0	0
Nfyc	sp|Q62725|NFYC_RAT	sp|Q62725|NFYC_RAT	sp|Q62725|NFYC_RAT Nuclear transcription factor Y subunit gamma OS=Rattus norvegicus OX=10116 GN=Nfyc PE=2 SV=1	1	2	4.3345	0	0	0	0	0	0	13274	10270	12185	10021	13255	13794	0	0	0	7142.3	5429.4	6562.9
Tmpo	sp|Q62733|LAP2_RAT	sp|Q62733|LAP2_RAT	sp|Q62733|LAP2_RAT Lamina-associated polypeptide 2, isoform beta OS=Rattus norvegicus OX=10116 GN=Tmpo PE=1 SV=3	1	5	118.9	42173	51670	39844	67448	65504	61212	219820	210760	201320	122600	122060	117060	0	27639	0	169870	152260	165880
Cald1	tr|G3V9E3|G3V9E3_RAT;sp|Q62736|CALD1_RAT;tr|A0A0G2JTV2|A0A0G2JTV2_RAT;REV__tr|F1M8A4|F1M8A4_RAT;REV__tr|D3ZZ81|D3ZZ81_RAT;REV__tr|A0A0G2K3L9|A0A0G2K3L9_RAT;REV__tr|A0A1B0GWM2|A0A1B0GWM2_RAT;REV__tr|A0A1B0GWS0|A0A1B0GWS0_RAT	tr|G3V9E3|G3V9E3_RAT;sp|Q62736|CALD1_RAT;tr|A0A0G2JTV2|A0A0G2JTV2_RAT	tr|G3V9E3|G3V9E3_RAT Caldesmon 1, isoform CRA_b OS=Rattus norvegicus OX=10116 GN=Cald1 PE=1 SV=1;sp|Q62736|CALD1_RAT Non-muscle caldesmon OS=Rattus norvegicus OX=10116 GN=Cald1 PE=1 SV=1;tr|A0A0G2JTV2|A0A0G2JTV2_RAT Non-muscle caldesmon OS=Rattus norvegicu	8	14	64.253	103970	104390	113350	73166	76349	59488	75391	45662	71283	111780	96682	105860	24718	76089	108630	90337	93819	92490
Cd81	tr|Q6P9V1|Q6P9V1_RAT;sp|Q62745|CD81_RAT	tr|Q6P9V1|Q6P9V1_RAT;sp|Q62745|CD81_RAT	tr|Q6P9V1|Q6P9V1_RAT Tetraspanin OS=Rattus norvegicus OX=10116 GN=Cd81 PE=1 SV=1;sp|Q62745|CD81_RAT CD81 antigen OS=Rattus norvegicus OX=10116 GN=Cd81 PE=1 SV=1	2	3	3.6302	0	0	21987	0	0	0	0	23277	17017	0	11506	0	0	0	0	0	0	0
Ybx3	sp|Q62764|YBOX3_RAT;tr|D4A0L4|D4A0L4_RAT;tr|F1MA18|F1MA18_RAT	sp|Q62764|YBOX3_RAT;tr|D4A0L4|D4A0L4_RAT;tr|F1MA18|F1MA18_RAT	sp|Q62764|YBOX3_RAT Y-box-binding protein 3 OS=Rattus norvegicus OX=10116 GN=Ybx3 PE=1 SV=1;tr|D4A0L4|D4A0L4_RAT Y-box-binding protein 3 OS=Rattus norvegicus OX=10116 GN=Ybx3 PE=1 SV=3;tr|F1MA18|F1MA18_RAT Y-box-binding protein 3 OS=Rattus norvegicus OX=10	3	8	149.85	125470	126210	120640	142440	184640	144630	89212	138340	136390	131810	131970	93943	43022	43093	82627	80974	68979	188380
Nlgn2	tr|F1LQ41|F1LQ41_RAT;sp|Q62888|NLGN2_RAT;sp|Q62765|NLGN1_RAT;tr|A0A0U1RRX0|A0A0U1RRX0_RAT;tr|A0A0H2UHW8|A0A0H2UHW8_RAT	tr|F1LQ41|F1LQ41_RAT;sp|Q62888|NLGN2_RAT;sp|Q62765|NLGN1_RAT;tr|A0A0U1RRX0|A0A0U1RRX0_RAT;tr|A0A0H2UHW8|A0A0H2UHW8_RAT	tr|F1LQ41|F1LQ41_RAT Neuroligin-2 OS=Rattus norvegicus OX=10116 GN=Nlgn2 PE=1 SV=3;sp|Q62888|NLGN2_RAT Neuroligin-2 OS=Rattus norvegicus OX=10116 GN=Nlgn2 PE=1 SV=1;sp|Q62765|NLGN1_RAT Neuroligin-1 OS=Rattus norvegicus OX=10116 GN=Nlgn1 PE=1 SV=1;tr|A0A0U1	5	3	3.5995	5617.2	4702.3	5561.1	5994.4	5979.4	0	7164.5	5481.6	0	5771.6	4614.4	4774.6	0	4184.6	0	0	3467.3	3540.7
Ddx46	sp|Q62780|DDX46_RAT	sp|Q62780|DDX46_RAT	sp|Q62780|DDX46_RAT Probable ATP-dependent RNA helicase DDX46 OS=Rattus norvegicus OX=10116 GN=Ddx46 PE=1 SV=1	1	8	13.803	13464	13575	13341	21134	18770	19989	63689	64775	42280	41806	40852	42491	0	0	0	56304	64611	63460
Pdap1	sp|Q62785|HAP28_RAT	sp|Q62785|HAP28_RAT	sp|Q62785|HAP28_RAT 28 kDa heat- and acid-stable phosphoprotein OS=Rattus norvegicus OX=10116 GN=Pdap1 PE=1 SV=1	1	9	47.552	222740	195740	209950	149870	143180	128090	127960	164820	133180	171950	231940	170260	44944	70808	67978	291610	262050	299930
Ptgfrn	tr|F1M790|F1M790_RAT;sp|Q62786|FPRP_RAT	tr|F1M790|F1M790_RAT;sp|Q62786|FPRP_RAT	tr|F1M790|F1M790_RAT Prostaglandin F2 receptor negative regulator OS=Rattus norvegicus OX=10116 GN=Ptgfrn PE=1 SV=3;sp|Q62786|FPRP_RAT Prostaglandin F2 receptor negative regulator OS=Rattus norvegicus OX=10116 GN=Ptgfrn PE=1 SV=1	2	2	6.1703	3616.9	0	3491.6	0	0	0	4399.4	4544.5	8273.4	4561.6	5725.3	5660.6	0	0	0	1098.2	1043.7	0
Lsamp	tr|A0A0H2UHY3|A0A0H2UHY3_RAT;tr|A0A0H2UHW7|A0A0H2UHW7_RAT;sp|Q62813|LSAMP_RAT	tr|A0A0H2UHY3|A0A0H2UHY3_RAT;tr|A0A0H2UHW7|A0A0H2UHW7_RAT;sp|Q62813|LSAMP_RAT	tr|A0A0H2UHY3|A0A0H2UHY3_RAT Limbic system-associated membrane protein OS=Rattus norvegicus OX=10116 GN=Lsamp PE=4 SV=1;tr|A0A0H2UHW7|A0A0H2UHW7_RAT Limbic system-associated membrane protein OS=Rattus norvegicus OX=10116 GN=Lsamp PE=4 SV=1;sp|Q62813|LSAMP_	3	5	8.0076	19506	27385	16712	24023	28484	26880	30013	25148	26307	17010	13679	13565	0	0	0	17545	17153	18947
Pak3	sp|Q62829|PAK3_RAT	sp|Q62829|PAK3_RAT	sp|Q62829|PAK3_RAT Serine/threonine-protein kinase PAK 3 OS=Rattus norvegicus OX=10116 GN=Pak3 PE=1 SV=1	1	10	5.6421	0	7122.7	8251.6	0	0	0	0	0	0	5708	10214	9339.8	0	0	0	0	0	0
Golga2	tr|A0A140TAB6|A0A140TAB6_RAT;sp|Q62839|GOGA2_RAT;tr|A0A0G2K977|A0A0G2K977_RAT	tr|A0A140TAB6|A0A140TAB6_RAT;sp|Q62839|GOGA2_RAT;tr|A0A0G2K977|A0A0G2K977_RAT	tr|A0A140TAB6|A0A140TAB6_RAT Golgin subfamily A member 2 OS=Rattus norvegicus OX=10116 GN=Golga2 PE=1 SV=1;sp|Q62839|GOGA2_RAT Golgin subfamily A member 2 OS=Rattus norvegicus OX=10116 GN=Golga2 PE=1 SV=4;tr|A0A0G2K977|A0A0G2K977_RAT Golgin subfamily A mem	3	2	2.7697	0	3021.8	0	0	0	0	5296.1	0	0	6156.6	0	4572.5	0	0	0	0	0	0
Ggh	sp|Q62867|GGH_RAT	sp|Q62867|GGH_RAT	sp|Q62867|GGH_RAT Gamma-glutamyl hydrolase OS=Rattus norvegicus OX=10116 GN=Ggh PE=1 SV=1	1	7	23.628	70465	75389	74564	92369	98959	99518	93585	84879	82602	59355	61897	65324	51356	45262	43638	72080	73619	72721
Dync1i2	tr|D3ZU74|D3ZU74_RAT;tr|Q6AZ35|Q6AZ35_RAT;tr|G3V9V3|G3V9V3_RAT;sp|Q62871|DC1I2_RAT	tr|D3ZU74|D3ZU74_RAT;tr|Q6AZ35|Q6AZ35_RAT;tr|G3V9V3|G3V9V3_RAT;sp|Q62871|DC1I2_RAT	tr|D3ZU74|D3ZU74_RAT Cytoplasmic dynein 1 intermediate chain 2 OS=Rattus norvegicus OX=10116 GN=Dync1i2 PE=1 SV=1;tr|Q6AZ35|Q6AZ35_RAT Cytoplasmic dynein 1 intermediate chain 2 OS=Rattus norvegicus OX=10116 GN=Dync1i2 PE=1 SV=1;tr|G3V9V3|G3V9V3_RAT Cytopla	4	6	17.829	34969	27192	22174	5136.3	30341	26891	18153	29409	31163	31194	41678	30522	0	0	0	25708	23121	30680
Nlgn3	tr|D3ZDC0|D3ZDC0_RAT;tr|F1LPZ8|F1LPZ8_RAT;sp|Q62889|NLGN3_RAT;tr|A0A096MK63|A0A096MK63_RAT	tr|D3ZDC0|D3ZDC0_RAT;tr|F1LPZ8|F1LPZ8_RAT;sp|Q62889|NLGN3_RAT;tr|A0A096MK63|A0A096MK63_RAT	tr|D3ZDC0|D3ZDC0_RAT Neuroligin-3 OS=Rattus norvegicus OX=10116 GN=Nlgn3 PE=1 SV=1;tr|F1LPZ8|F1LPZ8_RAT Neuroligin 3, isoform CRA_a OS=Rattus norvegicus OX=10116 GN=Nlgn3 PE=1 SV=2;sp|Q62889|NLGN3_RAT Neuroligin-3 OS=Rattus norvegicus OX=10116 GN=Nlgn3 PE=	4	7	10.134	24783	21071	20902	21585	26588	21341	19385	15927	17992	17815	17321	15739	0	0	0	10132	12083	12427
Ecm1	sp|Q62894|ECM1_RAT	sp|Q62894|ECM1_RAT	sp|Q62894|ECM1_RAT Extracellular matrix protein 1 OS=Rattus norvegicus OX=10116 GN=Ecm1 PE=1 SV=2	1	4	4.5544	8208.7	0	0	0	0	0	0	27567	37760	0	0	0	0	0	0	0	0	0
LOC100910506	tr|A0A0G2K2L8|A0A0G2K2L8_RAT;sp|Q62915|CSKP_RAT;tr|A0A0G2JVI6|A0A0G2JVI6_RAT;tr|A0A0G2K8F4|A0A0G2K8F4_RAT;tr|D4A8M2|D4A8M2_RAT	tr|A0A0G2K2L8|A0A0G2K2L8_RAT;sp|Q62915|CSKP_RAT;tr|A0A0G2JVI6|A0A0G2JVI6_RAT	tr|A0A0G2K2L8|A0A0G2K2L8_RAT Peripheral plasma membrane protein CASK-like OS=Rattus norvegicus OX=10116 GN=LOC100910506 PE=1 SV=1;sp|Q62915|CSKP_RAT Peripheral plasma membrane protein CASK OS=Rattus norvegicus OX=10116 GN=Cask PE=1 SV=1;tr|A0A0G2JVI6|A0A0G	5	7	13.004	36981	36244	39081	52024	45372	50806	35843	37120	22971	34259	37908	32963	0	0	0	19947	20329	18732
Pdlim5	sp|Q62920|PDLI5_RAT	sp|Q62920|PDLI5_RAT	sp|Q62920|PDLI5_RAT PDZ and LIM domain protein 5 OS=Rattus norvegicus OX=10116 GN=Pdlim5 PE=1 SV=2	1	10	24.443	101200	93424	93624	68492	74859	77551	111700	101420	120250	180760	171750	170580	17851	44692	24181	115690	124040	103170
Zeb1	tr|E9PT24|E9PT24_RAT;tr|F8WG35|F8WG35_RAT;sp|Q62947|ZEB1_RAT	tr|E9PT24|E9PT24_RAT;tr|F8WG35|F8WG35_RAT;sp|Q62947|ZEB1_RAT	tr|E9PT24|E9PT24_RAT Zinc finger E-box-binding homeobox 1 OS=Rattus norvegicus OX=10116 GN=Zeb1 PE=1 SV=2;tr|F8WG35|F8WG35_RAT Zinc finger E-box-binding homeobox 1 OS=Rattus norvegicus OX=10116 GN=Zeb1 PE=1 SV=2;sp|Q62947|ZEB1_RAT Zinc finger E-box-binding	3	1	2.6368	0	0	0	501.25	0	0	0	0	0	0	0	0	0	0	0	0	0	0
Crmp1	sp|Q62950|DPYL1_RAT	sp|Q62950|DPYL1_RAT	sp|Q62950|DPYL1_RAT Dihydropyrimidinase-related protein 1 OS=Rattus norvegicus OX=10116 GN=Crmp1 PE=1 SV=1	1	21	161.52	262280	322780	271430	193650	219120	228950	166130	155050	173460	170160	183700	169810	106880	83623	112580	125420	154620	120490
Dpysl4	sp|Q62951|DPYL4_RAT;tr|F1LNT0|F1LNT0_RAT	sp|Q62951|DPYL4_RAT;tr|F1LNT0|F1LNT0_RAT	sp|Q62951|DPYL4_RAT Dihydropyrimidinase-related protein 4 (Fragment) OS=Rattus norvegicus OX=10116 GN=Dpysl4 PE=1 SV=1;tr|F1LNT0|F1LNT0_RAT Dihydropyrimidinase-related protein 4 OS=Rattus norvegicus OX=10116 GN=Dpysl4 PE=4 SV=1	2	9	16.825	51519	56388	52518	31658	32349	31707	27611	32057	56035	41641	45760	40668	0	0	0	18425	14014	13403
Dpysl3	sp|Q62952|DPYL3_RAT	sp|Q62952|DPYL3_RAT	sp|Q62952|DPYL3_RAT Dihydropyrimidinase-related protein 3 OS=Rattus norvegicus OX=10116 GN=Dpysl3 PE=1 SV=2	1	23	219	659040	673590	683920	455780	438410	454980	453760	475520	447270	588360	599710	587880	79274	152760	146030	279990	272120	292010
Sh2b1	tr|M0R617|M0R617_RAT;sp|Q62985|SH2B1_RAT	tr|M0R617|M0R617_RAT;sp|Q62985|SH2B1_RAT	tr|M0R617|M0R617_RAT SH2-B PH domain containing signaling mediator 1, isoform CRA_a OS=Rattus norvegicus OX=10116 GN=Sh2b1 PE=1 SV=1;sp|Q62985|SH2B1_RAT SH2B adapter protein 1 OS=Rattus norvegicus OX=10116 GN=Sh2b1 PE=1 SV=1	2	2	2.5519	0	0	0	0	0	0	0	0	0	2994.9	0	4421.9	0	0	0	0	0	0
Scfd1	sp|Q62991|SCFD1_RAT	sp|Q62991|SCFD1_RAT	sp|Q62991|SCFD1_RAT Sec1 family domain-containing protein 1 OS=Rattus norvegicus OX=10116 GN=Scfd1 PE=1 SV=1	1	5	7.8266	8170.5	6918.1	9750	0	0	0	0	7367.6	9439.3	16172	18103	17690	0	0	0	0	5330.1	0
4 SV	tr|A0A0A0MXY7|A0A0A0MXY7_RAT;sp|Q62997|GFRA1_RAT	tr|A0A0A0MXY7|A0A0A0MXY7_RAT;sp|Q62997|GFRA1_RAT	tr|A0A0A0MXY7|A0A0A0MXY7_RAT Uncharacterized protein OS=Rattus norvegicus OX=10116 PE=4 SV=2;sp|Q62997|GFRA1_RAT GDNF family receptor alpha-1 OS=Rattus norvegicus OX=10116 GN=Gfra1 PE=1 SV=1	2	2	2.9809	0	0	0	0	0	0	0	0	0	0	4742.2	0	0	0	0	0	0	0
Prmt1	sp|Q63009|ANM1_RAT;tr|A0A0G2K9I8|A0A0G2K9I8_RAT;tr|F1LWG2|F1LWG2_RAT	sp|Q63009|ANM1_RAT;tr|A0A0G2K9I8|A0A0G2K9I8_RAT	sp|Q63009|ANM1_RAT Protein arginine N-methyltransferase 1 OS=Rattus norvegicus OX=10116 GN=Prmt1 PE=1 SV=1;tr|A0A0G2K9I8|A0A0G2K9I8_RAT Protein arginine methyltransferase 1-like OS=Rattus norvegicus OX=10116 GN=LOC100361025 PE=3 SV=1	3	14	69.94	251610	274100	234060	137770	129080	116660	156620	172890	148890	238470	237810	238970	47165	27236	22069	173960	172080	200150
Akap8	sp|Q63014|AKAP8_RAT	sp|Q63014|AKAP8_RAT	sp|Q63014|AKAP8_RAT A-kinase anchor protein 8 OS=Rattus norvegicus OX=10116 GN=Akap8 PE=1 SV=1	1	1	2.1106	0	0	2442.2	0	0	0	0	0	0	0	0	0	0	0	0	0	0	0
Slc7a5	sp|Q63016|LAT1_RAT	sp|Q63016|LAT1_RAT	sp|Q63016|LAT1_RAT Large neutral amino acids transporter small subunit 1 OS=Rattus norvegicus OX=10116 GN=Slc7a5 PE=1 SV=2	1	3	8.9669	19268	19938	12063	13722	0	13915	12001	17155	10915	6594.7	14846	8037	0	0	0	0	0	0
Add1	tr|A0A0G2JSM7|A0A0G2JSM7_RAT;sp|Q63028|ADDA_RAT;tr|D3ZZ99|D3ZZ99_RAT;tr|F8WFS9|F8WFS9_RAT;sp|Q05764|ADDB_RAT	tr|A0A0G2JSM7|A0A0G2JSM7_RAT;sp|Q63028|ADDA_RAT;tr|D3ZZ99|D3ZZ99_RAT	tr|A0A0G2JSM7|A0A0G2JSM7_RAT Adducin 1 (Alpha), isoform CRA_b OS=Rattus norvegicus OX=10116 GN=Add1 PE=1 SV=1;sp|Q63028|ADDA_RAT Alpha-adducin OS=Rattus norvegicus OX=10116 GN=Add1 PE=1 SV=2;tr|D3ZZ99|D3ZZ99_RAT Alpha-adducin OS=Rattus norvegicus OX=10116	5	4	6.8248	9187	15294	15137	18061	17473	15718	42640	37825	40564	28948	28389	24211	0	0	0	22328	22677	22339
Pdia6	sp|Q63081|PDIA6_RAT;tr|A0A0G2JSZ5|A0A0G2JSZ5_RAT	sp|Q63081|PDIA6_RAT;tr|A0A0G2JSZ5|A0A0G2JSZ5_RAT	sp|Q63081|PDIA6_RAT Protein disulfide-isomerase A6 OS=Rattus norvegicus OX=10116 GN=Pdia6 PE=1 SV=2;tr|A0A0G2JSZ5|A0A0G2JSZ5_RAT Protein disulfide-isomerase A6 OS=Rattus norvegicus OX=10116 GN=Pdia6 PE=1 SV=1	2	10	171.32	270280	277250	310490	303940	262150	278560	151150	184690	181570	232540	241260	233660	34576	43052	41196	209130	231420	253470
Nucb1	sp|Q63083|NUCB1_RAT	sp|Q63083|NUCB1_RAT	sp|Q63083|NUCB1_RAT Nucleobindin-1 OS=Rattus norvegicus OX=10116 GN=Nucb1 PE=1 SV=1	1	20	293.14	531620	566540	549200	508530	523810	465720	935440	855180	831520	784270	848620	804940	100310	209830	170740	450100	438450	479510
Slc22a1	sp|Q63089|S22A1_RAT	sp|Q63089|S22A1_RAT	sp|Q63089|S22A1_RAT Solute carrier family 22 member 1 OS=Rattus norvegicus OX=10116 GN=Slc22a1 PE=1 SV=1	1	2	2.832	0	0	535500	0	0	0	0	0	0	0	0	0	0	0	0	0	0	0
Cr1l	sp|Q63135|CR1L_RAT;tr|A0A0G2K7Y0|A0A0G2K7Y0_RAT	sp|Q63135|CR1L_RAT;tr|A0A0G2K7Y0|A0A0G2K7Y0_RAT	sp|Q63135|CR1L_RAT Complement component receptor 1-like protein OS=Rattus norvegicus OX=10116 GN=Cr1l PE=1 SV=1;tr|A0A0G2K7Y0|A0A0G2K7Y0_RAT Complement component receptor 1-like protein OS=Rattus norvegicus OX=10116 GN=Cr1l PE=1 SV=1	2	3	9.7508	16771	19772	23151	21060	18536	25599	19883	30150	24661	18166	23111	21633	0	56516	52777	67837	52622	72850
Eif2b4	tr|A0A096MIS3|A0A096MIS3_RAT;sp|Q63186|EI2BD_RAT	tr|A0A096MIS3|A0A096MIS3_RAT;sp|Q63186|EI2BD_RAT	tr|A0A096MIS3|A0A096MIS3_RAT Translation initiation factor eIF-2B subunit delta OS=Rattus norvegicus OX=10116 GN=Eif2b4 PE=1 SV=2;sp|Q63186|EI2BD_RAT Translation initiation factor eIF-2B subunit delta OS=Rattus norvegicus OX=10116 GN=Eif2b4 PE=2 SV=1	2	3	4.2986	3396.2	0	2834	0	0	0	5464.4	3720.1	0	5453.1	6340.7	7753.8	0	0	0	3696.6	0	0
Cntn1	sp|Q63198|CNTN1_RAT	sp|Q63198|CNTN1_RAT	sp|Q63198|CNTN1_RAT Contactin-1 OS=Rattus norvegicus OX=10116 GN=Cntn1 PE=1 SV=2	1	24	69.402	238480	257900	248420	265770	260140	250450	323350	295730	297960	243660	263760	232510	19945	0	0	141710	130340	158580
Gmfb	sp|Q63228|GMFB_RAT;tr|M0RDJ4|M0RDJ4_RAT	sp|Q63228|GMFB_RAT;tr|M0RDJ4|M0RDJ4_RAT	sp|Q63228|GMFB_RAT Glia maturation factor beta OS=Rattus norvegicus OX=10116 GN=Gmfb PE=1 SV=2;tr|M0RDJ4|M0RDJ4_RAT Glia maturation factor OS=Rattus norvegicus OX=10116 GN=Gmfb PE=1 SV=2	2	7	153.36	263700	280390	271600	83041	104740	98411	122700	105440	100450	286240	292130	275970	26808	22176	0	178510	169940	174910
Ptprn	sp|Q63259|PTPRN_RAT	sp|Q63259|PTPRN_RAT	sp|Q63259|PTPRN_RAT Receptor-type tyrosine-protein phosphatase-like N OS=Rattus norvegicus OX=10116 GN=Ptprn PE=1 SV=2	1	2	2.8178	5749.6	5765.5	5542.5	0	0	0	0	7870.7	7922.4	7947.3	10191	7688.5	0	0	0	0	4876.4	4524.6
Plod1	tr|D3ZQ74|D3ZQ74_RAT;sp|Q63321|PLOD1_RAT	tr|D3ZQ74|D3ZQ74_RAT;sp|Q63321|PLOD1_RAT	tr|D3ZQ74|D3ZQ74_RAT Procollagen-lysine, 2-oxoglutarate 5-dioxygenase 1 OS=Rattus norvegicus OX=10116 GN=Plod1 PE=1 SV=2;sp|Q63321|PLOD1_RAT Procollagen-lysine,2-oxoglutarate 5-dioxygenase 1 OS=Rattus norvegicus OX=10116 GN=Plod1 PE=1 SV=1	2	4	5.4775	13697	18768	13109	8968.9	0	8626.5	12198	14065	15305	12613	10754	12053	0	0	0	9444.8	8260.5	4953.6
Myo9b	sp|Q63358|MYO9B_RAT;tr|Q4W1H3|Q4W1H3_RAT;tr|Q4W1H4|Q4W1H4_RAT;tr|A0A0G2JYG5|A0A0G2JYG5_RAT	sp|Q63358|MYO9B_RAT;tr|Q4W1H3|Q4W1H3_RAT;tr|Q4W1H4|Q4W1H4_RAT;tr|A0A0G2JYG5|A0A0G2JYG5_RAT	sp|Q63358|MYO9B_RAT Unconventional myosin-IXb OS=Rattus norvegicus OX=10116 GN=Myo9b PE=1 SV=1;tr|Q4W1H3|Q4W1H3_RAT Myosin 9b OS=Rattus norvegicus OX=10116 GN=Myo9b PE=1 SV=1;tr|Q4W1H4|Q4W1H4_RAT Myosin 9b OS=Rattus norvegicus OX=10116 GN=Myo9b PE=1 SV=1;t	4	2	2.2173	0	0	0	0	0	0	221720	0	0	0	0	0	0	0	0	0	217210	0
Atp1b3	sp|Q63377|AT1B3_RAT	sp|Q63377|AT1B3_RAT	sp|Q63377|AT1B3_RAT Sodium/potassium-transporting ATPase subunit beta-3 OS=Rattus norvegicus OX=10116 GN=Atp1b3 PE=2 SV=1	1	6	41.287	74206	68684	70023	80312	79347	80902	72340	103540	66177	87799	91246	86629	56478	36962	45239	147620	150230	152660
Sub1	sp|Q63396|TCP4_RAT	sp|Q63396|TCP4_RAT	sp|Q63396|TCP4_RAT Activated RNA polymerase II transcriptional coactivator p15 OS=Rattus norvegicus OX=10116 GN=Sub1 PE=1 SV=3	1	5	70.081	75299	88607	99424	120870	87324	76388	127000	126470	123440	116040	87797	116680	38520	45178	76439	148560	171200	176240
Ddx39b	sp|Q63413|DX39B_RAT;tr|A0A0G2KAT4|A0A0G2KAT4_RAT;sp|Q5U216|DX39A_RAT	sp|Q63413|DX39B_RAT;tr|A0A0G2KAT4|A0A0G2KAT4_RAT;sp|Q5U216|DX39A_RAT	sp|Q63413|DX39B_RAT Spliceosome RNA helicase Ddx39b OS=Rattus norvegicus OX=10116 GN=Ddx39b PE=2 SV=3;tr|A0A0G2KAT4|A0A0G2KAT4_RAT Spliceosome RNA helicase Ddx39b OS=Rattus norvegicus OX=10116 GN=Ddx39b PE=1 SV=1;sp|Q5U216|DX39A_RAT ATP-dependent RNA helic	3	16	64.221	705040	730210	781450	597340	571840	556200	403770	448270	419840	721780	768040	713680	120480	120700	125130	358890	380200	368360
Prpsap1	sp|Q63468|KPRA_RAT;tr|G3V7B5|G3V7B5_RAT	sp|Q63468|KPRA_RAT;tr|G3V7B5|G3V7B5_RAT	sp|Q63468|KPRA_RAT Phosphoribosyl pyrophosphate synthase-associated protein 1 OS=Rattus norvegicus OX=10116 GN=Prpsap1 PE=1 SV=1;tr|G3V7B5|G3V7B5_RAT Phosphoribosyl pyrophosphate synthase-associated protein 1 OS=Rattus norvegicus OX=10116 GN=Prpsap1 PE=1 S	2	5	12.356	16302	15903	16392	18478	0	6919.8	14520	13063	10727	34602	48594	46121	0	0	0	16108	14457	11868
Rpl14	tr|F1LSW7|F1LSW7_RAT;sp|Q63507|RL14_RAT;tr|B5DEM5|B5DEM5_RAT;tr|Q6TUH8|Q6TUH8_RAT	tr|F1LSW7|F1LSW7_RAT;sp|Q63507|RL14_RAT;tr|B5DEM5|B5DEM5_RAT;tr|Q6TUH8|Q6TUH8_RAT	tr|F1LSW7|F1LSW7_RAT 60S ribosomal protein L14 OS=Rattus norvegicus OX=10116 GN=Rpl14 PE=1 SV=2;sp|Q63507|RL14_RAT 60S ribosomal protein L14 OS=Rattus norvegicus OX=10116 GN=Rpl14 PE=1 SV=3;tr|B5DEM5|B5DEM5_RAT 60S ribosomal protein L14 OS=Rattus norvegicu	4	4	5.745	25902	52353	52067	54194	61603	61287	87145	99664	77743	72577	69416	72711	0	0	52482	73154	72005	99889
Tmed2	sp|Q63524|TMED2_RAT	sp|Q63524|TMED2_RAT	sp|Q63524|TMED2_RAT Transmembrane emp24 domain-containing protein 2 OS=Rattus norvegicus OX=10116 GN=Tmed2 PE=1 SV=1	1	3	5.984	3146.2	3598.4	3701.2	0	3465.8	0	5719.9	6925.7	4689.2	3415	0	5979.6	34278	155600	35644	20833	46275	44992
Nudc	sp|Q63525|NUDC_RAT;tr|A0A0G2K0V8|A0A0G2K0V8_RAT	sp|Q63525|NUDC_RAT;tr|A0A0G2K0V8|A0A0G2K0V8_RAT	sp|Q63525|NUDC_RAT Nuclear migration protein nudC OS=Rattus norvegicus OX=10116 GN=Nudc PE=1 SV=1;tr|A0A0G2K0V8|A0A0G2K0V8_RAT Nuclear migration protein nudC-like OS=Rattus norvegicus OX=10116 GN=LOC100911422 PE=4 SV=1	2	15	323.31	416030	404200	340360	342460	296390	280890	333030	324000	319650	614180	597670	576080	114940	106920	148250	445070	470600	433090
Rpa2	sp|Q63528|RFA2_RAT	sp|Q63528|RFA2_RAT	sp|Q63528|RFA2_RAT Replication protein A 32 kDa subunit OS=Rattus norvegicus OX=10116 GN=Rpa2 PE=2 SV=2	1	2	3.6845	9879.8	10804	10693	13814	12251	13607	12067	12573	0	9810.2	11615	12231	0	0	0	0	9913.2	10491
Pter	sp|Q63530|PTER_RAT	sp|Q63530|PTER_RAT	sp|Q63530|PTER_RAT Phosphotriesterase-related protein OS=Rattus norvegicus OX=10116 GN=Pter PE=2 SV=2	1	2	3.7521	6514.8	6028	6238.8	0	6114.1	0	0	0	0	7599.2	7464.2	7456.1	0	0	0	0	3038	0
Sema3a	sp|Q63548|SEM3A_RAT	sp|Q63548|SEM3A_RAT	sp|Q63548|SEM3A_RAT Semaphorin-3A OS=Rattus norvegicus OX=10116 GN=Sema3a PE=2 SV=1	1	2	3.6127	4306.7	4520.1	4917.1	5232.1	5055.5	4930	0	1576.2	0	3373.9	3381.9	3902.7	0	0	0	1127.4	0	0
Map6	tr|F1LQZ9|F1LQZ9_RAT;sp|Q63560|MAP6_RAT	tr|F1LQZ9|F1LQZ9_RAT;sp|Q63560|MAP6_RAT	tr|F1LQZ9|F1LQZ9_RAT Microtubule-associated protein 6 OS=Rattus norvegicus OX=10116 GN=Map6 PE=1 SV=3;sp|Q63560|MAP6_RAT Microtubule-associated protein 6 OS=Rattus norvegicus OX=10116 GN=Map6 PE=1 SV=1	2	15	23.16	187900	211590	163850	145960	108240	186270	173480	162860	140480	302220	267930	255790	473810	444460	463420	300250	293700	310790
Psmc3	sp|Q63569|PRS6A_RAT;tr|Q6P6U2|Q6P6U2_RAT	sp|Q63569|PRS6A_RAT;tr|Q6P6U2|Q6P6U2_RAT	sp|Q63569|PRS6A_RAT 26S proteasome regulatory subunit 6A OS=Rattus norvegicus OX=10116 GN=Psmc3 PE=1 SV=1;tr|Q6P6U2|Q6P6U2_RAT 26S proteasome regulatory subunit 6A OS=Rattus norvegicus OX=10116 GN=Psmc3 PE=1 SV=1	2	12	59.056	51869	48590	51895	91366	85153	67297	81147	74912	86142	73977	97770	91744	70605	53505	73503	61890	98672	99795
Psmc4	sp|Q63570|PRS6B_RAT	sp|Q63570|PRS6B_RAT	sp|Q63570|PRS6B_RAT 26S proteasome regulatory subunit 6B OS=Rattus norvegicus OX=10116 GN=Psmc4 PE=1 SV=1	1	10	17.001	52145	73461	61731	48979	49711	49261	58092	53935	55568	42250	49192	39854	44222	30041	24756	68723	67133	63001
Tmed10	sp|Q63584|TMEDA_RAT	sp|Q63584|TMEDA_RAT	sp|Q63584|TMEDA_RAT Transmembrane emp24 domain-containing protein 10 OS=Rattus norvegicus OX=10116 GN=Tmed10 PE=1 SV=2	1	4	66.675	19303	24542	28187	46975	44850	50493	48331	44918	52752	28801	38877	46209	235820	241910	210350	87509	85666	86038
Pls3	sp|Q63598|PLST_RAT;tr|F1LPK7|F1LPK7_RAT;tr|A0A0G2QC04|A0A0G2QC04_RAT	sp|Q63598|PLST_RAT;tr|F1LPK7|F1LPK7_RAT	sp|Q63598|PLST_RAT Plastin-3 OS=Rattus norvegicus OX=10116 GN=Pls3 PE=1 SV=2;tr|F1LPK7|F1LPK7_RAT Plastin 3 (T-isoform), isoform CRA_a OS=Rattus norvegicus OX=10116 GN=Pls3 PE=1 SV=2	3	12	38.262	88502	99053	102240	76140	77999	81365	77798	81539	78547	82085	90115	78438	92007	106210	114040	53806	60982	60507
Ntrk2	sp|Q63604|NTRK2_RAT;tr|A0A0G2K5X6|A0A0G2K5X6_RAT	sp|Q63604|NTRK2_RAT;tr|A0A0G2K5X6|A0A0G2K5X6_RAT	sp|Q63604|NTRK2_RAT BDNF/NT-3 growth factors receptor OS=Rattus norvegicus OX=10116 GN=Ntrk2 PE=1 SV=1;tr|A0A0G2K5X6|A0A0G2K5X6_RAT Tyrosine-protein kinase receptor OS=Rattus norvegicus OX=10116 GN=Ntrk2 PE=1 SV=1	2	4	9.8875	33637	0	15037	0	8796.5	17359	25351	25303	29006	21044	0	12935	0	0	0	24676	0	39281
Tpm3	sp|Q63610|TPM3_RAT	sp|Q63610|TPM3_RAT	sp|Q63610|TPM3_RAT Tropomyosin alpha-3 chain OS=Rattus norvegicus OX=10116 GN=Tpm3 PE=1 SV=2	1	21	286.19	1506100	1471300	1512800	1489000	1598400	1543000	1443900	1331800	1436300	1485100	1442900	1439600	832240	896280	624940	1087900	1047400	1114100
Hyou1	tr|Q6P136|Q6P136_RAT;sp|Q63617|HYOU1_RAT	tr|Q6P136|Q6P136_RAT;sp|Q63617|HYOU1_RAT	tr|Q6P136|Q6P136_RAT Hyou1 protein OS=Rattus norvegicus OX=10116 GN=Hyou1 PE=1 SV=1;sp|Q63617|HYOU1_RAT Hypoxia up-regulated protein 1 OS=Rattus norvegicus OX=10116 GN=Hyou1 PE=1 SV=1	2	2	2.4452	4161.5	0	0	0	0	0	0	0	0	4453.5	0	0	0	0	0	0	0	0
Il1rap	tr|F1M9B9|F1M9B9_RAT;sp|Q63621|IL1AP_RAT;tr|D1M8S3|D1M8S3_RAT	tr|F1M9B9|F1M9B9_RAT;sp|Q63621|IL1AP_RAT;tr|D1M8S3|D1M8S3_RAT	tr|F1M9B9|F1M9B9_RAT Interleukin-1 receptor accessory protein OS=Rattus norvegicus OX=10116 GN=Il1rap PE=1 SV=2;sp|Q63621|IL1AP_RAT Interleukin-1 receptor accessory protein OS=Rattus norvegicus OX=10116 GN=Il1rap PE=2 SV=1;tr|D1M8S3|D1M8S3_RAT Interleukin	3	4	16.767	23618	22480	13158	28191	23975	31975	34626	31367	39152	17617	22258	18674	0	0	0	25752	32468	42334
Scaf4	sp|Q63627|SCAF4_RAT;tr|F1M994|F1M994_RAT;tr|A0A0G2K5M7|A0A0G2K5M7_RAT;tr|F1LPT8|F1LPT8_RAT;sp|Q63623|SCAF8_RAT	sp|Q63627|SCAF4_RAT;tr|F1M994|F1M994_RAT;tr|A0A0G2K5M7|A0A0G2K5M7_RAT;tr|F1LPT8|F1LPT8_RAT;sp|Q63623|SCAF8_RAT	sp|Q63627|SCAF4_RAT SR-related and CTD-associated factor 4 OS=Rattus norvegicus OX=10116 GN=Scaf4 PE=1 SV=2;tr|F1M994|F1M994_RAT Splicing factor, arginine/serine-rich 15 OS=Rattus norvegicus OX=10116 GN=Scaf4 PE=1 SV=3;tr|A0A0G2K5M7|A0A0G2K5M7_RAT Protein	5	2	10.623	13399	0	0	11365	0	0	23773	23100	22572	20276	20715	25958	0	0	0	20003	22269	0
Rock1	tr|D3ZN37|D3ZN37_RAT;tr|D4A5S0|D4A5S0_RAT;sp|Q63644|ROCK1_RAT;tr|F1LQT3|F1LQT3_RAT;tr|A0A0G2K5N6|A0A0G2K5N6_RAT;sp|Q62868|ROCK2_RAT	tr|D3ZN37|D3ZN37_RAT;tr|D4A5S0|D4A5S0_RAT;sp|Q63644|ROCK1_RAT	tr|D3ZN37|D3ZN37_RAT Rho-associated protein kinase OS=Rattus norvegicus OX=10116 GN=Rock1 PE=1 SV=2;tr|D4A5S0|D4A5S0_RAT Rho-associated protein kinase OS=Rattus norvegicus OX=10116 GN=Rock1 PE=1 SV=3;sp|Q63644|ROCK1_RAT Rho-associated protein kinase 1 OS=R	6	3	4.2139	131250	138120	96861	107140	238400	134520	96935	0	125720	164720	166660	154380	0	0	0	139920	118790	100570
Nf2	sp|Q63648|MERL_RAT;tr|G3V717|G3V717_RAT	sp|Q63648|MERL_RAT;tr|G3V717|G3V717_RAT	sp|Q63648|MERL_RAT Merlin (Fragment) OS=Rattus norvegicus OX=10116 GN=Nf2 PE=1 SV=1;tr|G3V717|G3V717_RAT Merlin OS=Rattus norvegicus OX=10116 GN=Nf2 PE=1 SV=1	2	1	4.8705	0	0	0	0	0	0	0	0	0	48160	0	0	0	0	0	0	0	0
Gbp2	sp|Q63663|GBP2_RAT;tr|Q5PQW8|Q5PQW8_RAT	sp|Q63663|GBP2_RAT;tr|Q5PQW8|Q5PQW8_RAT	sp|Q63663|GBP2_RAT Guanylate-binding protein 1 OS=Rattus norvegicus OX=10116 GN=Gbp2 PE=1 SV=2;tr|Q5PQW8|Q5PQW8_RAT Guanylate binding protein 2 OS=Rattus norvegicus OX=10116 GN=Gbp2 PE=1 SV=1	2	13	76.996	57765	65182	50355	66590	56620	64499	31841	33507	38606	79495	84868	84238	0	0	11950	79355	81442	94425
Cdc37	sp|Q63692|CDC37_RAT;tr|A0A140TAG9|A0A140TAG9_RAT;tr|A0A0G2K3C1|A0A0G2K3C1_RAT	sp|Q63692|CDC37_RAT;tr|A0A140TAG9|A0A140TAG9_RAT;tr|A0A0G2K3C1|A0A0G2K3C1_RAT	sp|Q63692|CDC37_RAT Hsp90 co-chaperone Cdc37 OS=Rattus norvegicus OX=10116 GN=Cdc37 PE=1 SV=2;tr|A0A140TAG9|A0A140TAG9_RAT Hsp90 co-chaperone Cdc37 OS=Rattus norvegicus OX=10116 GN=Cdc37 PE=1 SV=1;tr|A0A0G2K3C1|A0A0G2K3C1_RAT Hsp90 co-chaperone Cdc37 OS=Ra	3	7	66.324	96540	138480	85038	52070	0	63181	52824	70288	86244	147810	116130	99973	47951	62253	93301	104990	96111	111810
4 SV	tr|A0A0G2K3Z9|A0A0G2K3Z9_RAT;sp|Q63716|PRDX1_RAT	tr|A0A0G2K3Z9|A0A0G2K3Z9_RAT;sp|Q63716|PRDX1_RAT	tr|A0A0G2K3Z9|A0A0G2K3Z9_RAT Uncharacterized protein OS=Rattus norvegicus OX=10116 PE=4 SV=1;sp|Q63716|PRDX1_RAT Peroxiredoxin-1 OS=Rattus norvegicus OX=10116 GN=Prdx1 PE=1 SV=1	2	13	196.65	3074700	3034600	3124300	4212700	4135400	4148700	2554300	2635100	2465400	3493100	3240400	3370000	3963300	4302700	3962800	3542800	3538400	3630600
Jag1	tr|G3V710|G3V710_RAT;sp|Q63722|JAG1_RAT;tr|E9PU23|E9PU23_RAT;sp|P97607|JAG2_RAT	tr|G3V710|G3V710_RAT;sp|Q63722|JAG1_RAT	tr|G3V710|G3V710_RAT Delta-like protein OS=Rattus norvegicus OX=10116 GN=Jag1 PE=4 SV=2;sp|Q63722|JAG1_RAT Protein jagged-1 OS=Rattus norvegicus OX=10116 GN=Jag1 PE=1 SV=2	4	3	3.9703	5425.6	5103.9	2792.7	9561.8	0	0	0	0	0	0	2047.1	0	0	0	0	5689	9317.1	8431.7
Pdcl	sp|Q63737|PHLP_RAT	sp|Q63737|PHLP_RAT	sp|Q63737|PHLP_RAT Phosducin-like protein OS=Rattus norvegicus OX=10116 GN=Pdcl PE=1 SV=1	1	4	5.367	7991.4	0	8235.3	0	0	0	4177.9	0	0	23252	25165	19134	0	0	0	6800.5	8915.2	6852.1
Crk	sp|Q63768|CRK_RAT	sp|Q63768|CRK_RAT	sp|Q63768|CRK_RAT Adapter molecule crk OS=Rattus norvegicus OX=10116 GN=Crk PE=1 SV=1	1	9	150.27	102680	123450	114900	83222	96064	84817	107390	97306	94036	159270	198690	163430	8930	28808	3522.2	187160	189070	196460
Gas6	sp|Q63772|GAS6_RAT	sp|Q63772|GAS6_RAT	sp|Q63772|GAS6_RAT Growth arrest-specific protein 6 OS=Rattus norvegicus OX=10116 GN=Gas6 PE=1 SV=1	1	5	8.3602	20117	21331	21581	26747	26325	21922	25470	23252	26329	16782	18615	14157	0	0	0	23764	23490	22378
Psme2	sp|Q63798|PSME2_RAT	sp|Q63798|PSME2_RAT	sp|Q63798|PSME2_RAT Proteasome activator complex subunit 2 OS=Rattus norvegicus OX=10116 GN=Psme2 PE=2 SV=3	1	8	16.011	51861	55604	50677	58875	52271	67045	30097	40269	44253	69807	68847	62622	0	38846	0	63230	59867	15434
Set	tr|A0A0G2JSU3|A0A0G2JSU3_RAT;sp|Q63945|SET_RAT;tr|D3ZC07|D3ZC07_RAT;tr|A0A0G2K5L9|A0A0G2K5L9_RAT;sp|P80347|FUC1_RAT;tr|D4A466|D4A466_RAT	tr|A0A0G2JSU3|A0A0G2JSU3_RAT;sp|Q63945|SET_RAT;tr|D3ZC07|D3ZC07_RAT	tr|A0A0G2JSU3|A0A0G2JSU3_RAT Protein SET OS=Rattus norvegicus OX=10116 GN=Set PE=1 SV=1;sp|Q63945|SET_RAT Protein SET OS=Rattus norvegicus OX=10116 GN=Set PE=2 SV=2;tr|D3ZC07|D3ZC07_RAT Protein SET OS=Rattus norvegicus OX=10116 GN=Pkn3 PE=1 SV=3	6	7	292.71	1053300	1181600	1019200	764710	761880	794150	901560	1018600	1192000	906030	1384400	1310600	425650	485790	579490	1756800	2058700	1979900
Swi5	sp|Q63ZV7|SWI5_RAT;tr|M0RDL8|M0RDL8_RAT	sp|Q63ZV7|SWI5_RAT;tr|M0RDL8|M0RDL8_RAT	sp|Q63ZV7|SWI5_RAT DNA repair protein SWI5 homolog OS=Rattus norvegicus OX=10116 GN=Swi5 PE=3 SV=1;tr|M0RDL8|M0RDL8_RAT Uncharacterized protein OS=Rattus norvegicus OX=10116 PE=4 SV=1	2	2	4.9216	24777	26295	33487	0	0	0	29013	27769	27921	35110	34762	33742	0	0	0	27989	27570	27785
Aldh7a1	sp|Q64057|AL7A1_RAT	sp|Q64057|AL7A1_RAT	sp|Q64057|AL7A1_RAT Alpha-aminoadipic semialdehyde dehydrogenase OS=Rattus norvegicus OX=10116 GN=Aldh7a1 PE=1 SV=2	1	8	17.632	50024	77091	73791	45377	40226	40682	34965	57641	55001	91004	94915	81793	90146	40267	22951	55020	51885	53175
Myl6	tr|A0A0G2K6J5|A0A0G2K6J5_RAT;sp|Q64119|MYL6_RAT;tr|B2GV99|B2GV99_RAT;tr|A0A0G2JWE1|A0A0G2JWE1_RAT;sp|P16409|MYL3_RAT;tr|D3ZHA7|D3ZHA7_RAT	tr|A0A0G2K6J5|A0A0G2K6J5_RAT;sp|Q64119|MYL6_RAT;tr|B2GV99|B2GV99_RAT;tr|A0A0G2JWE1|A0A0G2JWE1_RAT	tr|A0A0G2K6J5|A0A0G2K6J5_RAT Myosin light polypeptide 6 OS=Rattus norvegicus OX=10116 GN=Myl6 PE=1 SV=1;sp|Q64119|MYL6_RAT Myosin light polypeptide 6 OS=Rattus norvegicus OX=10116 GN=Myl6 PE=1 SV=3;tr|B2GV99|B2GV99_RAT Myl6 protein OS=Rattus norvegicus OX=	6	8	89.523	257110	280790	249850	190130	179000	165770	246220	218630	214980	427740	395090	415990	96121	103070	117740	235380	243340	250620
Lipa	tr|Q6IMY6|Q6IMY6_RAT;sp|Q64194|LICH_RAT	tr|Q6IMY6|Q6IMY6_RAT;sp|Q64194|LICH_RAT	tr|Q6IMY6|Q6IMY6_RAT Lipase OS=Rattus norvegicus OX=10116 GN=Lipa PE=1 SV=1;sp|Q64194|LICH_RAT Lysosomal acid lipase/cholesteryl ester hydrolase OS=Rattus norvegicus OX=10116 GN=Lipa PE=2 SV=1	2	1	2.551	5204.8	0	0	0	0	0	0	0	0	0	0	0	0	0	0	0	0	0
Myg1	sp|Q641W2|MYG1_RAT	sp|Q641W2|MYG1_RAT	sp|Q641W2|MYG1_RAT UPF0160 protein MYG1, mitochondrial OS=Rattus norvegicus OX=10116 GN=Myg1 PE=1 SV=1	1	8	14.287	66071	53878	73881	51016	59855	55636	44509	46938	50582	59996	56216	65114	92262	0	26637	50812	52169	42427
Hexa	sp|Q641X3|HEXA_RAT	sp|Q641X3|HEXA_RAT	sp|Q641X3|HEXA_RAT Beta-hexosaminidase subunit alpha OS=Rattus norvegicus OX=10116 GN=Hexa PE=2 SV=1	1	9	16.777	66896	68500	74798	71627	47394	83602	55339	74465	60919	63925	55358	55004	56097	51363	21490	34720	50231	43447
Eif3e	sp|Q641X8|EIF3E_RAT;tr|A0A0G2K273|A0A0G2K273_RAT	sp|Q641X8|EIF3E_RAT;tr|A0A0G2K273|A0A0G2K273_RAT	sp|Q641X8|EIF3E_RAT Eukaryotic translation initiation factor 3 subunit E OS=Rattus norvegicus OX=10116 GN=Eif3e PE=2 SV=1;tr|A0A0G2K273|A0A0G2K273_RAT Eukaryotic translation initiation factor 3 subunit E OS=Rattus norvegicus OX=10116 GN=LOC100909481 PE=3 S	2	14	32.28	113110	105280	104160	83503	84194	80871	96572	96866	96570	153040	175320	157190	57414	27411	40055	65169	78474	72127
Ddost	sp|Q641Y0|OST48_RAT	sp|Q641Y0|OST48_RAT	sp|Q641Y0|OST48_RAT Dolichyl-diphosphooligosaccharide--protein glycosyltransferase 48 kDa subunit OS=Rattus norvegicus OX=10116 GN=Ddost PE=2 SV=1	1	4	6.0138	14744	12868	14905	17791	19589	18786	19438	21349	23552	14534	13641	14063	50138	54859	86117	38801	34144	28733
Ddx1	sp|Q641Y8|DDX1_RAT	sp|Q641Y8|DDX1_RAT	sp|Q641Y8|DDX1_RAT ATP-dependent RNA helicase DDX1 OS=Rattus norvegicus OX=10116 GN=Ddx1 PE=1 SV=1	1	13	25.482	56324	56488	60815	62562	64960	64897	94747	92587	92335	77912	84555	75596	25935	24430	0	68746	75183	68949
Ehd1	sp|Q641Z6|EHD1_RAT	sp|Q641Z6|EHD1_RAT	sp|Q641Z6|EHD1_RAT EH domain-containing protein 1 OS=Rattus norvegicus OX=10116 GN=Ehd1 PE=1 SV=1	1	10	17.521	53720	55420	47259	55370	55219	52126	60339	64675	55451	49556	52140	51440	56328	45037	31426	41660	47143	39235
Smpdl3a	sp|Q641Z7|ASM3A_RAT	sp|Q641Z7|ASM3A_RAT	sp|Q641Z7|ASM3A_RAT Acid sphingomyelinase-like phosphodiesterase 3a OS=Rattus norvegicus OX=10116 GN=Smpdl3a PE=2 SV=1	1	2	4.2703	8711.8	9067	9497.9	0	0	0	8141.1	8760.1	4176.8	9211	10029	10041	0	0	0	8493.5	8320.3	9996.3
Pef1	sp|Q641Z8|PEF1_RAT	sp|Q641Z8|PEF1_RAT	sp|Q641Z8|PEF1_RAT Peflin OS=Rattus norvegicus OX=10116 GN=Pef1 PE=2 SV=1	1	4	21.842	44148	40313	44867	31403	32420	37456	30836	32122	31525	61121	63980	61376	0	0	0	48751	50394	46859
Tecr	sp|Q64232|TECR_RAT	sp|Q64232|TECR_RAT	sp|Q64232|TECR_RAT Very-long-chain enoyl-CoA reductase OS=Rattus norvegicus OX=10116 GN=Tecr PE=1 SV=1	1	3	4.012	7151.8	6609.8	6463.3	0	8624.9	0	9839.5	14015	10383	6523.7	6615.6	5850.9	0	0	29367	25251	25016	12952
Vhl	sp|Q64259|VHL_RAT	sp|Q64259|VHL_RAT	sp|Q64259|VHL_RAT von Hippel-Lindau disease tumor suppressor OS=Rattus norvegicus OX=10116 GN=Vhl PE=1 SV=1	1	2	3.0701	14591	15349	14717	0	0	0	0	0	0	0	0	0	0	0	0	0	0	0
Eif2b1	tr|A0A0G2JV57|A0A0G2JV57_RAT;tr|A0A0U1RRY3|A0A0U1RRY3_RAT;sp|Q64270|EI2BA_RAT;tr|A0A0U1RRZ2|A0A0U1RRZ2_RAT	tr|A0A0G2JV57|A0A0G2JV57_RAT;tr|A0A0U1RRY3|A0A0U1RRY3_RAT;sp|Q64270|EI2BA_RAT;tr|A0A0U1RRZ2|A0A0U1RRZ2_RAT	tr|A0A0G2JV57|A0A0G2JV57_RAT Translation initiation factor eIF-2B subunit alpha OS=Rattus norvegicus OX=10116 GN=Eif2b1 PE=1 SV=1;tr|A0A0U1RRY3|A0A0U1RRY3_RAT Translation initiation factor eIF-2B subunit alpha OS=Rattus norvegicus OX=10116 GN=Eif2b1 PE=1 S	4	4	7.3942	9079.9	9051.1	3897.1	0	0	0	0	1255.6	4636.1	18828	11065	14862	0	0	0	6799.8	6072.7	0
Dnajc8	sp|Q642C0|DNJC8_RAT;tr|A0A0G2K751|A0A0G2K751_RAT	sp|Q642C0|DNJC8_RAT;tr|A0A0G2K751|A0A0G2K751_RAT	sp|Q642C0|DNJC8_RAT DnaJ homolog subfamily C member 8 OS=Rattus norvegicus OX=10116 GN=Dnajc8 PE=2 SV=1;tr|A0A0G2K751|A0A0G2K751_RAT DnaJ homolog subfamily C member 8 OS=Rattus norvegicus OX=10116 GN=Dnajc8 PE=1 SV=1	2	3	3.5665	22201	18309	24406	24564	13736	23321	58448	36019	36181	58005	39915	40730	0	0	0	31582	31543	31560
Pak2	sp|Q64303|PAK2_RAT	sp|Q64303|PAK2_RAT	sp|Q64303|PAK2_RAT Serine/threonine-protein kinase PAK 2 OS=Rattus norvegicus OX=10116 GN=Pak2 PE=1 SV=1	1	14	30.136	59296	76239	70033	66302	66698	71083	76493	69612	84723	92914	87918	86594	16222	30556	16322	108630	68902	63769
Eif2b5	sp|Q64350|EI2BE_RAT	sp|Q64350|EI2BE_RAT	sp|Q64350|EI2BE_RAT Translation initiation factor eIF-2B subunit epsilon OS=Rattus norvegicus OX=10116 GN=Eif2b5 PE=1 SV=2	1	2	3.6238	0	0	0	0	0	0	0	0	0	3432.1	3772.5	3974.2	0	0	0	0	0	0
Lxn	sp|Q64361|LXN_RAT	sp|Q64361|LXN_RAT	sp|Q64361|LXN_RAT Latexin OS=Rattus norvegicus OX=10116 GN=Lxn PE=1 SV=1	1	8	323.31	944170	1056500	968340	928530	889170	859770	573690	567390	591370	1331900	1341800	1443900	234790	341910	351060	1734200	1655100	1683000
Capns1	sp|Q64537|CPNS1_RAT;tr|M0RD20|M0RD20_RAT;tr|A0A0G2K6H7|A0A0G2K6H7_RAT	sp|Q64537|CPNS1_RAT;tr|M0RD20|M0RD20_RAT;tr|A0A0G2K6H7|A0A0G2K6H7_RAT	sp|Q64537|CPNS1_RAT Calpain small subunit 1 OS=Rattus norvegicus OX=10116 GN=Capns1 PE=1 SV=3;tr|M0RD20|M0RD20_RAT Calpain small subunit 1-like OS=Rattus norvegicus OX=10116 GN=Capns1 PE=1 SV=1;tr|A0A0G2K6H7|A0A0G2K6H7_RAT Calpain small subunit 1-like OS=R	3	4	5.0252	24195	20671	21592	0	19002	0	0	0	25573	18058	22615	22005	0	0	0	29328	30017	30821
Rtn1	sp|Q64548|RTN1_RAT;tr|M0R608|M0R608_RAT	sp|Q64548|RTN1_RAT;tr|M0R608|M0R608_RAT	sp|Q64548|RTN1_RAT Reticulon-1 OS=Rattus norvegicus OX=10116 GN=Rtn1 PE=1 SV=1;tr|M0R608|M0R608_RAT Reticulon OS=Rattus norvegicus OX=10116 GN=Rtn1 PE=1 SV=2	2	9	12.947	36446	45854	43893	58311	53556	48180	60021	67097	56087	51301	60303	56460	222030	66548	195030	66897	69095	68994
Acot7	tr|F8WG67|F8WG67_RAT;sp|Q64559|BACH_RAT	tr|F8WG67|F8WG67_RAT;sp|Q64559|BACH_RAT	tr|F8WG67|F8WG67_RAT Acyl-CoA thioesterase 7, isoform CRA_a OS=Rattus norvegicus OX=10116 GN=Acot7 PE=1 SV=2;sp|Q64559|BACH_RAT Cytosolic acyl coenzyme A thioester hydrolase OS=Rattus norvegicus OX=10116 GN=Acot7 PE=1 SV=4	2	5	10.602	74103	49328	69429	32482	29704	30800	20909	22798	25603	59253	73514	47991	0	5349.2	0	45747	37754	36435
Tpp2	sp|Q64560|TPP2_RAT	sp|Q64560|TPP2_RAT	sp|Q64560|TPP2_RAT Tripeptidyl-peptidase 2 OS=Rattus norvegicus OX=10116 GN=Tpp2 PE=2 SV=3	1	20	111.97	487420	483670	507880	309190	358210	338530	415860	403150	404170	424660	395880	405480	290180	470110	436190	318320	316170	352270
Ptprf	tr|G3V8P4|G3V8P4_RAT;sp|Q64604|PTPRF_RAT;tr|A0A0G2JT62|A0A0G2JT62_RAT	tr|G3V8P4|G3V8P4_RAT;sp|Q64604|PTPRF_RAT;tr|A0A0G2JT62|A0A0G2JT62_RAT	tr|G3V8P4|G3V8P4_RAT RCG50226, isoform CRA_a OS=Rattus norvegicus OX=10116 GN=Ptprf PE=1 SV=1;sp|Q64604|PTPRF_RAT Receptor-type tyrosine-protein phosphatase F OS=Rattus norvegicus OX=10116 GN=Ptprf PE=2 SV=1;tr|A0A0G2JT62|A0A0G2JT62_RAT Receptor-type tyros	3	5	6.967	6410.5	9166.7	7927.9	7615	6598.4	0	7964.1	9106.6	8127.6	7155.4	8605.5	8183.3	0	0	0	7527.5	0	7301
Ptprs	sp|Q64605|PTPRS_RAT;tr|A0A0G2K1N1|A0A0G2K1N1_RAT;tr|M0RA99|M0RA99_RAT;tr|M0R711|M0R711_RAT	sp|Q64605|PTPRS_RAT;tr|A0A0G2K1N1|A0A0G2K1N1_RAT;tr|M0RA99|M0RA99_RAT;tr|M0R711|M0R711_RAT	sp|Q64605|PTPRS_RAT Receptor-type tyrosine-protein phosphatase S OS=Rattus norvegicus OX=10116 GN=Ptprs PE=1 SV=2;tr|A0A0G2K1N1|A0A0G2K1N1_RAT Receptor-type tyrosine-protein phosphatase S OS=Rattus norvegicus OX=10116 GN=Ptprs PE=1 SV=1;tr|M0RA99|M0RA99_RA	4	3	4.6365	0	1519.8	10095	0	0	0	0	0	0	0	0	0	0	0	0	0	0	0
Csad	tr|A0A0G2K5P7|A0A0G2K5P7_RAT;sp|Q64611|CSAD_RAT	tr|A0A0G2K5P7|A0A0G2K5P7_RAT;sp|Q64611|CSAD_RAT	tr|A0A0G2K5P7|A0A0G2K5P7_RAT Cysteine sulfinic acid decarboxylase OS=Rattus norvegicus OX=10116 GN=Csad PE=1 SV=1;sp|Q64611|CSAD_RAT Cysteine sulfinic acid decarboxylase OS=Rattus norvegicus OX=10116 GN=Csad PE=1 SV=1	2	4	5.5157	10297	4053.9	0	0	4624.2	5462.4	6231.6	6760.8	6296.5	12795	13386	15464	0	0	0	0	3460.1	0
Ppp6c	sp|Q64620|PPP6_RAT	sp|Q64620|PPP6_RAT	sp|Q64620|PPP6_RAT Serine/threonine-protein phosphatase 6 catalytic subunit OS=Rattus norvegicus OX=10116 GN=Ppp6c PE=2 SV=2	1	6	11.178	17836	24989	26690	24082	26481	22754	13635	14026	15317	47897	48188	45394	7975.9	0	0	31570	22682	21964
Adk	sp|Q64640|ADK_RAT;tr|A0A0G2JSL8|A0A0G2JSL8_RAT;tr|A0A0G2K6X9|A0A0G2K6X9_RAT	sp|Q64640|ADK_RAT;tr|A0A0G2JSL8|A0A0G2JSL8_RAT;tr|A0A0G2K6X9|A0A0G2K6X9_RAT	sp|Q64640|ADK_RAT Adenosine kinase OS=Rattus norvegicus OX=10116 GN=Adk PE=1 SV=3;tr|A0A0G2JSL8|A0A0G2JSL8_RAT Adenosine kinase OS=Rattus norvegicus OX=10116 GN=Adk PE=1 SV=1;tr|A0A0G2K6X9|A0A0G2K6X9_RAT Adenosine kinase OS=Rattus norvegicus OX=10116 GN=Ad	3	5	19.814	5871.3	7832.2	4500.8	13498	14662	10831	16396	13684	6783	46002	43300	46734	0	0	0	22800	23393	36541
Naga	sp|Q66H12|NAGAB_RAT	sp|Q66H12|NAGAB_RAT	sp|Q66H12|NAGAB_RAT Alpha-N-acetylgalactosaminidase OS=Rattus norvegicus OX=10116 GN=Naga PE=2 SV=1	1	9	118.93	178360	186390	165200	171300	161560	165590	150150	150940	182150	174880	157280	164410	94267	28159	28784	162960	161950	156740
Npl	sp|Q66H59|NPL_RAT	sp|Q66H59|NPL_RAT	sp|Q66H59|NPL_RAT N-acetylneuraminate lyase OS=Rattus norvegicus OX=10116 GN=Npl PE=2 SV=1	1	8	19.932	62744	53387	54408	26727	23540	31513	27992	31208	29728	83113	84116	85815	0	26960	22670	46732	44640	49673
Qars	sp|Q66H61|SYQ_RAT;tr|M0RDR7|M0RDR7_RAT	sp|Q66H61|SYQ_RAT;tr|M0RDR7|M0RDR7_RAT	sp|Q66H61|SYQ_RAT Glutamine--tRNA ligase OS=Rattus norvegicus OX=10116 GN=Qars PE=1 SV=1;tr|M0RDR7|M0RDR7_RAT Glutamine--tRNA ligase-like OS=Rattus norvegicus OX=10116 GN=LOC100911132 PE=1 SV=1	2	5	9.4319	6040	0	0	0	7232.1	0	12100	6943.7	11950	7358.9	10947	11136	0	0	0	11105	9454.4	9587.8
Cpped1	sp|Q66H71|CPPED_RAT	sp|Q66H71|CPPED_RAT	sp|Q66H71|CPPED_RAT Serine/threonine-protein phosphatase CPPED1 OS=Rattus norvegicus OX=10116 GN=Cpped1 PE=1 SV=1	1	2	3.6569	14850	15252	0	0	0	0	9902.2	9436.7	10292	14512	0	0	0	0	0	8950.6	0	0
Pxn	tr|Q1EG89|Q1EG89_RAT;tr|A0A0G2JY12|A0A0G2JY12_RAT;sp|Q66H76|PAXI_RAT	tr|Q1EG89|Q1EG89_RAT;tr|A0A0G2JY12|A0A0G2JY12_RAT;sp|Q66H76|PAXI_RAT	tr|Q1EG89|Q1EG89_RAT Myocardial ischemic preconditioning associated protein 7 OS=Rattus norvegicus OX=10116 GN=Pxn PE=1 SV=1;tr|A0A0G2JY12|A0A0G2JY12_RAT Paxillin OS=Rattus norvegicus OX=10116 GN=Pxn PE=1 SV=1;sp|Q66H76|PAXI_RAT Paxillin OS=Rattus norvegic	3	2	3.7032	0	0	0	0	0	0	0	5120.3	0	0	6387.1	0	0	0	0	0	0	0
Arcn1	sp|Q66H80|COPD_RAT	sp|Q66H80|COPD_RAT	sp|Q66H80|COPD_RAT Coatomer subunit delta OS=Rattus norvegicus OX=10116 GN=Arcn1 PE=2 SV=1	1	12	37.103	90120	96873	120310	73024	66267	79243	115780	93523	106930	183830	175800	171990	27205	37369	24055	116860	122370	117050
Fkbp9	sp|Q66H94|FKBP9_RAT	sp|Q66H94|FKBP9_RAT	sp|Q66H94|FKBP9_RAT Peptidyl-prolyl cis-trans isomerase FKBP9 OS=Rattus norvegicus OX=10116 GN=Fkbp9 PE=2 SV=1	1	4	4.3285	0	6723.4	0	21029	20060	39104	17289	0	22126	12750	9582.3	0	31790	0	34403	24232	21772	25605
Hsph1	sp|Q66HA8|HS105_RAT	sp|Q66HA8|HS105_RAT	sp|Q66HA8|HS105_RAT Heat shock protein 105 kDa OS=Rattus norvegicus OX=10116 GN=Hsph1 PE=1 SV=1	1	13	17.744	31111	33018	29483	27299	29436	26948	17219	16858	15333	43578	42783	40918	0	0	0	18264	22042	22256
Hsp90b1	sp|Q66HD0|ENPL_RAT;tr|A0A0A0MY09|A0A0A0MY09_RAT;tr|A0A0G2K4I4|A0A0G2K4I4_RAT	sp|Q66HD0|ENPL_RAT;tr|A0A0A0MY09|A0A0A0MY09_RAT;tr|A0A0G2K4I4|A0A0G2K4I4_RAT	sp|Q66HD0|ENPL_RAT Endoplasmin OS=Rattus norvegicus OX=10116 GN=Hsp90b1 PE=1 SV=2;tr|A0A0A0MY09|A0A0A0MY09_RAT Endoplasmin OS=Rattus norvegicus OX=10116 GN=Hsp90b1 PE=1 SV=1;tr|A0A0G2K4I4|A0A0G2K4I4_RAT Endoplasmin OS=Rattus norvegicus OX=10116 GN=Hsp90b1	3	23	287.37	574880	586500	513050	238470	242010	239850	230800	203100	196730	344090	359470	349830	81990	90666	219790	270910	295810	290120
Nasp	sp|Q66HD3|NASP_RAT	sp|Q66HD3|NASP_RAT	sp|Q66HD3|NASP_RAT Nuclear autoantigenic sperm protein OS=Rattus norvegicus OX=10116 GN=Nasp PE=1 SV=1	1	18	101.17	150980	140260	136690	106330	104190	103300	280510	277130	257640	336840	277330	307310	17542	57798	10382	367550	310470	345600
Ndufs1	sp|Q66HF1|NDUS1_RAT	sp|Q66HF1|NDUS1_RAT	sp|Q66HF1|NDUS1_RAT NADH-ubiquinone oxidoreductase 75 kDa subunit, mitochondrial OS=Rattus norvegicus OX=10116 GN=Ndufs1 PE=1 SV=1	1	4	5.4614	16555	11682	8716.6	0	6189.6	0	0	0	0	9964.8	0	0	0	0	0	0	0	0
Lrrfip1	sp|Q66HF9|LRRF1_RAT	sp|Q66HF9|LRRF1_RAT	sp|Q66HF9|LRRF1_RAT Leucine-rich repeat flightless-interacting protein 1 OS=Rattus norvegicus OX=10116 GN=Lrrfip1 PE=1 SV=1	1	6	5.7395	0	10613	0	0	0	0	0	23526	23014	22138	21251	0	0	0	0	0	33339	37584
Galm	sp|Q66HG4|GALM_RAT	sp|Q66HG4|GALM_RAT	sp|Q66HG4|GALM_RAT Aldose 1-epimerase OS=Rattus norvegicus OX=10116 GN=Galm PE=1 SV=1	1	4	6.0086	5843.4	16075	16341	0	13652	0	9074.5	8495.2	9012.2	4299.8	7582.6	10775	0	0	0	10411	13288	11666
Cttn	sp|Q66HL2|SRC8_RAT;tr|D3ZGE6|D3ZGE6_RAT;tr|A0A0G2JZ13|A0A0G2JZ13_RAT;tr|A0A1B0GWS4|A0A1B0GWS4_RAT	sp|Q66HL2|SRC8_RAT;tr|D3ZGE6|D3ZGE6_RAT;tr|A0A0G2JZ13|A0A0G2JZ13_RAT	sp|Q66HL2|SRC8_RAT Src substrate cortactin OS=Rattus norvegicus OX=10116 GN=Cttn PE=1 SV=1;tr|D3ZGE6|D3ZGE6_RAT Cortactin, isoform CRA_c OS=Rattus norvegicus OX=10116 GN=Cttn PE=1 SV=3;tr|A0A0G2JZ13|A0A0G2JZ13_RAT Src substrate cortactin OS=Rattus norvegic	4	16	87.652	274750	324470	298940	279750	229130	289970	172480	217870	196940	318380	338160	445850	98091	70779	66665	262930	243690	200890
Mapre1	sp|Q66HR2|MARE1_RAT;tr|A0A0G2JT48|A0A0G2JT48_RAT	sp|Q66HR2|MARE1_RAT	sp|Q66HR2|MARE1_RAT Microtubule-associated protein RP/EB family member 1 OS=Rattus norvegicus OX=10116 GN=Mapre1 PE=1 SV=3	2	11	323.31	479960	428330	459560	365840	363800	377990	497560	476390	491490	592450	620390	633480	95178	106670	59625	546300	568060	568060
Snd1	sp|Q66X93|SND1_RAT;tr|D4A8Y5|D4A8Y5_RAT	sp|Q66X93|SND1_RAT;tr|D4A8Y5|D4A8Y5_RAT	sp|Q66X93|SND1_RAT Staphylococcal nuclease domain-containing protein 1 OS=Rattus norvegicus OX=10116 GN=Snd1 PE=1 SV=1;tr|D4A8Y5|D4A8Y5_RAT Staphylococcal nuclease domain-containing protein OS=Rattus norvegicus OX=10116 GN=Snd1 PE=1 SV=2	2	28	56.371	215700	244980	205910	116060	137440	136910	153370	162880	142230	246470	227760	240870	84022	74914	113870	132030	134730	109580
Gsn	sp|Q68FP1|GELS_RAT	sp|Q68FP1|GELS_RAT	sp|Q68FP1|GELS_RAT Gelsolin OS=Rattus norvegicus OX=10116 GN=Gsn PE=1 SV=1	1	14	147.56	367630	449750	395950	425110	386510	399840	375740	367780	397320	307250	271200	288360	459140	412220	534860	385310	385150	388880
Cct5	sp|Q68FQ0|TCPE_RAT	sp|Q68FQ0|TCPE_RAT	sp|Q68FQ0|TCPE_RAT T-complex protein 1 subunit epsilon OS=Rattus norvegicus OX=10116 GN=Cct5 PE=1 SV=1	1	26	323.31	560040	588410	591790	615320	626720	629330	512530	501370	507050	798710	821500	823620	277720	274410	216510	495380	466660	519630
Jam3	sp|Q68FQ2|JAM3_RAT	sp|Q68FQ2|JAM3_RAT	sp|Q68FQ2|JAM3_RAT Junctional adhesion molecule C OS=Rattus norvegicus OX=10116 GN=Jam3 PE=1 SV=1	1	7	27.666	67254	68295	50722	98836	112090	103860	80841	80070	88729	65322	60040	57896	0	17706	0	114960	107990	111070
Rpap3	sp|Q68FQ7|RPAP3_RAT	sp|Q68FQ7|RPAP3_RAT	sp|Q68FQ7|RPAP3_RAT RNA polymerase II-associated protein 3 OS=Rattus norvegicus OX=10116 GN=Rpap3 PE=1 SV=1	1	2	2.1182	0	0	0	0	0	0	0	0	0	0	0	4827.1	0	0	0	0	0	0
Eef1g	sp|Q68FR6|EF1G_RAT	sp|Q68FR6|EF1G_RAT	sp|Q68FR6|EF1G_RAT Elongation factor 1-gamma OS=Rattus norvegicus OX=10116 GN=Eef1g PE=2 SV=3	1	15	127.57	438420	441590	424810	482140	518640	500860	520670	503370	511050	528040	566540	556180	166180	220560	170230	529410	525260	551540
Eef1d	sp|Q68FR9|EF1D_RAT	sp|Q68FR9|EF1D_RAT	sp|Q68FR9|EF1D_RAT Elongation factor 1-delta OS=Rattus norvegicus OX=10116 GN=Eef1d PE=1 SV=2	1	12	84.975	303430	283680	304720	256930	292260	309500	522000	506300	513490	352600	350590	365010	126980	119320	120800	503190	492050	488580
Cops4	sp|Q68FS2|CSN4_RAT	sp|Q68FS2|CSN4_RAT	sp|Q68FS2|CSN4_RAT COP9 signalosome complex subunit 4 OS=Rattus norvegicus OX=10116 GN=Cops4 PE=1 SV=1	1	17	71.521	140260	142780	139750	120600	121030	123070	150870	146900	139210	216950	195950	186040	68909	76321	41583	182870	179280	178710
Lap3	sp|Q68FS4|AMPL_RAT	sp|Q68FS4|AMPL_RAT	sp|Q68FS4|AMPL_RAT Cytosol aminopeptidase OS=Rattus norvegicus OX=10116 GN=Lap3 PE=1 SV=1	1	22	100.75	402880	472210	401250	387880	336070	388540	190370	170610	177590	239940	246850	233700	145990	142690	131490	192220	181080	165300
Etfb	sp|Q68FU3|ETFB_RAT	sp|Q68FU3|ETFB_RAT	sp|Q68FU3|ETFB_RAT Electron transfer flavoprotein subunit beta OS=Rattus norvegicus OX=10116 GN=Etfb PE=1 SV=3	1	5	7.3139	22981	8856.5	13518	15903	0	17179	10312	0	19486	23759	13257	31721	0	0	0	17091	17315	0
Cops3	sp|Q68FW9|CSN3_RAT	sp|Q68FW9|CSN3_RAT	sp|Q68FW9|CSN3_RAT COP9 signalosome complex subunit 3 OS=Rattus norvegicus OX=10116 GN=Cops3 PE=1 SV=1	1	7	23.857	46949	70162	63346	38684	46761	39746	41048	42857	48923	71460	57298	64136	16120	5880.6	0	39855	45249	45237
Mpi	sp|Q68FX1|MPI_RAT	sp|Q68FX1|MPI_RAT	sp|Q68FX1|MPI_RAT Mannose-6-phosphate isomerase OS=Rattus norvegicus OX=10116 GN=Mpi PE=2 SV=1	1	4	6.4144	14714	19944	15902	15652	14277	12620	0	13738	9771.3	24446	29277	29400	0	0	0	12233	13025	13027
Sae1	sp|Q6AXQ0|SAE1_RAT	sp|Q6AXQ0|SAE1_RAT	sp|Q6AXQ0|SAE1_RAT SUMO-activating enzyme subunit 1 OS=Rattus norvegicus OX=10116 GN=Sae1 PE=2 SV=1	1	17	47.149	191880	170120	198100	102340	112720	116860	131080	115400	121240	263650	285240	307900	26229	22262	37489	203340	182290	217520
Hexb	sp|Q6AXR4|HEXB_RAT;tr|F1LR87|F1LR87_RAT	sp|Q6AXR4|HEXB_RAT;tr|F1LR87|F1LR87_RAT	sp|Q6AXR4|HEXB_RAT Beta-hexosaminidase subunit beta OS=Rattus norvegicus OX=10116 GN=Hexb PE=2 SV=1;tr|F1LR87|F1LR87_RAT Beta-hexosaminidase OS=Rattus norvegicus OX=10116 GN=Hexb PE=1 SV=3	2	4	6.6502	0	54158	0	50454	51247	50600	36594	0	35489	46951	28897	39065	0	0	0	32818	0	36756
Serbp1	sp|Q6AXS5|PAIRB_RAT	sp|Q6AXS5|PAIRB_RAT	sp|Q6AXS5|PAIRB_RAT Plasminogen activator inhibitor 1 RNA-binding protein OS=Rattus norvegicus OX=10116 GN=Serbp1 PE=1 SV=2	1	9	166.6	73780	129810	93358	40030	61799	56526	128750	103640	112520	181070	228730	261450	108560	17638	71185	158060	121090	131050
Rab21	sp|Q6AXT5|RAB21_RAT	sp|Q6AXT5|RAB21_RAT	sp|Q6AXT5|RAB21_RAT Ras-related protein Rab-21 OS=Rattus norvegicus OX=10116 GN=Rab21 PE=2 SV=1	1	2	2.3511	3310.6	5219.1	0	0	0	0	0	0	0	4751.5	0	0	0	0	0	0	4026.1	0
Sf3a2	sp|Q6AXT8|SF3A2_RAT	sp|Q6AXT8|SF3A2_RAT	sp|Q6AXT8|SF3A2_RAT Splicing factor 3A subunit 2 OS=Rattus norvegicus OX=10116 GN=Sf3a2 PE=2 SV=1	1	2	6.1628	0	5215	0	0	0	0	10119	10967	11397	12770	12631	11177	0	0	0	11570	12531	14855
JPT1	sp|Q6AXU6|JUPI1_RAT	sp|Q6AXU6|JUPI1_RAT	sp|Q6AXU6|JUPI1_RAT Jupiter microtubule associated homolog 1 OS=Rattus norvegicus OX=10116 GN=JPT1 PE=1 SV=3	1	6	129.79	105410	121850	99820	61774	70699	45890	88364	74948	82191	65627	117180	128500	34066	51542	36275	172670	168160	114500
Mif4gd	sp|Q6AXU7|MI4GD_RAT	sp|Q6AXU7|MI4GD_RAT	sp|Q6AXU7|MI4GD_RAT MIF4G domain-containing protein OS=Rattus norvegicus OX=10116 GN=Mif4gd PE=2 SV=1	1	2	3.0109	0	0	0	0	0	0	0	0	0	1766.6	2137.2	2226.5	0	0	0	0	1277.3	0
Glrx2	sp|Q6AXW1|GLRX2_RAT	sp|Q6AXW1|GLRX2_RAT	sp|Q6AXW1|GLRX2_RAT Glutaredoxin-2, mitochondrial OS=Rattus norvegicus OX=10116 GN=Glrx2 PE=2 SV=2	1	3	5.4839	0	0	3083.7	0	0	0	0	0	0	2570.7	0	2857.1	0	0	0	0	2235.4	0
Hnrnph2	sp|Q6AY09|HNRH2_RAT	sp|Q6AY09|HNRH2_RAT	sp|Q6AY09|HNRH2_RAT Heterogeneous nuclear ribonucleoprotein H2 OS=Rattus norvegicus OX=10116 GN=Hnrnph2 PE=1 SV=1	1	9	12.177	0	0	0	0	0	0	0	0	0	14908	13163	13781	0	0	0	0	0	0
Dhps	sp|Q6AY53|DHYS_RAT	sp|Q6AY53|DHYS_RAT	sp|Q6AY53|DHYS_RAT Deoxyhypusine synthase OS=Rattus norvegicus OX=10116 GN=Dhps PE=2 SV=1	1	6	9.6557	31856	27716	41676	15306	15050	0	10451	9213.7	10598	51830	52298	49765	0	0	0	20656	23470	24335
Nudt5	sp|Q6AY63|NUDT5_RAT;tr|A0A140TAD1|A0A140TAD1_RAT	sp|Q6AY63|NUDT5_RAT;tr|A0A140TAD1|A0A140TAD1_RAT	sp|Q6AY63|NUDT5_RAT ADP-sugar pyrophosphatase OS=Rattus norvegicus OX=10116 GN=Nudt5 PE=2 SV=1;tr|A0A140TAD1|A0A140TAD1_RAT ADP-sugar pyrophosphatase OS=Rattus norvegicus OX=10116 GN=Nudt5 PE=1 SV=1	2	7	20.744	54794	71976	82057	58920	74027	63523	40123	40985	48095	40667	69241	61356	0	15756	25202	74457	68288	73214
Scrn1	sp|Q6AY84|SCRN1_RAT	sp|Q6AY84|SCRN1_RAT	sp|Q6AY84|SCRN1_RAT Secernin-1 OS=Rattus norvegicus OX=10116 GN=Scrn1 PE=1 SV=1	1	8	41.682	119260	95946	72089	95297	66839	65409	34843	33750	35867	72978	78228	53046	0	6581.4	16653	73482	57967	53285
Vps26a	sp|Q6AY86|VP26A_RAT;tr|A0A0G2JXT0|A0A0G2JXT0_RAT	sp|Q6AY86|VP26A_RAT;tr|A0A0G2JXT0|A0A0G2JXT0_RAT	sp|Q6AY86|VP26A_RAT Vacuolar protein sorting-associated protein 26A OS=Rattus norvegicus OX=10116 GN=Vps26a PE=1 SV=1;tr|A0A0G2JXT0|A0A0G2JXT0_RAT Vacuolar protein sorting-associated protein 26A OS=Rattus norvegicus OX=10116 GN=Vps26a PE=1 SV=1	2	12	70.043	212040	199750	187350	140600	125980	135820	87780	91664	96856	161020	163010	157970	341640	391450	380520	189540	202820	200630
Gtf2f1	sp|Q6AY96|T2FA_RAT	sp|Q6AY96|T2FA_RAT	sp|Q6AY96|T2FA_RAT General transcription factor IIF subunit 1 OS=Rattus norvegicus OX=10116 GN=Gtf2f1 PE=1 SV=1	1	1	2.2729	0	0	1647.1	0	0	0	0	0	0	0	0	0	0	0	0	0	0	0
Tmem106b	sp|Q6AYA5|T106B_RAT;tr|Q6TUE3|Q6TUE3_RAT	sp|Q6AYA5|T106B_RAT;tr|Q6TUE3|Q6TUE3_RAT	sp|Q6AYA5|T106B_RAT Transmembrane protein 106B OS=Rattus norvegicus OX=10116 GN=Tmem106b PE=1 SV=1;tr|Q6TUE3|Q6TUE3_RAT LRRGT00101 OS=Rattus norvegicus OX=10116 GN=Tmem106b PE=1 SV=1	2	2	2.9587	0	0	8826.2	0	12136	0	0	0	0	11003	14279	13444	0	0	0	14726	0	0
Capg	sp|Q6AYC4|CAPG_RAT	sp|Q6AYC4|CAPG_RAT	sp|Q6AYC4|CAPG_RAT Macrophage-capping protein OS=Rattus norvegicus OX=10116 GN=Capg PE=1 SV=1	1	8	102.14	138360	119970	139240	84177	69502	46312	76249	86399	62255	178190	154000	137880	21705	33927	31465	177730	206590	192590
Pa2g4	sp|Q6AYD3|PA2G4_RAT;tr|A0A0G2JVS2|A0A0G2JVS2_RAT	sp|Q6AYD3|PA2G4_RAT;tr|A0A0G2JVS2|A0A0G2JVS2_RAT	sp|Q6AYD3|PA2G4_RAT Proliferation-associated protein 2G4 OS=Rattus norvegicus OX=10116 GN=Pa2g4 PE=1 SV=1;tr|A0A0G2JVS2|A0A0G2JVS2_RAT Proliferation-associated protein 2G4 OS=Rattus norvegicus OX=10116 GN=Pa2g4 PE=1 SV=1	2	16	106.37	305430	288990	285540	226660	242090	220200	240720	232050	232560	372350	383900	329580	112590	89391	114480	331760	318580	297380
Sh3glb1	sp|Q6AYE2|SHLB1_RAT;tr|A0A0G2K714|A0A0G2K714_RAT	sp|Q6AYE2|SHLB1_RAT;tr|A0A0G2K714|A0A0G2K714_RAT	sp|Q6AYE2|SHLB1_RAT Endophilin-B1 OS=Rattus norvegicus OX=10116 GN=Sh3glb1 PE=2 SV=1;tr|A0A0G2K714|A0A0G2K714_RAT Endophilin-B1 OS=Rattus norvegicus OX=10116 GN=Sh3glb1 PE=1 SV=1	2	1	2.1591	0	0	0	0	0	3493.6	0	0	0	0	0	0	0	0	0	0	0	0
Oaf	sp|Q6AYE5|OAF_RAT	sp|Q6AYE5|OAF_RAT	sp|Q6AYE5|OAF_RAT Out at first protein homolog OS=Rattus norvegicus OX=10116 GN=Oaf PE=2 SV=1	1	3	3.9164	20660	19949	19723	0	0	0	0	0	26037	18134	18263	19455	0	0	0	0	0	25385
Dctn2	sp|Q6AYH5|DCTN2_RAT;tr|A0A0G2JUC7|A0A0G2JUC7_RAT	sp|Q6AYH5|DCTN2_RAT;tr|A0A0G2JUC7|A0A0G2JUC7_RAT	sp|Q6AYH5|DCTN2_RAT Dynactin subunit 2 OS=Rattus norvegicus OX=10116 GN=Dctn2 PE=1 SV=1;tr|A0A0G2JUC7|A0A0G2JUC7_RAT Dynactin subunit 2 OS=Rattus norvegicus OX=10116 GN=Dctn2 PE=1 SV=1	2	14	223.42	268200	289320	325370	271900	265870	279870	275300	267010	274220	272380	287950	256870	100350	105120	105240	287940	275030	287590
Isyna1	sp|Q6AYK3|INO1_RAT	sp|Q6AYK3|INO1_RAT	sp|Q6AYK3|INO1_RAT Inositol-3-phosphate synthase 1 OS=Rattus norvegicus OX=10116 GN=Isyna1 PE=3 SV=2	1	2	2.4892	6391	6628.4	6833.4	0	0	0	0	0	0	6338.2	6229.5	5964.9	0	0	0	5040	0	5084.6
Lyar	sp|Q6AYK5|LYAR_RAT;tr|A0A0G2K5W6|A0A0G2K5W6_RAT	sp|Q6AYK5|LYAR_RAT;tr|A0A0G2K5W6|A0A0G2K5W6_RAT	sp|Q6AYK5|LYAR_RAT Cell growth-regulating nucleolar protein OS=Rattus norvegicus OX=10116 GN=Lyar PE=1 SV=1;tr|A0A0G2K5W6|A0A0G2K5W6_RAT Cell growth-regulating nucleolar protein OS=Rattus norvegicus OX=10116 GN=Lyar PE=1 SV=1	2	1	2.7115	0	13133	0	0	0	0	0	0	0	0	0	0	0	0	0	0	0	0
Cacybp	sp|Q6AYK6|CYBP_RAT	sp|Q6AYK6|CYBP_RAT	sp|Q6AYK6|CYBP_RAT Calcyclin-binding protein OS=Rattus norvegicus OX=10116 GN=Cacybp PE=1 SV=1	1	5	11.482	48131	60225	62071	47414	48664	48836	58555	51788	76311	118220	126310	118370	0	35704	0	71157	73525	99983
Eif3d	sp|Q6AYK8|EIF3D_RAT	sp|Q6AYK8|EIF3D_RAT	sp|Q6AYK8|EIF3D_RAT Eukaryotic translation initiation factor 3 subunit D OS=Rattus norvegicus OX=10116 GN=Eif3d PE=1 SV=1	1	4	19.697	54106	50444	66242	45243	43979	43596	51349	70867	68067	73424	75889	72299	37118	9319.7	13504	31264	43841	38535
Sf3b4	sp|Q6AYL5|SF3B4_RAT	sp|Q6AYL5|SF3B4_RAT	sp|Q6AYL5|SF3B4_RAT Splicing factor 3B subunit 4 OS=Rattus norvegicus OX=10116 GN=Sf3b4 PE=2 SV=1	1	2	96.184	17435	29461	31454	38734	25157	25425	50491	67254	51256	53938	71988	37108	0	15253	12592	92167	88004	57595
Phyhipl	sp|Q6AYN4|PHIPL_RAT	sp|Q6AYN4|PHIPL_RAT	sp|Q6AYN4|PHIPL_RAT Phytanoyl-CoA hydroxylase-interacting protein-like OS=Rattus norvegicus OX=10116 GN=Phyhipl PE=1 SV=2	1	3	3.2214	0	0	10593	0	0	0	0	0	0	0	0	0	0	0	0	0	0	0
Cadm1	tr|A0A0G2JUT1|A0A0G2JUT1_RAT;sp|Q6AYP5|CADM1_RAT	tr|A0A0G2JUT1|A0A0G2JUT1_RAT;sp|Q6AYP5|CADM1_RAT	tr|A0A0G2JUT1|A0A0G2JUT1_RAT Cell adhesion molecule 1 OS=Rattus norvegicus OX=10116 GN=Cadm1 PE=1 SV=1;sp|Q6AYP5|CADM1_RAT Cell adhesion molecule 1 OS=Rattus norvegicus OX=10116 GN=Cadm1 PE=1 SV=1	2	4	9.0442	13983	13415	12172	22511	22889	23162	28179	59262	28176	13004	13951	13481	0	0	0	0	0	0
Nt5c3b	sp|Q6AYP7|5NT3B_RAT	sp|Q6AYP7|5NT3B_RAT	sp|Q6AYP7|5NT3B_RAT 7-methylguanosine phosphate-specific 5-nucleotidase OS=Rattus norvegicus OX=10116 GN=Nt5c3b PE=2 SV=2	1	2	2.8277	16673	4628.4	12387	0	0	0	0	17378	0	28053	27723	16330	0	0	0	0	0	17296
Golga7	sp|Q6AYQ1|GOGA7_RAT	sp|Q6AYQ1|GOGA7_RAT	sp|Q6AYQ1|GOGA7_RAT Golgin subfamily A member 7 OS=Rattus norvegicus OX=10116 GN=Golga7 PE=2 SV=1	1	1	9.0356	0	0	0	0	0	1250.9	0	0	0	0	0	0	0	0	0	0	0	0
Fahd1	sp|Q6AYQ8|FAHD1_RAT	sp|Q6AYQ8|FAHD1_RAT	sp|Q6AYQ8|FAHD1_RAT Acylpyruvase FAHD1, mitochondrial OS=Rattus norvegicus OX=10116 GN=Fahd1 PE=1 SV=1	1	1	3.657	0	0	0	0	0	3117.4	0	0	0	0	0	0	0	0	0	0	0	0
Hdhd2	sp|Q6AYR6|HDHD2_RAT;tr|Q6QI86|Q6QI86_RAT	sp|Q6AYR6|HDHD2_RAT;tr|Q6QI86|Q6QI86_RAT	sp|Q6AYR6|HDHD2_RAT Haloacid dehalogenase-like hydrolase domain-containing protein 2 OS=Rattus norvegicus OX=10116 GN=Hdhd2 PE=2 SV=1;tr|Q6QI86|Q6QI86_RAT Haloacid dehalogenase-like hydrolase domain-containing protein 2 OS=Rattus norvegicus OX=10116 GN=Hdh	2	2	2.5131	9149.7	9796.6	10485	0	8524.1	8206	9013.3	7972.7	8519.8	12553	16047	12840	0	0	0	9443.1	8583.5	8078.3
Acy1a	sp|Q6AYS7|ACY1A_RAT;sp|Q6PTT0|ACY1B_RAT	sp|Q6AYS7|ACY1A_RAT	sp|Q6AYS7|ACY1A_RAT Aminoacylase-1A OS=Rattus norvegicus OX=10116 GN=Acy1a PE=1 SV=1	2	16	51.142	306870	270730	289710	214950	212110	206820	197230	179150	179360	314520	291460	264930	70839	57963	33990	231380	246190	221650
Rtcb	sp|Q6AYT3|RTCB_RAT	sp|Q6AYT3|RTCB_RAT	sp|Q6AYT3|RTCB_RAT tRNA-splicing ligase RtcB homolog OS=Rattus norvegicus OX=10116 GN=Rtcb PE=2 SV=1	1	5	5.5905	25316	23380	23496	25091	21834	19258	16967	0	0	24808	24886	14205	0	0	0	0	0	0
Armt1	sp|Q6AYT5|ARMT1_RAT;tr|A0A1B0GWT0|A0A1B0GWT0_RAT	sp|Q6AYT5|ARMT1_RAT	sp|Q6AYT5|ARMT1_RAT Damage-control phosphatase ARMT1 OS=Rattus norvegicus OX=10116 GN=Armt1 PE=1 SV=1	2	3	6.1976	0	0	3945	0	0	0	0	0	0	0	16825	6227.8	0	0	0	0	0	0
Morf4l1	sp|Q6AYU1|MO4L1_RAT	sp|Q6AYU1|MO4L1_RAT	sp|Q6AYU1|MO4L1_RAT Mortality factor 4-like protein 1 OS=Rattus norvegicus OX=10116 GN=Morf4l1 PE=2 SV=1	1	3	-2	0	0	0	0	0	2388	0	0	0	0	0	0	0	0	0	0	0	0
Dnajb6	sp|Q6AYU3|DNJB6_RAT;tr|D3ZN46|D3ZN46_RAT	sp|Q6AYU3|DNJB6_RAT;tr|D3ZN46|D3ZN46_RAT	sp|Q6AYU3|DNJB6_RAT DnaJ homolog subfamily B member 6 OS=Rattus norvegicus OX=10116 GN=Dnajb6 PE=1 SV=1;tr|D3ZN46|D3ZN46_RAT DnaJ heat shock protein family (Hsp40) member B7 OS=Rattus norvegicus OX=10116 GN=Dnajb7 PE=4 SV=1	2	2	2.239	0	0	0	0	0	0	9773.2	0	0	12511	0	0	0	0	0	0	0	13087
LOC100909441	tr|A0A0H2UHM7|A0A0H2UHM7_RAT;sp|Q6AYZ1|TBA1C_RAT	tr|A0A0H2UHM7|A0A0H2UHM7_RAT;sp|Q6AYZ1|TBA1C_RAT	tr|A0A0H2UHM7|A0A0H2UHM7_RAT Tubulin alpha chain OS=Rattus norvegicus OX=10116 GN=LOC100909441 PE=3 SV=1;sp|Q6AYZ1|TBA1C_RAT Tubulin alpha-1C chain OS=Rattus norvegicus OX=10116 GN=Tuba1c PE=1 SV=1	2	20	2.1181	0	0	0	0	0	5547.9	0	0	0	0	0	0	0	0	0	0	0	0
Atg3	sp|Q6AZ50|ATG3_RAT	sp|Q6AZ50|ATG3_RAT	sp|Q6AZ50|ATG3_RAT Ubiquitin-like-conjugating enzyme ATG3 OS=Rattus norvegicus OX=10116 GN=Atg3 PE=2 SV=1	1	5	8.5414	13905	12191	14658	11182	10777	0	21612	17856	20351	26682	26722	21793	0	0	11933	24290	28319	23578
S100a11	sp|Q6B345|S10AB_RAT;tr|F1LYQ0|F1LYQ0_RAT;tr|F1M053|F1M053_RAT	sp|Q6B345|S10AB_RAT;tr|F1LYQ0|F1LYQ0_RAT	sp|Q6B345|S10AB_RAT Protein S100-A11 OS=Rattus norvegicus OX=10116 GN=S100a11 PE=3 SV=1;tr|F1LYQ0|F1LYQ0_RAT Protein S100 OS=Rattus norvegicus OX=10116 PE=3 SV=3	3	4	323.31	600160	358140	600200	424930	375750	405270	349510	364850	358140	673060	690560	681840	408970	424320	423760	614160	659620	656520
Ufc1	sp|Q6BBI8|UFC1_RAT	sp|Q6BBI8|UFC1_RAT	sp|Q6BBI8|UFC1_RAT Ubiquitin-fold modifier-conjugating enzyme 1 OS=Rattus norvegicus OX=10116 GN=Ufc1 PE=2 SV=1	1	2	2.9332	29884	29326	28114	31777	30056	29984	34039	33200	33905	50428	46988	60492	0	0	0	31057	31379	36849
Ppid	sp|Q6DGG0|PPID_RAT;tr|M0RB67|M0RB67_RAT	sp|Q6DGG0|PPID_RAT;tr|M0RB67|M0RB67_RAT	sp|Q6DGG0|PPID_RAT Peptidyl-prolyl cis-trans isomerase D OS=Rattus norvegicus OX=10116 GN=Ppid PE=1 SV=3;tr|M0RB67|M0RB67_RAT Peptidylprolyl isomerase D-like 1 OS=Rattus norvegicus OX=10116 GN=Ppidl1 PE=4 SV=2	2	11	18.993	130030	117530	106660	94804	89435	99293	91385	86605	98084	137230	127860	137300	24870	43234	31955	89205	91407	94632
[truncated: 1,242 more rows]
